# Supplementary material for: Loss of PHF8 induces a viral mimicry response by activating endogenous retrotransposons
Source: Nat Commun. 2023 Jul 15;14:4225. doi: 10.1038/s41467-023-39943-y (PMC10349869; doi:10.1038/s41467-023-39943-y)
Supplement: Supplementary file 4 — Supplementary Data 1 [file 41467_2023_39943_MOESM4_ESM.xlsx]

## Sheet: Supplementary Data 1
Supplementary Data 1. List of differentially expressed genes from strand-specific RNA-seq analysis of Phf8 KO CT26 cells vs. the vector control cells.
Name	BaseMean	log2 Fold Change	IfcSE	Stat	P value	Padj	Note: P value was calculated using DESeq2 package (v1.20.0) (see details in “Methods”).
0610031O16Rik	375.203	0.913495	0.121428	7.52291	5.35684e-14	1.4334e-12
0610040F04Rik	154.889	0.888662	0.188104	4.72431	2.30899e-06	2.58851e-05
1110002E22Rik	13.085	2.27196	0.859963	2.64193	0.00824351	0.0369299
1110003F10Rik	16.9931	1.91937	0.626865	3.06186	0.00219964	0.0123163
1700003F12Rik	29.5583	-1.43612	0.474711	-3.02524	0.00248434	0.013657
1700012B09Rik	1296.36	-0.83609	0.085916	-9.73149	2.21329e-22	1.01939e-20
1700037H04Rik	902.205	-0.885694	0.0923473	-9.5909	8.73173e-22	3.8676e-20
1700049E17Rik1	61.455	-1.24146	0.316514	-3.92227	8.77171e-05	0.000705874
1700066B19Rik	8.10578	-3.83636	1.01187	-3.79136	0.000149824	0.00114
1700071M16Rik	336.201	-1.2134	0.13215	-9.18199	4.2318e-20	1.70073e-18
1810020O05Rik	9.66174	-2.44299	0.909197	-2.68697	0.00721034	0.0330118
2010001A14Rik	88.5544	-0.799277	0.25907	-3.08518	0.00203432	0.0115095
2310034G01Rik	25.2281	-1.56546	0.511726	-3.05917	0.00221953	0.0124177
2310040G24Rik	4.37775	-3.89589	1.49475	-2.60638	0.00915051	0.0402513
2310043P16Rik	14.3004	2.37899	0.669039	3.55584	0.000376778	0.00261285
2410017I17Rik	128.268	0.609608	0.215845	2.82428	0.00473864	0.0233433
2610203C22Rik	25.9649	-2.74583	0.577338	-4.75602	1.97445e-06	2.24367e-05
2700033N17Rik	48.208	-1.01751	0.359991	-2.82649	0.00470609	0.023205
2810001G20Rik	102.118	-0.715492	0.25092	-2.85148	0.00435163	0.0217561
2900026A02Rik	657.641	-0.605068	0.11781	-5.13598	2.80676e-07	3.65881e-06
3110039M20Rik	500.017	-0.862109	0.109547	-7.8698	3.55217e-15	1.04154e-13
3222401L13Rik	94.2137	0.706661	0.248084	2.84847	0.00439302	0.0218999
4930404N11Rik	144.96	-0.7101	0.236098	-3.00765	0.00263278	0.014318
4930447F24Rik	633.828	-1.19196	0.121121	-9.84107	7.49111e-23	3.58506e-21
4930458D05Rik	67.9094	0.935873	0.293932	3.18397	0.00145268	0.00860367
4930461G14Rik	26.0262	-5.21233	0.845671	-6.16355	7.11329e-10	1.28993e-08
4930478M13Rik	88.6928	-0.90518	0.29424	-3.07634	0.00209562	0.0118037
4930512H18Rik	20.116	2.80955	0.5675	4.95075	7.39268e-07	9.0797e-06
4930517G19Rik	2.8866	-4.53839	1.73409	-2.61717	0.00886634	0.0392889
4930519F16Rik	15.3763	-3.40206	0.759937	-4.47677	7.57812e-06	7.74098e-05
4930523C07Rik	401.405	1.21372	0.127402	9.52674	1.62292e-21	7.05345e-20
4930556M19Rik	68.0071	0.866503	0.314534	2.75488	0.00587132	0.0278236
4930562F07Rik	86.9425	1.0954	0.274235	3.9944	6.48573e-05	0.000541162
4932411K12Rik	59.4105	-1.53711	0.320621	-4.79416	1.63361e-06	1.87582e-05
4933425D22Rik	2.73574	-4.64431	1.8018	-2.5776	0.00994904	0.0432219
5033430I15Rik	118.509	-0.827843	0.242451	-3.41447	0.000639058	0.00417836
5430405H02Rik	219.317	-0.83959	0.168263	-4.98974	6.04591e-07	7.53676e-06
5830408C22Rik	102.212	-0.713884	0.234636	-3.04251	0.00234614	0.0130315
9130208D14Rik	37.6347	2.94223	0.399173	7.37082	1.69579e-13	4.32106e-12
9230111E07Rik	34.0466	-2.06542	0.428381	-4.82144	1.42522e-06	1.65386e-05
9330102E08Rik	93.6676	0.652421	0.248321	2.62733	0.0086057	0.0383298
9330179D12Rik	43.0509	0.902676	0.343166	2.63044	0.00852749	0.0380221
9430034N14Rik	52.9523	0.874791	0.344551	2.53893	0.0111193	0.0474249
9430037O13Rik	18.3689	-1.67352	0.657602	-2.54488	0.0109314	0.0468831
9930111J21Rik1	187.611	-1.0144	0.17203	-5.89668	3.70887e-09	6.1769e-08
9930111J21Rik2	254.242	-1.46335	0.158765	-9.21713	3.0517e-20	1.23121e-18
A530032D15Rik	61.4268	1.38401	0.303569	4.55914	5.13645e-06	5.41969e-05
A530040E14Rik	167.232	0.712222	0.203208	3.5049	0.000456787	0.00310056
A930001M01Rik	3.31966	-5.00764	1.62869	-3.07463	0.0021076	0.0118648
A930015D03Rik	216.306	0.913567	0.187892	4.8622	1.1609e-06	1.36849e-05
A930037H05Rik	895.497	1.84941	0.0945817	19.5535	3.8489e-85	6.8484e-83
AA465934	40.847	-1.04716	0.375603	-2.78796	0.00530415	0.0256347
Abca1	1117.27	0.761589	0.0993685	7.66429	1.79829e-14	4.99823e-13
AC079441.1	4.1323	-4.42749	1.60998	-2.75003	0.00595905	0.0281625
AC113458.1	2.85501	5.45219	1.8239	2.9893	0.00279619	0.0150416
AC119228.1	43.8324	1.99312	0.355094	5.61293	1.98929e-08	3.02064e-07
AC121821.1	829.906	-0.73856	0.0863576	-8.55234	1.20619e-17	4.16426e-16
AC132910.1	79.9473	0.66901	0.261353	2.55979	0.0104734	0.0452077
AC133523.2	32.9391	1.28039	0.440074	2.90948	0.00362034	0.0185957
AC154492.2	21.2887	1.32452	0.483915	2.73709	0.0061985	0.0291287
AC154707.1	2.18433	5.03754	1.94857	2.58525	0.00973073	0.0424684
Acap1	40.5993	-3.03172	0.470009	-6.45033	1.11609e-10	2.20443e-09
Accsl	141.723	-0.607515	0.238891	-2.54307	0.0109885	0.0470602
Ackr3	219.141	0.580953	0.156365	3.71537	0.000202908	0.00149421
Acod1	67.212	10.1164	1.20861	8.37027	5.7485e-17	1.88757e-15
Acp5	5.78735	3.59892	1.35797	2.65021	0.00804406	0.0361668
Acp6	1488.62	0.582633	0.0734586	7.93145	2.16605e-15	6.44184e-14
Acss2	788.488	-0.621234	0.0938809	-6.61726	3.65922e-11	7.62538e-10
Acvrl1	1307.04	-0.962643	0.0726389	-13.2524	4.36782e-40	3.7114e-38
Acyp1	265.035	-0.679931	0.153489	-4.42984	9.43038e-06	9.44762e-05
Adam12	113.416	-1.46846	0.232771	-6.30863	2.81524e-10	5.37193e-09
Adam33	2783.05	-0.777104	0.0660287	-11.7692	5.62638e-32	3.87848e-30
Adam8	88.0222	1.376	0.26569	5.17896	2.23128e-07	2.96999e-06
Adamts7	66.9441	0.941989	0.321513	2.92986	0.00339113	0.0176535
Adamtsl4	225.051	0.784439	0.208197	3.76778	0.000164706	0.00124189
Adamtsl5	1180.98	0.698367	0.0838702	8.32676	8.30848e-17	2.70682e-15
Adar	4274	1.18575	0.0565283	20.9762	1.08248e-97	2.27628e-95
Adarb1	210.01	-1.53544	0.208268	-7.37241	1.67571e-13	4.28035e-12
Adcy3	107.787	0.714726	0.222342	3.21454	0.00130655	0.00784308
Add3	2302.22	-0.718715	0.066904	-10.7425	6.42932e-27	3.7597e-25
Adgra2	3829.87	-0.710136	0.05558	-12.7768	2.20897e-37	1.77553e-35
Adh1	86.1791	1.46975	0.283709	5.18047	2.21323e-07	2.94786e-06
Adh7	6809.04	0.749712	0.052805	14.1977	9.46046e-46	9.20317e-44
Adrb2	31.5168	1.58105	0.425485	3.71588	0.000202494	0.00149169
Agmo	97.537	-1.79789	0.339414	-5.29705	1.17685e-07	1.61395e-06
Agrn	2772.54	0.800261	0.06971	11.4799	1.66553e-30	1.09378e-28
Agt	487.219	1.35774	0.314171	4.32166	1.54859e-05	0.000148156
Ahnak	39766.9	-0.601104	0.0334625	-17.9635	3.76095e-72	5.4752e-70
Ak5	584.48	-0.912381	0.0994305	-9.17607	4.47107e-20	1.79343e-18
Akap12	14.9495	-3.72284	0.824769	-4.5138	6.36774e-06	6.60836e-05
Akr1c13	7.69303	-6.98542	1.42201	-4.91237	8.99803e-07	1.08529e-05
Akr1c18	12.9786	-7.68852	1.33326	-5.76673	8.08262e-09	1.29334e-07
Akr7a5	593.818	-0.68184	0.103442	-6.59152	4.35345e-11	8.95554e-10
Aldh1a1	3.97261	-5.00716	1.73476	-2.88637	0.00389717	0.0198316
Aldh1a7	3.71626	-4.99462	1.6615	-3.00608	0.00264638	0.0143769
Aldh1l2	5565.44	1.06157	0.0467015	22.731	2.21427e-114	5.62155e-112
Aldh3a1	162.362	0.777534	0.186918	4.15976	3.18578e-05	0.000283426
Aldh3b1	62.9773	-2.91766	0.373534	-7.81096	5.67545e-15	1.64099e-13
Alg14	1961.76	0.673408	0.0704476	9.55899	1.18907e-21	5.20042e-20
Alox5ap	48.3761	-0.870009	0.3352	-2.59549	0.00944557	0.04138
Alpk1	1116.14	1.37294	0.0923856	14.861	5.90168e-50	6.20511e-48
Amigo2	4161.95	-0.651501	0.0537913	-12.1116	9.16513e-34	6.51194e-32
Ampd3	589.993	1.07433	0.106122	10.1236	4.34288e-24	2.25462e-22
Amy1	157.72	0.837022	0.184078	4.5471	5.43914e-06	5.71302e-05
Angptl4	70.6705	0.746769	0.280741	2.65999	0.00781425	0.0353262
Angptl6	233.859	0.609796	0.153052	3.98425	6.76922e-05	0.000562561
Ank	4997.65	-1.20438	0.0585415	-20.5731	4.78281e-94	9.57391e-92
Ank1	110.519	0.75824	0.268456	2.82445	0.00473617	0.0233367
Ank3	18.5094	-3.15216	0.688486	-4.5784	4.68547e-06	4.98937e-05
Ankdd1b	49.3902	0.84256	0.329223	2.55923	0.0104903	0.0452616
Ankrd37	359.538	-1.22934	0.164565	-7.47026	8.00371e-14	2.10646e-12
Anks1b	71.0566	-2.44316	0.350583	-6.96885	3.19548e-12	7.29425e-11
Anpep	28.3506	-8.85464	1.25754	-7.04121	1.90577e-12	4.43784e-11
Antxr1	1220.74	1.28322	0.0785379	16.3388	5.22482e-60	6.47443e-58
Anxa8	42.8654	-1.61225	0.428882	-3.75919	0.000170462	0.00127788
Anxa9	257.406	0.639795	0.146674	4.36203	1.28861e-05	0.000125415
Apcdd1	295.841	-2.07592	0.155513	-13.3489	1.20287e-40	1.06107e-38
Aph1c	2.61397	-5.00798	1.8156	-2.75831	0.00581019	0.0275779
Apln	1953.98	-0.616366	0.0643882	-9.57266	1.04194e-21	4.57619e-20
Apobec1	714.573	1.61109	0.0987387	16.3167	7.51148e-60	9.2529e-58
Apol10b	66.2173	1.21773	0.324795	3.74922	0.000177384	0.00132548
Apol9a	3815.83	1.46104	0.0573104	25.4935	2.32888e-143	7.81977e-141
Apol9b	3686.42	1.81266	0.0622193	29.1334	1.35443e-186	6.26589e-184
Aqp1	1354.49	-1.81284	0.0750343	-24.1601	5.84096e-129	1.78819e-126
Arap3	33.2818	-3.1516	0.446516	-7.0582	1.68668e-12	3.95866e-11
Arhgap15	154.009	0.733889	0.211204	3.47479	0.000511261	0.00342013
Arhgap40	4.91617	-5.96149	1.506	-3.9585	7.54213e-05	0.000617915
Arhgef2	8141.73	0.827596	0.0456509	18.1288	1.88772e-73	2.76751e-71
Arhgef28	85.21	-0.823873	0.243535	-3.38297	0.00071706	0.0046216
Arid5a	724.048	1.14969	0.102422	11.225	3.07243e-29	1.93238e-27
Arl11	45.1746	0.973361	0.342451	2.84234	0.00447841	0.0222605
Arnt2	34.3327	3.68769	0.523233	7.04788	1.81658e-12	4.25378e-11
Arntl2	75.9662	-1.03174	0.385935	-2.67335	0.00750972	0.034202
Art3	71.3027	3.52611	0.343662	10.2604	1.06267e-24	5.78826e-23
Asgr1	2.83311	-5.15475	1.75775	-2.93259	0.00336147	0.0175276
Aspa	1056.64	-1.53346	0.0817521	-18.7574	1.68424e-78	2.69712e-76
Atp1a3	24.4239	-4.61631	0.675411	-6.83482	8.21108e-12	1.78806e-10
Atp2a3	12.782	2.40649	0.813527	2.95809	0.00309548	0.0164016
Atp5l-ps2	3.52363	-5.16355	1.74584	-2.95762	0.00310022	0.0164141
Atp6v0e2	476.053	-0.802756	0.114995	-6.98077	2.9356e-12	6.71575e-11
AV356131	45.9472	-1.62511	0.400688	-4.05579	4.99647e-05	0.000426997
AW011738	94.0959	1.19726	0.301648	3.96908	7.21498e-05	0.000595329
Axin2	44.7589	2.76547	0.413493	6.68808	2.2612e-11	4.80834e-10
Azin2	76.929	-0.758595	0.290512	-2.61124	0.00902155	0.0398248
B230209E15Rik	49.7897	-1.44579	0.389904	-3.70806	0.000208852	0.0015331
B2m	18164.5	1.23028	0.0474363	25.9355	2.65344e-148	9.05564e-146
B630019K06Rik	299.736	-0.7347	0.152252	-4.82556	1.39613e-06	1.62252e-05
B930059L03Rik	7.20957	-3.03517	1.1367	-2.67016	0.00758154	0.0344735
B9d1os	8.72134	2.85431	0.854059	3.34206	0.000831601	0.00528135
Bank1	101.251	2.48005	0.301771	8.21831	2.06397e-16	6.53005e-15
Batf2	61.0082	1.43534	0.28506	5.03521	4.77316e-07	6.04794e-06
Bbc3	580.907	0.598117	0.105798	5.65341	1.57296e-08	2.42025e-07
BC030343	17.732	-1.40308	0.527646	-2.65914	0.00783412	0.0353853
BC039966	90.3729	-0.901256	0.247539	-3.64086	0.000271727	0.00194125
BC065403	22.3785	1.88171	0.587086	3.20516	0.00134986	0.00807742
Bcar3	4142.15	1.1254	0.0474802	23.7024	3.40361e-124	9.97978e-122
Bcl10	3208.49	0.645186	0.054999	11.7309	8.85513e-32	6.02438e-30
Bcl2l11	626.768	0.617091	0.105764	5.8346	5.39195e-09	8.82466e-08
Bcl2l15	20.6005	2.22165	0.525445	4.22814	2.35634e-05	0.000216575
Bcl3	99.0215	2.92281	0.256979	11.3737	5.65127e-30	3.64236e-28
Bcl9	983.906	0.638045	0.0925718	6.89244	5.48453e-12	1.21854e-10
Bdh2	59.6089	1.34445	0.359698	3.73773	0.000185691	0.00138012
Bdkrb2	566.468	0.658426	0.104558	6.29724	3.02988e-10	5.77091e-09
Bdnf	1984.61	-0.605264	0.0689505	-8.77824	1.66046e-18	6.02219e-17
BGLII_Mus	100.761	0.620111	0.222184	2.79098	0.00525495	0.0254472
Bgn	29.9295	-1.83627	0.468545	-3.91909	8.88828e-05	0.000713599
Bhlhe40	2070.85	0.755944	0.0623768	12.119	8.37874e-34	5.97358e-32
Birc3	41.5059	1.69751	0.348321	4.87343	1.0968e-06	1.29807e-05
Bmf	436.52	1.00649	0.139808	7.19908	6.06208e-13	1.47603e-11
Bmp2	175.41	-2.23149	0.202017	-11.046	2.29165e-28	1.39089e-26
Bmper	817.52	0.956558	0.0955448	10.0116	1.35506e-23	6.84701e-22
Bok	1516.51	-0.659605	0.0778032	-8.47786	2.2938e-17	7.71443e-16
Borcs7	513.254	-0.698405	0.112165	-6.22657	4.76765e-10	8.83819e-09
Bpifb4	9.89209	-5.46394	1.23203	-4.43489	9.21187e-06	9.25098e-05
Brsk1	80.4469	-0.671016	0.248738	-2.69768	0.00698244	0.0321238
Bst2	8874.83	1.93453	0.038796	49.8641	0	0
Btc	82.6529	-2.48421	0.338151	-7.34647	2.03509e-13	5.16035e-12
Btg2	613.032	1.49327	0.10334	14.4501	2.50334e-47	2.50551e-45
Btnl7-ps	15.8812	-1.92285	0.742146	-2.59093	0.00957174	0.0418799
C130026I21Rik	145.452	0.648417	0.202552	3.20124	0.00136837	0.00816475
C1qtnf1	66.3645	-1.2403	0.296315	-4.18576	2.84217e-05	0.000255476
C1ra	1063.02	1.56459	0.0797817	19.6108	1.24948e-85	2.28173e-83
C1rb	245.834	1.66024	0.148809	11.1569	6.62974e-29	4.13227e-27
C1rl	642.702	0.688321	0.116051	5.9312	3.00736e-09	5.06531e-08
C1s1	1856.75	2.36455	0.0682371	34.652	4.16883e-263	3.61611e-260
C1s2	105.927	2.20454	0.263504	8.36625	5.948e-17	1.95001e-15
C3	1828.36	8.54962	0.244716	34.9369	2.04915e-267	1.85475e-264
C77080	1991.65	-0.64749	0.0842185	-7.68822	1.492e-14	4.19168e-13
C78283	189.53	-0.639703	0.183116	-3.49342	0.000476871	0.00321904
Cadm4	193.627	-2.21757	0.186735	-11.8755	1.58739e-32	1.10894e-30
Calcrl	113.974	-0.691875	0.241954	-2.85954	0.00424262	0.0213032
Calhm5	42.0103	1.29406	0.375915	3.44243	0.000576504	0.00380402
Camk2b	79.9937	-2.27529	0.330457	-6.88528	5.7672e-12	1.27454e-10
Camta1	722.699	-0.587905	0.0920945	-6.38372	1.72838e-10	3.35335e-09
Capn6	3.06482	-5.01684	1.79695	-2.79186	0.00524057	0.0253953
Car13	642.185	1.25676	0.102621	12.2466	1.75205e-34	1.2843e-32
Car9	620.626	-4.89948	0.25096	-19.523	7.0067e-85	1.23615e-82
Cask	8.90503	-7.19621	1.40193	-5.13309	2.85031e-07	3.71092e-06
Casp12	151.883	0.76592	0.210957	3.63069	0.000282663	0.00201385
Casp4	154.099	3.52819	0.478578	7.37224	1.67789e-13	4.28067e-12
Casp6	1131.29	0.666209	0.0855131	7.79073	6.66249e-15	1.92105e-13
Catip	8.91866	3.22492	1.01651	3.17255	0.00151108	0.00888986
Cavin4	80.5275	-0.874176	0.276679	-3.15954	0.0015802	0.00926359
Ccdc114	161.075	-1.02843	0.226999	-4.53055	5.88304e-06	6.14825e-05
Ccdc150	29.391	1.2227	0.437299	2.79604	0.00517334	0.0251182
Ccdc155	66.169	1.23477	0.275098	4.48847	7.17376e-06	7.35319e-05
Ccdc24	842.848	0.603011	0.0965232	6.24732	4.17568e-10	7.79635e-09
Ccl2	253.75	7.00107	1.36669	5.12265	3.01271e-07	3.9077e-06
Ccl20	8.70152	5.129	2.01864	2.54082	0.0110594	0.0472567
Ccl3	2.64144	5.18718	1.78509	2.90584	0.00366272	0.0187902
Ccl5	137.545	2.47377	0.25364	9.7531	1.78926e-22	8.29595e-21
Ccl7	39.8469	7.50996	1.07857	6.96286	3.33432e-12	7.58622e-11
Ccn1	32985.3	0.798216	0.036717	21.7397	8.64505e-105	1.9997e-102
Ccnb1ip1	707.867	-0.994952	0.10181	-9.77268	1.47494e-22	6.90007e-21
Ccno	81.2697	-0.793128	0.276259	-2.87095	0.00409235	0.0206133
Cd248	82.7758	-2.76719	0.32375	-8.54732	1.25975e-17	4.33479e-16
Cd27	3.54549	4.8679	1.6488	2.95239	0.00315326	0.0166484
Cd274	139.076	1.82618	0.199522	9.15277	5.54916e-20	2.21732e-18
Cd276	727.027	-0.748815	0.108721	-6.88752	5.67718e-12	1.25598e-10
Cd320	565.334	-0.724866	0.114585	-6.32602	2.51566e-10	4.82237e-09
Cd47	5613.02	1.03964	0.0538642	19.3012	5.24491e-83	9.02385e-81
Cd82	450.594	1.97448	0.123256	16.0193	9.37246e-58	1.09003e-55
Cdc14a	1233.85	0.701282	0.0776359	9.03295	1.67099e-19	6.49005e-18
Cdh17	8.67608	-7.1588	1.39454	-5.13344	2.84499e-07	3.70632e-06
Cdh26	3187.31	-0.823196	0.05331	-15.4417	8.58125e-54	9.55318e-52
Cebpb	3768.75	0.954867	0.145713	6.55309	5.63588e-11	1.15027e-09
Cebpd	2310.32	2.56397	0.0704835	36.3769	9.87899e-290	1.0283e-286
Cela1	21.7587	1.65667	0.531751	3.11549	0.00183639	0.0105462
Cep162	1270.47	0.640323	0.0839727	7.62537	2.43328e-14	6.68285e-13
Cerk	223.386	-2.11775	0.173616	-12.1979	3.18889e-34	2.31311e-32
Cgref1	32.5421	1.36976	0.472239	2.90057	0.00372486	0.0190761
Chac1	889.402	0.881449	0.0945763	9.31998	1.16364e-20	4.79697e-19
Charlie24	125.974	0.628857	0.225627	2.78715	0.00531734	0.0256896
Chn1	113.891	-0.723361	0.212707	-3.40074	0.000672049	0.00436256
Chrd	56.0225	-1.30874	0.366323	-3.57265	0.000353392	0.00247291
Chrnb2	867.184	1.02842	0.0825004	12.4657	1.14895e-35	8.89175e-34
Chst11	150.677	0.802436	0.219637	3.65346	0.000258732	0.00185606
Chst15	598.517	1.15797	0.104069	11.127	9.27503e-29	5.72069e-27
Ciart	944.54	0.824011	0.089287	9.22879	2.73704e-20	1.10856e-18
Cisd3	2507.72	-0.600579	0.066921	-8.97445	2.84761e-19	1.08974e-17
Clcn2	478.317	-0.597957	0.121143	-4.93597	7.97552e-07	9.712e-06
Clcn5	813.692	0.669033	0.106762	6.26656	3.69109e-10	6.94766e-09
Cldn6	5043.34	-1.19308	0.0543878	-21.9365	1.16563e-106	2.7892e-104
Cldn9	29.0384	-2.55518	0.455934	-5.60427	2.09132e-08	3.16634e-07
Clec2d	108.519	0.920084	0.251624	3.65658	0.000255606	0.00183617
Clec2f	3.26877	-5.74995	1.7683	-3.25168	0.00114726	0.00701224
Clec4d	4.41723	4.47363	1.69646	2.63704	0.00836319	0.0373535
Clic5	11.8091	-2.57415	0.720645	-3.57201	0.000354247	0.00247723
Clip4	64.9064	1.078	0.354865	3.03777	0.00238336	0.0131936
Clstn3	57.2747	-1.25398	0.31983	-3.92076	8.82686e-05	0.000709488
Clu	100.801	-1.11636	0.254638	-4.3841	1.16468e-05	0.000114423
Clybl	255.598	0.768877	0.155487	4.94497	7.61542e-07	9.32575e-06
Cmpk2	341.392	2.59572	0.151486	17.135	8.13122e-66	1.0851e-63
Cmss1	554.09	-0.586683	0.101484	-5.78106	7.42293e-09	1.19237e-07
Col18a1	1510.37	0.83131	0.101032	8.2282	1.90049e-16	6.03117e-15
Col1a1	2214.41	-1.44078	0.0754239	-19.1024	2.41223e-81	4.04983e-79
Col3a1	263.743	-4.34211	0.215344	-20.1636	2.04525e-90	3.97925e-88
Col6a1	136.924	-2.98416	0.239612	-12.4542	1.32757e-35	1.01983e-33
Col7a1	221.745	-0.953607	0.172357	-5.53275	3.15241e-08	4.68764e-07
Col8a1	7029.18	0.827564	0.0492252	16.8118	1.99988e-63	2.55421e-61
Cox6a2	24.1688	1.43529	0.558745	2.56878	0.0102058	0.0442081
Cp	2198.25	4.26035	0.085289	49.9519	0	0
Cpe	7008.62	-0.665804	0.0450426	-14.7816	1.92397e-49	2.00266e-47
Crb2	19.0454	2.58204	0.631428	4.08921	4.32844e-05	0.00037452
Crim1	5931.08	-0.592408	0.0517681	-11.4435	2.53437e-30	1.64877e-28
Cry2	1132.55	0.717645	0.0830096	8.64533	5.36509e-18	1.89306e-16
Cryab	356.182	-2.37504	0.154094	-15.4129	1.33978e-53	1.48359e-51
Cryz	6700.5	0.615072	0.0471427	13.047	6.6082e-39	5.45911e-37
Csf1	19531.9	1.33139	0.0429034	31.0323	1.97471e-211	1.11107e-208
Csn3	840.309	0.967502	0.0883658	10.9488	6.73136e-28	4.0501e-26
Cstb	3721.85	0.692336	0.0728527	9.50322	2.03497e-21	8.8075e-20
Ctnnal1	4303.65	-1.1216	0.0501573	-22.3617	9.28846e-111	2.27491e-108
Ctsk	11.5017	2.02814	0.76659	2.64566	0.00815312	0.0365801
Ctso	85.8412	0.875705	0.263581	3.32234	0.00089266	0.00562622
Cubn	92.7481	-0.798999	0.261301	-3.05777	0.00222987	0.0124588
Cul7	2378.84	-0.62081	0.0613032	-10.1269	4.19803e-24	2.19034e-22
Cxcl1	4105.87	5.72501	0.143383	39.9281	0	0
Cxcl10	639.89	3.52808	0.115031	30.6708	1.39759e-206	7.27377e-204
Cxcl11	2.85901	5.5756	1.80274	3.09285	0.00198244	0.0112607
Cxcl3	68.8206	7.69101	1.05487	7.29096	3.07759e-13	7.67296e-12
Cxcl5	36.8783	4.15146	0.536943	7.73166	1.06151e-14	3.0148e-13
Cyb5r1	3929.14	0.624901	0.0477731	13.0806	4.24998e-39	3.53904e-37
Cyp2c55	1571.76	-1.53644	0.0845487	-18.1722	8.56234e-74	1.27322e-71
Cystm1	163.031	0.629672	0.188309	3.34383	0.000826314	0.00525419
Cytip	336.494	-1.2063	0.137445	-8.77655	1.68565e-18	6.10294e-17
D030025P21Rik	27.2636	1.23527	0.488551	2.52845	0.0114568	0.0486057
D6Ertd527e	11.8329	2.09371	0.697759	3.00062	0.00269428	0.0145839
D830044D21Rik	105.414	-0.76373	0.248159	-3.07759	0.00208685	0.0117607
Dancr	292.435	-0.954893	0.147486	-6.47446	9.51489e-11	1.89551e-09
Dapk1	3.13636	-5.69116	1.74362	-3.26398	0.00109858	0.00674836
Dapp1	861.064	0.815577	0.0830259	9.82317	8.9487e-23	4.2436e-21
Dbn1	22.0187	-1.58765	0.523066	-3.03527	0.00240317	0.0132774
Dclre1b	1102.78	0.623227	0.0886655	7.02897	2.0807e-12	4.82362e-11
Ddit3	939.61	0.694573	0.101923	6.81468	9.44708e-12	2.05292e-10
Ddit4	2178.32	1.25501	0.0645849	19.4319	4.14867e-84	7.19725e-82
Ddrgk1	1909.15	-0.613853	0.0707736	-8.67347	4.19153e-18	1.49417e-16
Ddx58	3912.34	1.45558	0.053243	27.3385	1.48113e-164	5.81776e-162
Ddx60	1351.07	3.45598	0.0976895	35.3772	3.82732e-274	3.79415e-271
Dhrs1	1217.41	0.639602	0.0836892	7.64259	2.129e-14	5.87818e-13
Dhrs3	423.943	0.685779	0.14114	4.85885	1.18071e-06	1.3887e-05
Dhx58	418.184	2.33085	0.126494	18.4265	8.05046e-76	1.26011e-73
Dhx58os	71.047	1.87657	0.326732	5.74344	9.27749e-09	1.46874e-07
Dkk2	56.6288	-2.22473	0.411528	-5.40603	6.44363e-08	9.15031e-07
Dlg4	1303.87	-0.691459	0.0779511	-8.87043	7.28654e-19	2.71162e-17
Dnajb4	3887.59	0.674994	0.0528458	12.7729	2.32378e-37	1.86063e-35
Dnm3os	366.414	0.679855	0.138985	4.89158	1.00029e-06	1.19235e-05
Dock6	293.046	-0.648635	0.154891	-4.18768	2.81818e-05	0.000253429
Dock9	2146.38	-0.725625	0.0591406	-12.2695	1.32079e-34	9.71596e-33
Dpep2	77.1398	0.912247	0.34196	2.6677	0.00763714	0.034661
Dpy19l1	11193.5	1.49367	0.0435157	34.3247	3.35485e-258	2.79365e-255
Dram1	208.974	0.921982	0.171361	5.38034	7.43448e-08	1.04787e-06
Drg1	2578.51	-0.660598	0.0647846	-10.1968	2.04815e-24	1.09329e-22
Dtx3l	1011.63	1.31114	0.0910412	14.4016	5.05361e-47	5.00982e-45
Dusp2	146.127	-0.675302	0.22083	-3.05802	0.00222805	0.012452
Dusp4	3428.42	-0.737543	0.0539913	-13.6604	1.74995e-42	1.60486e-40
E130308A19Rik	224.642	-1.00051	0.169401	-5.90614	3.50221e-09	5.85614e-08
E230016M11Rik	395.038	1.19369	0.127282	9.37825	6.70768e-21	2.80967e-19
Ecscr	54.6197	-4.56651	1.25459	-3.63984	0.000272811	0.00194833
Edn1	128.677	-0.633704	0.202613	-3.12766	0.00176204	0.0101923
Efcc1	108.287	-0.692699	0.264408	-2.61982	0.00879769	0.0390512
Egr1	10483.9	1.19122	0.0470844	25.2996	3.22603e-141	1.04937e-138
Egr2	215.33	1.43507	0.171357	8.37476	5.53374e-17	1.81993e-15
Ehd2	4534.12	-0.665266	0.0531207	-12.5237	5.54158e-36	4.32077e-34
Eid3	124.864	0.724259	0.228756	3.16608	0.00154508	0.00907601
Eif2ak2	5750.21	1.07499	0.0494614	21.734	9.79387e-105	2.24054e-102
Eldr	268.006	0.622931	0.144292	4.31717	1.58044e-05	0.000150855
Elf3	18.8941	2.89925	0.652856	4.44087	8.95966e-06	9.01945e-05
Ell2	942.16	0.812721	0.0899968	9.03056	1.70801e-19	6.60918e-18
Emilin2	141.808	-2.90242	0.238211	-12.1842	3.7712e-34	2.726e-32
Eml1	2313.7	-1.25082	0.0603345	-20.7314	1.80457e-95	3.64734e-93
Enpp2	49.4819	3.4608	0.572167	6.04858	1.46126e-09	2.56931e-08
Ephx1	4507.33	-0.635305	0.0478292	-13.2828	2.91291e-40	2.50582e-38
Epm2a	27.7194	-1.28548	0.480128	-2.67737	0.00742025	0.0338463
Epn2	3740.6	0.894716	0.0525279	17.0332	4.66099e-65	6.06454e-63
Epsti1	52.6405	-1.17332	0.319046	-3.6776	0.000235442	0.00170248
Erich3	23.0651	1.98256	0.569139	3.48343	0.000495028	0.0033265
Erp27	34.6724	0.986254	0.377629	2.6117	0.00900935	0.0397956
ERVB3_1-I_MM-int	150.931	-0.659186	0.1826	-3.61	0.000306198	0.0021667
ERVB7_2-LTR_MM	108.388	0.775392	0.224237	3.45791	0.000544388	0.00361617
Espnl	501.846	-1.24812	0.108866	-11.4647	1.98431e-30	1.29904e-28
Esyt3	18.943	-3.06849	0.684495	-4.48285	7.36521e-06	7.54201e-05
Ets2	2283.32	0.791232	0.0571222	13.8516	1.24453e-43	1.17233e-41
Etv5	1806.52	-0.592584	0.0603644	-9.81679	9.53351e-23	4.50042e-21
Exoc6	824.32	-0.71682	0.0850129	-8.43189	3.40126e-17	1.13473e-15
Eya1	320.935	-0.908442	0.12809	-7.09222	1.31982e-12	3.11872e-11
F3	700.49	1.12942	0.0943578	11.9695	5.13253e-33	3.59761e-31
F730043M19Rik	62.3985	-1.01937	0.299191	-3.40709	0.000656604	0.00427831
F830016B08Rik	11.9921	5.64583	1.18368	4.76973	1.84475e-06	2.10663e-05
Fam110c	151.748	-1.26576	0.202062	-6.26423	3.74678e-10	7.03976e-09
Fam120aos	207.277	-0.865676	0.189419	-4.57015	4.87368e-06	5.16864e-05
Fam129a	4155.56	0.888635	0.0516543	17.2035	2.49898e-66	3.35638e-64
Fam198b	2561.72	-0.599486	0.0602739	-9.94602	2.62474e-23	1.29791e-21
Fam20c	934.429	0.817397	0.0874583	9.34614	9.09051e-21	3.79251e-19
Fam210b	481.665	0.777521	0.111645	6.96423	3.30205e-12	7.52101e-11
Fam229b	92.0962	0.717557	0.275645	2.60319	0.009236	0.04059
Fam241a	369.174	0.857426	0.157331	5.44982	5.04199e-08	7.27403e-07
Fam24b	2.53483	-4.74093	1.86033	-2.54843	0.0108209	0.0464667
Fam43a	58.4854	-0.894272	0.293436	-3.04759	0.00230683	0.0128371
Fap	23.8677	3.6694	0.615202	5.96455	2.45316e-09	4.1792e-08
Fas	19.409	2.93217	0.601507	4.87471	1.08968e-06	1.29111e-05
Fbxo10	559.001	-1.0371	0.11438	-9.06715	1.22173e-19	4.77186e-18
Fbxo2	145.807	-1.11948	0.223795	-5.00225	5.66646e-07	7.08069e-06
Fbxo36	271.346	-0.589974	0.177782	-3.31853	0.000904928	0.00570009
Fbxo39	5.80915	4.01273	1.26413	3.1743	0.00150196	0.0088477
Fcgrt	835.166	-0.706067	0.103002	-6.85489	7.13682e-12	1.5623e-10
Fcho1	2.8504	-5.55178	1.8951	-2.92955	0.00339457	0.017667
Fer1l6	2205.14	-1.24796	0.0659841	-18.9131	8.89662e-80	1.45835e-77
Fetub	24.285	-1.45944	0.483224	-3.02021	0.00252596	0.0138383
Fgd2	4.3602	-4.39375	1.57818	-2.78405	0.00536845	0.0259004
Fgd3	168.87	-0.859902	0.176161	-4.88133	1.0537e-06	1.25134e-05
Fgf7	6113.45	1.52013	0.0563848	26.96	4.3607e-160	1.62109e-157
Fgfr1	73.0125	0.833805	0.289347	2.88167	0.0039557	0.0200418
Fhl3	1281.92	-0.584669	0.0822474	-7.10867	1.17169e-12	2.78451e-11
Filip1l	3977.22	0.738946	0.0566551	13.0429	6.97669e-39	5.74074e-37
Flrt2	705.573	0.581311	0.0990628	5.8681	4.4081e-09	7.29474e-08
Flrt3	148.038	0.767306	0.246196	3.11664	0.00182923	0.0105178
Fnbp1l	44.1983	-3.83756	0.424984	-9.02991	1.71812e-19	6.63597e-18
Fndc7	75.2585	5.15522	0.462216	11.1533	6.90262e-29	4.28952e-27
Fos	1686.45	0.802276	0.0766446	10.4675	1.21847e-25	6.83725e-24
Fosb	4783.15	0.599747	0.0550373	10.8971	1.18986e-27	7.11795e-26
Foxd2os	40.1524	-9.3691	1.22615	-7.64108	2.15399e-14	5.93145e-13
Foxg1	2285.93	-0.583858	0.0684125	-8.53437	1.40924e-17	4.81732e-16
Foxo3	1595.42	1.04843	0.0645854	16.2332	2.93749e-59	3.55539e-57
Foxq1	139.768	-0.671404	0.229671	-2.92332	0.00346317	0.0179388
Fpgt	2976.97	0.75858	0.0598201	12.681	7.53481e-37	5.91923e-35
Frk	502.7	0.852971	0.113831	7.4933	6.7163e-14	1.77437e-12
Frrs1	1674.9	0.91418	0.0637316	14.3442	1.15777e-46	1.1423e-44
Fryl	2280.77	0.918894	0.0640974	14.3359	1.30514e-46	1.28163e-44
Fst	329.263	-0.897786	0.142606	-6.29557	3.0628e-10	5.82296e-09
Fstl1	130.705	-0.780767	0.216857	-3.60038	0.000317756	0.00224087
Fuca2	233.478	-0.664485	0.181055	-3.67008	0.000242476	0.00174969
Fxn	579.632	-0.874395	0.0985754	-8.87031	7.29421e-19	2.71162e-17
Fyb2	4.87906	-6.32838	1.55005	-4.08269	4.45174e-05	0.000384389
Fzd3	328.703	-1.03808	0.143144	-7.25204	4.10543e-13	1.01625e-11
G430095P16Rik	142.658	-0.759409	0.203144	-3.73827	0.000185289	0.00137763
G530012D18Rik	32.9634	2.46685	0.491288	5.02118	5.13562e-07	6.46001e-06
G930009F23Rik	231.092	2.30139	0.194056	11.8594	1.92275e-32	1.33872e-30
Gadd45a	1266.75	1.45984	0.0988524	14.7679	2.35909e-49	2.44336e-47
Gadd45b	684.849	0.783145	0.0974003	8.04048	8.94893e-16	2.73567e-14
Gamt	320.272	-0.672371	0.1401	-4.79923	1.59279e-06	1.82995e-05
Garem1	124.333	-0.663721	0.23888	-2.77847	0.00546162	0.0262405
Gata2	529.789	-0.814868	0.122348	-6.66027	2.73331e-11	5.78273e-10
Gata3	64.3824	1.43775	0.342565	4.19702	2.70445e-05	0.000244575
Gbp10	69.3331	3.75369	0.369871	10.1487	3.35968e-24	1.76176e-22
Gbp2	877.813	3.70195	0.119111	31.08	4.49258e-212	2.67219e-209
Gbp2b	493.687	3.6129	0.1495	24.1665	5.0057e-129	1.55535e-126
Gbp3	2743.32	4.25767	0.0726921	58.5713	0	0
Gbp4	28.1027	2.14189	0.500786	4.27706	1.89375e-05	0.000178147
Gbp5	63.9683	3.78047	0.397295	9.51554	1.80768e-21	7.84005e-20
Gbp6	104.002	3.77179	0.278154	13.5601	6.9077e-42	6.27967e-40
Gbp7	1914.33	3.95017	0.0790678	49.9593	0	0
Gbp9	253.65	3.43082	0.212831	16.1199	1.84889e-58	2.21208e-56
Gch1	1456.23	1.11522	0.0965711	11.5482	7.53942e-31	4.98272e-29
Gcnt2	725.358	0.689838	0.106176	6.4971	8.18852e-11	1.64338e-09
Gcnt3	87.0545	-1.18657	0.292276	-4.05975	4.91257e-05	0.000420172
Gcnt4	762.572	-0.927771	0.0941457	-9.85463	6.54595e-23	3.13994e-21
Gdap10	108.029	0.621608	0.227301	2.73474	0.00624296	0.0293052
Gdf11	212.079	-0.863817	0.185518	-4.65623	3.22046e-06	3.53792e-05
Gdnf	61.6876	2.63071	0.342594	7.67882	1.60564e-14	4.49277e-13
Gdpd5	164.289	3.85826	0.239476	16.1113	2.12636e-58	2.51515e-56
Ggct	142.443	-0.759202	0.194047	-3.91247	9.1356e-05	0.00073148
Ggt1	242.599	0.657848	0.177149	3.71353	0.000204392	0.00150354
Ggt7	70.3809	-1.14106	0.29871	-3.81996	0.000133475	0.0010299
Gimap9	3.56684	-5.00464	1.7579	-2.84695	0.00441407	0.0219785
Gja5	50.4519	0.902157	0.335369	2.69004	0.00714432	0.0327672
Gla	976.365	0.952359	0.0857944	11.1005	1.24779e-28	7.59547e-27
Glipr2	112.142	1.42474	0.221984	6.41821	1.37886e-10	2.68523e-09
Glod5	3.30141	-4.41807	1.67433	-2.63871	0.00832221	0.0372279
Glrp1	2071.94	0.82206	0.0633804	12.9703	1.80434e-38	1.47885e-36
Glrx	1122.13	0.96206	0.0799718	12.03	2.47181e-33	1.75027e-31
Glt8d2	174.315	-1.90248	0.197376	-9.63886	5.4794e-22	2.43739e-20
Gm10180	214.492	-0.594215	0.219917	-2.702	0.00689242	0.0317637
Gm10197	232.145	-0.900953	0.159735	-5.64031	1.69745e-08	2.60026e-07
Gm10382	77.198	1.05099	0.306396	3.43017	0.000603198	0.00396382
Gm10439	83.9002	1.29176	0.297083	4.34815	1.3729e-05	0.000132873
Gm10463	18.2649	-1.41387	0.55646	-2.54083	0.0110588	0.0472567
Gm10499	730.74	1.03647	0.124746	8.3086	9.68378e-17	3.13039e-15
Gm10552	88.3588	0.802202	0.263081	3.04925	0.0022941	0.0127799
Gm10701	23.4938	2.10389	0.676241	3.11115	0.00186362	0.0106614
Gm10717	39.7424	1.88735	0.579115	3.25903	0.00111795	0.00684917
Gm10801	40.658	1.43431	0.392133	3.65772	0.000254472	0.00182867
Gm10849	95.1465	-0.733423	0.282554	-2.59569	0.00944007	0.0413733
Gm11127	711.087	0.897502	0.0969599	9.25642	2.114e-20	8.62927e-19
Gm11131	3115.34	1.29857	0.0559174	23.223	2.66623e-119	7.30337e-117
Gm11626	142.216	0.976424	0.207653	4.70218	2.57393e-06	2.86699e-05
Gm11627	9.55056	-2.41226	0.840818	-2.86895	0.00411843	0.0207296
Gm11747	22.4988	-1.34435	0.496019	-2.71028	0.00672273	0.0311232
Gm11816	63.269	-1.2747	0.38775	-3.28743	0.00101105	0.00628302
Gm12353	51.5886	-0.997295	0.308274	-3.2351	0.00121602	0.00737404
Gm12454	61.0031	-6.67309	1.21549	-5.49005	4.01829e-08	5.89934e-07
Gm13056	282.043	-0.700873	0.143273	-4.89187	9.98834e-07	1.19162e-05
Gm13212	121.088	-0.60497	0.200367	-3.01932	0.00253345	0.0138647
Gm13272	7.58757	-5.97846	1.5834	-3.77572	0.000159548	0.00120693
Gm13387	64.9906	-1.75966	0.300956	-5.8469	5.00826e-09	8.23554e-08
Gm13431	9.94343	-2.68222	1.00643	-2.66509	0.00769675	0.0348935
Gm13544	49.0693	-1.85246	0.544343	-3.40312	0.000666214	0.00433414
Gm13816	42.5157	-1.13153	0.392134	-2.88556	0.00390717	0.0198746
Gm13822	37.693	2.28771	0.421692	5.42507	5.79317e-08	8.28312e-07
Gm14002	15.4879	-1.68692	0.617709	-2.73093	0.00631555	0.0295853
Gm14137	486.121	0.677848	0.118673	5.71192	1.11712e-08	1.75651e-07
Gm14270	110.325	0.76389	0.254113	3.00611	0.00264616	0.0143769
Gm14288	118.392	-0.619417	0.214709	-2.88492	0.00391518	0.019899
Gm14303	129.22	-0.627889	0.218253	-2.87688	0.00401627	0.0203037
Gm14321	45.0729	-1.82957	0.393446	-4.65011	3.31753e-06	3.63819e-05
Gm14418	89.9458	-1.1872	0.25506	-4.65461	3.24598e-06	3.56408e-05
Gm14902	4.60472	4.32929	1.55821	2.77838	0.00546314	0.0262417
Gm15063	6.02664	-2.93961	1.12889	-2.60398	0.00921472	0.0405051
Gm15337	460.287	-0.754197	0.116221	-6.48932	8.62239e-11	1.72431e-09
Gm15406	94.9679	-0.828101	0.253518	-3.26643	0.00108911	0.00669615
Gm15411	37.5974	-1.51219	0.410722	-3.68178	0.000231608	0.00167837
Gm15433	255.362	1.8238	0.152369	11.9696	5.12473e-33	3.59761e-31
Gm15441	2555.12	0.913305	0.0626952	14.5674	4.52926e-48	4.59951e-46
Gm15599	2.99363	-4.42033	1.67343	-2.64149	0.00825432	0.0369704
Gm16091	134.005	0.599724	0.192061	3.12257	0.00179281	0.0103343
Gm16174	10.8688	2.49959	0.825338	3.02857	0.00245715	0.0135254
Gm16175	10.9016	3.63918	0.851633	4.27318	1.92707e-05	0.000181037
Gm16229	1860.11	-0.789119	0.0681357	-11.5816	5.10985e-31	3.40951e-29
Gm16415	2.39495	-4.8351	1.79518	-2.69337	0.00707328	0.0324915
Gm16567	535.471	2.40817	0.112632	21.3809	2.01148e-101	4.40788e-99
Gm16576	128.479	0.792746	0.207056	3.82865	0.000128847	0.000997155
Gm16596	234.753	-1.07179	0.151713	-7.06461	1.61063e-12	3.78444e-11
Gm16685	27.1041	3.57321	0.572146	6.24528	4.23038e-10	7.89141e-09
Gm16793	45.6246	1.09925	0.336381	3.26789	0.00108354	0.00666776
Gm17017	239.919	1.1155	0.148619	7.50573	6.10889e-14	1.6242e-12
Gm17024	124.722	0.837892	0.235368	3.55992	0.000370967	0.00257684
Gm17114	321.983	0.709987	0.134986	5.25969	1.44301e-07	1.96344e-06
Gm17300	549.379	-0.959944	0.120592	-7.96027	1.71663e-15	5.14199e-14
Gm18852	15.5186	2.3323	0.615192	3.79118	0.000149933	0.00114041
Gm19227	4.02438	5.03857	1.73732	2.90021	0.00372918	0.0190888
Gm19412	1626.73	1.17919	0.0715006	16.4921	4.18312e-61	5.24604e-59
Gm19426	138.708	-1.05881	0.231578	-4.57216	4.82729e-06	5.12728e-05
Gm19589	106.893	-0.729731	0.234137	-3.11668	0.00182899	0.0105178
Gm20412	61.0366	1.90174	0.316951	6.00011	1.97189e-09	3.40954e-08
Gm20457	566.232	-0.674934	0.133448	-5.05767	4.24409e-07	5.42378e-06
Gm20528	58.1101	1.7348	0.343231	5.05432	4.31932e-07	5.51315e-06
Gm20559	1397.33	1.97939	0.0836955	23.6499	1.18274e-123	3.41975e-121
Gm20632	297.373	0.585266	0.154448	3.78941	0.000151004	0.00114772
Gm20634	83.1084	0.949613	0.293778	3.23242	0.00122747	0.00743253
Gm20652	185.394	1.6302	0.197942	8.23575	1.78435e-16	5.6799e-15
Gm20661	22.0059	2.25915	0.508572	4.44215	8.90646e-06	8.97457e-05
Gm20663	26.8482	3.20137	0.528937	6.05246	1.42648e-09	2.51451e-08
Gm20939	404.16	0.732748	0.124225	5.89855	3.66718e-09	6.11235e-08
Gm2115	970.224	0.731675	0.0827335	8.84376	9.25501e-19	3.42222e-17
Gm21958	139.578	0.605868	0.190258	3.18445	0.00145029	0.00859197
Gm23130	146.46	-0.938542	0.192519	-4.87505	1.08779e-06	1.28962e-05
Gm23201	32.5551	-1.29811	0.450051	-2.88436	0.00392214	0.0199239
Gm2381	133.728	-7.67209	2.20425	-3.4806	0.000500296	0.00335812
Gm24339	8.40833	-3.00546	0.997538	-3.01288	0.00258779	0.0141065
Gm24453	80.1541	-0.774202	0.260072	-2.97687	0.00291205	0.0155404
Gm25636	5.85409	2.93976	1.12091	2.62265	0.00872476	0.0387771
Gm26083	79.0596	-0.749354	0.270449	-2.77078	0.00559218	0.0267628
Gm2619	167.191	1.7474	0.177805	9.82762	8.56157e-23	4.06928e-21
Gm26548	4.71696	4.20451	1.61574	2.60222	0.00926229	0.0406884
Gm26569	40.5476	1.66034	0.391296	4.24318	2.2037e-05	0.000204077
Gm26658	16.6484	-1.58625	0.592165	-2.67874	0.00739007	0.0337308
Gm2666	69.305	1.39478	0.296666	4.70153	2.58217e-06	2.87464e-05
Gm26669	1330.65	0.804865	0.0776638	10.3635	3.63597e-25	2.00247e-23
Gm26740	8.70309	-7.16288	1.39259	-5.14359	2.69541e-07	3.52469e-06
Gm26797	19.5539	3.99279	0.672072	5.94101	2.83274e-09	4.79058e-08
Gm27038	38.1765	1.29744	0.372138	3.48646	0.000489457	0.00329225
Gm27175	18.1585	1.71272	0.611895	2.79904	0.00512542	0.0249418
Gm27867	110.577	-0.764005	0.257375	-2.96845	0.00299306	0.0159118
Gm27995	30.8599	1.47378	0.435389	3.38498	0.00071184	0.00459694
Gm28006	275.701	0.632458	0.162006	3.90391	9.4652e-05	0.000755257
Gm28030	131.94	0.697306	0.206222	3.38133	0.000721362	0.00464645
Gm28177	2325.88	1.85543	0.0612368	30.2992	1.17463e-201	5.82224e-199
Gm2830	52.403	-1.03432	0.346207	-2.98756	0.00281211	0.0151117
Gm28439	259.551	-4.76578	1.35106	-3.52743	0.000419614	0.00287353
Gm28592	4672.74	0.892314	0.0517582	17.24	1.32959e-66	1.79737e-64
Gm28913	17.9854	1.9608	0.61398	3.19358	0.00140518	0.00835563
Gm29100	4202.35	0.968165	0.0533751	18.1389	1.57137e-73	2.32005e-71
Gm29170	96.2663	-0.822265	0.231605	-3.55028	0.000384815	0.00266237
Gm30873	6.27378	6.0792	1.46123	4.16034	3.17768e-05	0.000282858
Gm31323	13.7354	2.15691	0.715114	3.01617	0.00255989	0.01398
Gm34066	4.02254	-5.96973	1.60692	-3.71501	0.000203193	0.00149526
Gm34643	11.4204	4.63298	0.977894	4.73772	2.16141e-06	2.44147e-05
Gm35019	28.322	-1.58796	0.489278	-3.24552	0.00117236	0.00714464
Gm35048	26.1358	1.94142	0.515995	3.76247	0.000168244	0.00126444
Gm35082	152.17	-0.687316	0.190274	-3.61225	0.000303555	0.00215165
Gm35189	50.966	-0.803686	0.316952	-2.53567	0.0112232	0.0477997
Gm36640	41.7701	-0.974516	0.378507	-2.57463	0.0100346	0.0435301
Gm37261	104.427	0.725623	0.246564	2.94294	0.00325113	0.0170914
Gm37607	126.699	0.682945	0.228309	2.99132	0.00277774	0.0149679
Gm37733	8.39307	2.61177	0.883019	2.95777	0.00309877	0.0164106
Gm37847	24.6889	1.59996	0.556491	2.87509	0.00403913	0.0203945
Gm37855	44.1188	-1.72997	0.353098	-4.89942	9.61217e-07	1.15136e-05
Gm37915	92.102	0.63505	0.251434	2.52571	0.0115463	0.0488918
Gm38020	66.2713	1.14074	0.328721	3.47023	0.000520021	0.00346759
Gm38050	95.4284	1.09252	0.289972	3.76767	0.000164776	0.00124197
Gm38102	119.566	0.829048	0.209818	3.95128	7.77336e-05	0.000633865
Gm38253	230.023	0.632715	0.1824	3.46883	0.000522724	0.00348226
Gm38287	340.901	-1.14759	0.153348	-7.48357	7.23303e-14	1.90846e-12
Gm38372	126.984	0.602319	0.232948	2.58564	0.00971987	0.0424299
Gm38563	57.6707	-1.15549	0.299274	-3.86098	0.000112931	0.000885833
Gm40117	177.363	0.666368	0.180566	3.69045	0.00022386	0.00162932
Gm4070	663.834	3.32887	0.124776	26.6787	8.31347e-157	3.03631e-154
Gm41183	4.02254	4.38655	1.5714	2.7915	0.00524646	0.025412
Gm41307	11.2052	2.80453	0.819296	3.4231	0.000619111	0.00405686
Gm42109	32.3086	1.26369	0.408037	3.097	0.00195492	0.0111256
Gm42572	24.9833	2.03341	0.484294	4.19871	2.68442e-05	0.000243074
Gm42659	120.989	0.984188	0.224568	4.38258	1.17282e-05	0.000115114
Gm42664	324.84	0.716864	0.20336	3.5251	0.000423327	0.0028961
Gm42671	119.082	0.657364	0.210523	3.12253	0.00179305	0.0103343
Gm42686	105.934	0.780747	0.258043	3.02564	0.00248104	0.0136424
Gm42820	226.234	0.610033	0.207853	2.93493	0.00333625	0.0174245
Gm42836	332.067	1.01468	0.121721	8.3361	7.67792e-17	2.50924e-15
Gm42846	140.74	-0.764961	0.211255	-3.62103	0.000293431	0.00208486
Gm42872	18.6752	1.77466	0.622292	2.85181	0.00434713	0.021744
Gm42933	2.65805	-4.84025	1.80017	-2.68877	0.0071716	0.0328562
Gm42940	27.3365	1.39155	0.4771	2.91669	0.00353762	0.0182473
Gm42998	442.868	0.847243	0.11732	7.22165	5.13616e-13	1.2609e-11
Gm43010	2.46282	4.68483	1.85625	2.52381	0.0116091	0.0491196
Gm43068	12.2592	2.096	0.735248	2.85074	0.00436174	0.0217947
Gm43109	145.898	1.2491	0.190019	6.57353	4.91365e-11	1.00681e-09
Gm43154	5.09825	-6.39172	1.55837	-4.10154	4.10405e-05	0.000356735
Gm43196	101.577	1.66232	0.254469	6.53252	6.46707e-11	1.3071e-09
Gm43197	407.007	1.84105	0.131848	13.9634	2.60632e-44	2.47755e-42
Gm43198	154.387	1.59709	0.21029	7.59471	3.08483e-14	8.39478e-13
Gm43300	378.69	0.727466	0.132649	5.48413	4.15515e-08	6.06605e-07
Gm43302	117.019	3.58876	0.272474	13.171	1.28807e-39	1.08125e-37
Gm43352	203.554	1.31022	0.182896	7.16377	7.84853e-13	1.89065e-11
Gm43364	9.12381	2.17978	0.85761	2.54169	0.0110317	0.0471769
Gm43375	119.472	0.647633	0.21237	3.04955	0.00229183	0.0127741
Gm43422	156.724	1.23442	0.19506	6.3284	2.47715e-10	4.75292e-09
Gm43517	1005.2	-0.7009	0.079367	-8.83112	1.03629e-18	3.81157e-17
Gm43581	30.1313	1.56936	0.478927	3.27682	0.00104984	0.00649112
Gm43653	443.542	0.635158	0.113832	5.57977	2.40835e-08	3.62262e-07
Gm43682	32.9506	-0.993036	0.394423	-2.51769	0.0118127	0.0498616
Gm43684	38.6642	1.07696	0.398043	2.70565	0.00681716	0.0314608
Gm43719	371.277	-1.3282	0.141382	-9.39443	5.75274e-21	2.4243e-19
Gm43729	41.2019	0.994252	0.339558	2.92808	0.00341062	0.0177284
Gm43802	285.642	4.10487	0.184564	22.2409	1.38041e-109	3.34156e-107
Gm43890	62.6963	1.87418	0.332053	5.64423	1.65925e-08	2.54374e-07
Gm44148	140.077	2.28009	0.237887	9.58478	9.26525e-22	4.08652e-20
Gm44238	311.52	-0.835071	0.137335	-6.08054	1.19778e-09	2.12397e-08
Gm44430	2.41493	-5.00925	1.79511	-2.7905	0.00526271	0.0254729
Gm44553	10.3425	2.16504	0.778915	2.77957	0.00544317	0.0261638
Gm44987	93.4739	0.800698	0.272717	2.936	0.0033247	0.0173729
Gm45193	647.586	1.9615	0.0979016	20.0354	2.70404e-89	5.11752e-87
Gm45212	166.37	-0.628105	0.207757	-3.02327	0.00250056	0.013728
Gm45286	25.0738	1.36945	0.50297	2.72272	0.00647461	0.0301675
Gm45418	12.7793	2.82503	0.704508	4.00994	6.07352e-05	0.000510351
Gm45471	13.4019	3.69767	0.806454	4.5851	4.53769e-06	4.83943e-05
Gm45897	7.04546	3.98063	1.35064	2.94721	0.00320653	0.0168782
Gm46409	3.59721	5.38607	1.73097	3.11159	0.00186081	0.0106523
Gm47260	179.141	0.703098	0.189095	3.71823	0.000200625	0.00147897
Gm47302	10.56	-6.09069	1.34086	-4.54239	5.56205e-06	5.82741e-05
Gm48284	295.669	-0.809316	0.135436	-5.97562	2.29218e-09	3.92101e-08
Gm48362	14.3696	1.78588	0.674248	2.6487	0.00808019	0.0362998
Gm48478	19.2002	1.9009	0.573309	3.31566	0.000914265	0.00574673
Gm48597	95.9633	-0.952296	0.24385	-3.90525	9.41286e-05	0.000751656
Gm48684	23.926	-2.14677	0.490154	-4.37978	1.18799e-05	0.000116494
Gm49064	114.429	0.866574	0.208946	4.14735	3.36345e-05	0.000297326
Gm49134	7.02256	4.48634	1.42607	3.14594	0.00165552	0.00964313
Gm49337	167.585	0.632855	0.19078	3.31719	0.000909269	0.00572224
Gm49410	12.3006	2.35808	0.792085	2.97706	0.0029103	0.015535
Gm4951	63.7672	3.50196	0.3563	9.82868	8.47234e-23	4.03609e-21
Gm49594	122.334	-0.735858	0.288672	-2.54911	0.0107997	0.0464043
Gm49711	2012.5	-0.612666	0.0603185	-10.1572	3.07831e-24	1.61829e-22
Gm49730	16.3284	3.25813	0.665091	4.89878	9.64354e-07	1.15445e-05
Gm5617	116.077	-0.692644	0.218648	-3.16785	0.00153569	0.00902344
Gm5784	2.64419	-5.01051	1.80152	-2.78127	0.0054147	0.0260632
Gm5970	7.80276	7.02417	1.41373	4.96855	6.74549e-07	8.35382e-06
Gm6548	389.963	0.819184	0.129506	6.32547	2.5247e-10	4.83208e-09
Gm6756	44.4995	1.27259	0.406026	3.13425	0.00172295	0.0100079
Gm7030	458.812	0.693267	0.115822	5.98564	2.15534e-09	3.7052e-08
Gm7435	44.0714	1.11985	0.350875	3.19159	0.00141492	0.00840634
Gm7538	6.19274	6.26395	1.47387	4.25001	2.13761e-05	0.000198575
Gm7582	93.8452	2.21124	0.247363	8.93924	3.91869e-19	1.48057e-17
Gm7592	237.357	1.66822	0.162278	10.28	8.67315e-25	4.75152e-23
Gm7609	212.569	1.43626	0.15821	9.0782	1.10384e-19	4.32765e-18
Gm773	31.3491	-9.01166	1.24615	-7.23163	4.77236e-13	1.17854e-11
Gm7980	18.4871	-1.83379	0.574556	-3.19166	0.00141459	0.00840634
Gm8011	52.5444	-1.42164	0.338396	-4.2011	2.65622e-05	0.000241262
Gm8066	138.569	0.762535	0.197755	3.85595	0.00011528	0.00090222
Gm8451	34.2704	-1.25237	0.429744	-2.91421	0.00356585	0.0183611
Gm8773	267.368	0.898369	0.191007	4.70334	2.55941e-06	2.85235e-05
Gm8810	257.207	0.853813	0.142469	5.99299	2.06021e-09	3.54752e-08
Gm8818	24.4747	3.9017	0.757395	5.15148	2.58444e-07	3.40095e-06
Gm9050	7.35463	-3.51674	1.04919	-3.35186	0.000802698	0.00512123
Gm9311	4.18574	-4.32564	1.5891	-2.72207	0.00648745	0.0302206
Gm9574	45.7269	0.996011	0.344362	2.89234	0.00382385	0.0195062
Gm9655	4.5648	-3.60992	1.32362	-2.72732	0.0063851	0.0298775
Gm9687	7.70878	3.1472	1.15997	2.71318	0.00666411	0.0308774
Gm9732	293.585	-0.708417	0.142726	-4.96346	6.92492e-07	8.56075e-06
Gm9785	4.41675	5.96123	1.6757	3.55745	0.000374475	0.00259947
Gm9908	11.2134	-1.92021	0.75887	-2.53036	0.0113946	0.0484106
Gm9967	36.5645	-1.18668	0.445329	-2.66473	0.00770497	0.0349231
Gmppa	1176.71	0.605149	0.0915836	6.60761	3.90577e-11	8.09865e-10
Gnao1	3.13858	4.87398	1.76477	2.76182	0.00574809	0.0273517
Golph3l	1488.17	0.66321	0.0702442	9.44148	3.67559e-21	1.568e-19
Gpat3	486.472	0.895026	0.126261	7.08872	1.35356e-12	3.1912e-11
Gpd1l	2072.26	-0.628142	0.06104	-10.2907	7.7636e-25	4.26445e-23
Gpr137b	974.37	1.33579	0.0792629	16.8526	1.00371e-63	1.28983e-61
Gpr141	5.88094	-6.59728	1.49857	-4.40239	1.07063e-05	0.000105933
Gpr146	100.549	-1.07517	0.260196	-4.13215	3.59388e-05	0.00031502
Gpr149	34.4202	-1.13144	0.407792	-2.77456	0.00552764	0.0264964
Gpr15	9.15801	-3.61307	1.27481	-2.8342	0.004594	0.0227222
Gpr35	28.5467	-2.73941	0.869575	-3.15028	0.00163113	0.00952237
Gpr39	165.334	1.98308	0.229496	8.64103	5.57103e-18	1.9624e-16
Gpr85	227.999	0.939001	0.163174	5.7546	8.68467e-09	1.3833e-07
Gprc5a	1311.02	-0.689695	0.0738572	-9.33823	9.79558e-21	4.07035e-19
Gpsm3	31.2447	-2.85424	0.538067	-5.30462	1.12907e-07	1.55046e-06
Gpt2	3153.4	0.69905	0.0545967	12.8039	1.55945e-37	1.25832e-35
Gramd3	29.2007	1.41942	0.421095	3.37078	0.000749545	0.0048116
Gramd4	3112.84	-0.583313	0.0586374	-9.94779	2.57834e-23	1.278e-21
Grap	37.7819	1.83639	0.436847	4.20374	2.62545e-05	0.000238779
Grasp	583.222	-0.621986	0.0999804	-6.22108	4.93743e-10	9.1448e-09
Greb1	5.06879	-3.89555	1.51921	-2.56419	0.0103417	0.0447276
Gsdmd	1015.25	0.645751	0.0825905	7.81871	5.33686e-15	1.54739e-13
Gsn	8597.24	-0.688926	0.0431691	-15.9588	2.47459e-57	2.862e-55
Gstcd	4518.13	0.597112	0.0481371	12.4044	2.47348e-35	1.86568e-33
Gstm5	5.63316	-6.53583	1.51028	-4.32755	1.50779e-05	0.000144784
Gtpbp10	20.716	1.80026	0.592283	3.03952	0.00236952	0.0131263
Gtsf1	20.7364	1.78463	0.521751	3.42046	0.000625142	0.0040938
Gvin1	502.764	3.13523	0.133229	23.5327	1.88832e-122	5.38509e-120
H1fx	83.9993	-2.19789	0.31413	-6.99674	2.61982e-12	6.01318e-11
H2-D1	28772.8	0.872032	0.0362377	24.0643	5.92116e-128	1.78647e-125
H2-K1	11957.7	0.920797	0.0366655	25.1134	3.54859e-139	1.13653e-136
H2-K2	688.518	1.0886	0.112886	9.64336	5.24442e-22	2.33786e-20
H2-Q1	852.472	1.05072	0.12295	8.54595	1.27478e-17	4.37207e-16
H2-Q10	859.998	0.871733	0.0944948	9.2252	2.83035e-20	1.14412e-18
H2-Q2	944.51	0.965774	0.09886	9.76911	1.52784e-22	7.13153e-21
H2-Q3	123.232	1.17936	0.284288	4.14847	3.34704e-05	0.000296001
H2-Q4	6328.59	1.41759	0.045655	31.0501	1.13829e-211	6.5825e-209
H2-Q5	877.523	1.17776	0.121938	9.65866	4.51742e-22	2.03118e-20
H2-Q6	1228.84	0.99981	0.0749481	13.34	1.35403e-40	1.17943e-38
H2-Q7	412.004	1.12851	0.120481	9.36672	7.48233e-21	3.12786e-19
H2-T10	456.843	1.13913	0.108859	10.4642	1.26102e-25	7.05694e-24
H2-T22	2037.08	1.22036	0.0641681	19.0182	1.20575e-80	1.99217e-78
H2-T23	1052.5	1.27902	0.0786077	16.2709	1.58879e-59	1.94561e-57
H2-T24	180.371	2.27326	0.184392	12.3284	6.36747e-35	4.73422e-33
H2-T3	162.322	0.639701	0.193664	3.30314	0.000956087	0.00597354
H2-T-ps	662.07	0.67532	0.0924216	7.30696	2.73261e-13	6.8871e-12
H3f3aos	6.41157	-4.42233	1.50012	-2.94798	0.00319859	0.016845
Hap1	27.4087	-2.23169	0.502981	-4.43692	9.12541e-06	9.17299e-05
Hax1	4806.84	0.594617	0.0558903	10.639	1.96237e-26	1.13165e-24
Hbegf	859.728	-0.786288	0.0923874	-8.51077	1.72784e-17	5.8871e-16
Hcst	3.55427	-4.29057	1.68525	-2.54595	0.010898	0.0467589
Hdac11	142.224	0.588026	0.200005	2.94006	0.00328145	0.017216
Hdc	13.259	2.38111	0.846543	2.81275	0.00491199	0.0240211
Hdhd5	671.372	-0.598024	0.117153	-5.10464	3.31431e-07	4.27758e-06
Hectd2	927.804	-0.627592	0.0828159	-7.57815	3.50508e-14	9.4519e-13
Hectd2os	362.758	-0.620507	0.130085	-4.77003	1.842e-06	2.10465e-05
Helz2	4164.11	1.59627	0.0740253	21.5638	3.92941e-103	8.89157e-101
Herc6	1562.42	2.03507	0.0764118	26.6329	2.82084e-156	1.01249e-153
Hipk2	1408.86	0.62902	0.0816202	7.70668	1.29137e-14	3.65268e-13
Hist1h1c	1951.72	0.903024	0.0708048	12.7537	2.97224e-37	2.36169e-35
Hist1h1d	89.5682	1.13404	0.266147	4.26096	2.03554e-05	0.000190197
Hist1h2bg	273.39	1.08754	0.15915	6.83343	8.29106e-12	1.80359e-10
Hist2h3c1	63.583	0.952217	0.33014	2.88428	0.00392312	0.0199239
Hlf	49.637	1.77002	0.393976	4.49272	7.03179e-06	7.21478e-05
Hmgb1-ps8	8.79988	-4.22687	1.06774	-3.95871	7.5357e-05	0.00061763
Hmox1	1773.55	1.12986	0.0647153	17.459	2.94147e-68	4.05534e-66
Hoxb9	59.552	0.922169	0.302444	3.04906	0.00229561	0.0127815
Hoxc4	85.709	0.895957	0.25446	3.52102	0.000429893	0.00293619
Hoxd8	320.307	-0.590683	0.13948	-4.23489	2.28666e-05	0.000210915
Hp	2.64712	5.19303	1.93107	2.68919	0.00716248	0.0328288
Hspb2	8.03451	-2.98241	1.10668	-2.69493	0.00704043	0.0323478
Htra3	16.1953	-3.30079	0.805046	-4.10012	4.12927e-05	0.000358628
IAPEy-int	118.419	-0.66255	0.222067	-2.98355	0.00284923	0.0152796
IAPEz-int	220879	-0.588254	0.0366063	-16.0698	4.15703e-58	4.86186e-56
IAPLTR1a_Mm	10386.9	-0.767644	0.0437657	-17.5398	7.11211e-69	1.00721e-66
Ids	1988.96	-0.585665	0.0706756	-8.28667	1.16467e-16	3.74169e-15
Ier2	3607.06	1.00604	0.0500618	20.0959	8.00973e-90	1.52978e-87
Ier3	5220.37	1.71377	0.0517711	33.1028	2.71097e-240	2.01561e-237
Ier5	1833.71	1.13682	0.0665445	17.0836	1.96704e-65	2.57547e-63
Ifi202b	4033.46	1.02018	0.0749746	13.607	3.64115e-42	3.32462e-40
Ifi203	1775.07	1.2682	0.0708478	17.9003	1.17218e-71	1.68292e-69
Ifi203-ps	106.036	1.68558	0.243048	6.93516	4.05761e-12	9.14192e-11
Ifi204	2516.32	0.951056	0.067161	14.1608	1.60063e-45	1.54268e-43
Ifi211	837.367	0.9399	0.0883676	10.6363	2.02084e-26	1.16215e-24
Ifi27	2136.49	-2.09032	0.0657152	-31.8088	4.88505e-222	3.08173e-219
Ifi27l2a	6243.66	1.48967	0.0754194	19.7517	7.74902e-87	1.4276e-84
Ifi35	679.639	1.22372	0.107352	11.3992	4.21857e-30	2.7274e-28
Ifi44	6990.22	3.69415	0.0533954	69.1848	0	0
Ifi44l	15.6735	1.67959	0.603569	2.78275	0.00538995	0.0259801
Ifi47	893.71	0.780237	0.081362	9.58969	8.83459e-22	3.90485e-20
Ifih1	1157.55	2.43221	0.0789704	30.799	2.70054e-208	1.44153e-205
Ifit1	2318.94	2.98401	0.070301	42.4462	0	0
Ifit1bl2	54.59	3.86759	0.400686	9.65243	4.80064e-22	2.14924e-20
Ifit3	138.684	1.80326	0.223235	8.07787	6.591e-16	2.0388e-14
Ifit3b	176.274	1.86265	0.211989	8.78655	1.54222e-18	5.61293e-17
Ifitm1	167.923	-0.915639	0.220591	-4.15084	3.3126e-05	0.000293204
Ifitm3	13653.5	1.71444	0.0421263	40.6975	0	0
Ifnb1	2.17451	5.02742	1.92374	2.61336	0.0089657	0.0396701
Igf2r	1939.02	0.73294	0.0740377	9.89955	4.18135e-23	2.04817e-21
Igfbp4	264.555	-2.68406	0.166563	-16.1144	2.02104e-58	2.40422e-56
Igtp	628.332	2.36308	0.117375	20.1328	3.80666e-90	7.33769e-88
Iigp1	51.7043	2.73695	0.368511	7.42707	1.11029e-13	2.87131e-12
Ikbke	549.297	1.14665	0.105695	10.8487	2.0223e-27	1.20286e-25
Il11	169.178	-0.756466	0.197541	-3.82941	0.00012845	0.00099556
Il13ra2	12.2071	3.17086	0.802806	3.94972	7.82411e-05	0.000637754
Il15	192.886	0.64319	0.173224	3.71306	0.000204766	0.00150523
Il18rap	3271.42	0.704447	0.0524871	13.4213	4.53458e-41	4.05154e-39
Il2rg	2.84851	-5.15855	1.79457	-2.87452	0.00404637	0.0204142
Il6	21.2914	4.64781	0.753269	6.17019	6.82078e-10	1.23905e-08
Il6ra	990.941	0.847883	0.0838605	10.1106	4.95619e-24	2.55391e-22
Impdh2-ps	139.945	-0.769517	0.247133	-3.11378	0.00184708	0.01059
Inmt	12.5925	-2.97094	0.804578	-3.69254	0.000222028	0.00161728
Insl6	57.3916	1.04702	0.334609	3.12909	0.00175351	0.0101543
Ints12	1927.81	0.6695	0.0741293	9.03151	1.69317e-19	6.56396e-18
Ints6l	1104.22	0.588261	0.0812704	7.23833	4.54255e-13	1.12312e-11
Irf1	891.406	0.650912	0.0836589	7.78055	7.22087e-15	2.0763e-13
Irf7	4101.12	3.68285	0.0671348	54.8576	0	0
Irf8	26.0529	-2.37358	0.540962	-4.3877	1.14555e-05	0.00011281
Irf9	1595.92	1.09691	0.0733905	14.9463	1.6476e-50	1.74999e-48
Irgm1	2025.99	1.40285	0.0589496	23.7974	3.54967e-125	1.05567e-122
Irgm2	825.226	2.24114	0.10737	20.873	9.42241e-97	1.92309e-94
Irx3	44.9515	1.24342	0.332155	3.74349	0.000181479	0.00135316
Isg15	3550.2	2.64657	0.0572685	46.2133	0	0
Isg20	305.626	0.65802	0.153824	4.27775	1.88794e-05	0.000177682
Ism1	3.07335	-4.93106	1.68332	-2.92937	0.00339649	0.0176726
Itgb2	46.0234	1.19499	0.345949	3.45425	0.000551817	0.00365734
Itgb4	141.44	-2.43871	0.217099	-11.2332	2.8027e-29	1.76808e-27
Itpripl2	4824.77	0.891932	0.0489047	18.2381	2.57039e-74	3.87756e-72
Jak2	2826.44	-0.727013	0.0508479	-14.2978	2.25865e-46	2.20753e-44
Junb	3931.43	1.17733	0.0512747	22.9613	1.1369e-116	2.99594e-114
Jup	321.538	-1.32358	0.164196	-8.061	7.56721e-16	2.3373e-14
Kansl1l	1029.41	0.729587	0.0789086	9.24598	2.33096e-20	9.49628e-19
Kazald1	1364.74	-1.46185	0.0802174	-18.2236	3.35158e-74	5.01966e-72
Kcnab1	49.9147	1.35716	0.34208	3.96737	7.26698e-05	0.000598908
Kcnip3	37.5287	0.991174	0.390903	2.5356	0.0112255	0.0477997
Kctd11	335.597	-0.84838	0.176242	-4.81373	1.48137e-06	1.71329e-05
Kctd12b	10.6462	-3.89663	1.01676	-3.83239	0.000126906	0.000984694
Kdelr3	255.37	0.652601	0.181909	3.58751	0.000333853	0.00234406
Klf15	6.44821	6.11781	1.54317	3.96445	7.35647e-05	0.00060413
Klf2	419.933	-1.07707	0.129668	-8.30635	9.8691e-17	3.18535e-15
Klhdc8a	880.7	-1.52951	0.106141	-14.4102	4.4641e-47	4.44659e-45
Klra2	233.805	0.873223	0.161346	5.41211	6.2288e-08	8.85732e-07
Krt20	75.7776	-10.2589	1.20613	-8.50564	1.80594e-17	6.13313e-16
Krt7	9.31679	-4.47481	1.08427	-4.12701	3.67517e-05	0.000321469
Kyat1	93.7297	0.886058	0.263251	3.36583	0.000763143	0.00489437
L1M1	108.013	0.706295	0.221966	3.182	0.00146263	0.00864782
L1MCb	82.1503	-0.809903	0.28764	-2.81568	0.00486737	0.0238758
L1Md_F	1112.03	0.614524	0.084578	7.26576	3.70941e-13	9.21509e-12
L1Md_Gf	284.504	0.83285	0.158575	5.2521	1.50371e-07	2.03937e-06
L3mbtl3	918.834	-0.815345	0.0908631	-8.97333	2.8768e-19	1.09889e-17
Lama3	281.958	0.729973	0.14822	4.92494	8.43848e-07	1.02076e-05
Lamb3	15.0949	3.1519	0.74537	4.22864	2.35105e-05	0.000216185
Lancl3	384.866	1.3144	0.144952	9.06782	1.21426e-19	4.75158e-18
Lat2	89.8949	-0.888002	0.23971	-3.70448	0.000211822	0.00155217
Lats2	3030.37	-0.600212	0.0618771	-9.70007	3.01305e-22	1.36801e-20
Layn	1362.73	0.893212	0.0718396	12.4334	1.7212e-35	1.31253e-33
Lck	27.5821	1.05031	0.410992	2.55555	0.010602	0.0457058
Lcn2	753.924	7.34254	0.249378	29.4435	1.52696e-190	7.22458e-188
Lef1	587.621	1.45268	0.108294	13.4142	4.99188e-41	4.44106e-39
Lgals3	15386.5	0.6157	0.0480842	12.8046	1.54459e-37	1.25118e-35
Lgals3bp	5440.3	1.18455	0.0553644	21.3956	1.46906e-101	3.25351e-99
Lgals7	767.542	-0.977295	0.107368	-9.10232	8.84231e-20	3.47976e-18
Lgals8	2285.46	0.756719	0.0621602	12.1737	4.29209e-34	3.09179e-32
Lgals9	2007.5	0.903916	0.0646816	13.9749	2.21955e-44	2.11956e-42
Lhfpl2	703.576	1.24181	0.0916419	13.5507	7.84941e-42	7.10474e-40
Lif	1588.68	1.5194	0.0807401	18.8184	5.34123e-79	8.61967e-77
Lmo4	5084.73	1.02795	0.0595033	17.2756	7.18777e-67	9.78007e-65
Lncenc1	7.34752	-2.81699	0.961857	-2.9287	0.00340378	0.0176973
Lncpint	76.9338	-1.16715	0.285383	-4.08975	4.31836e-05	0.000373803
Lnx2	720.025	0.595575	0.0951288	6.26073	3.83185e-10	7.1931e-09
Lockd	658.989	-0.719722	0.100993	-7.12647	1.02974e-12	2.45276e-11
Lpar6	650.425	-0.60818	0.103279	-5.88869	3.8926e-09	6.47254e-08
Lrif1	1331.09	0.586479	0.0803912	7.29532	2.97957e-13	7.45106e-12
Lrig1	8043.28	1.02505	0.0489529	20.9396	2.33373e-97	4.85835e-95
Lrig2	912.364	0.691737	0.0834992	8.28436	1.18749e-16	3.80911e-15
Lrp2bp	116.277	-1.19926	0.277368	-4.32371	1.53425e-05	0.000146985
Lrrc39	397.056	0.716359	0.118558	6.04225	1.51982e-09	2.66551e-08
Lrrc8d	1026.8	0.802706	0.0811321	9.89381	4.42835e-23	2.15396e-21
Lrriq3	166.097	0.807567	0.215501	3.7474	0.000178678	0.00133453
Lrrn3	101.782	0.691889	0.25778	2.68403	0.00727411	0.0332745
Ltbp2	213.666	1.22202	0.185295	6.595	4.25249e-11	8.76518e-10
LTR101_Mam	23.3291	-1.30302	0.497908	-2.617	0.0088707	0.0392999
LTR102_Mam	37.9138	0.97774	0.367149	2.66306	0.00774331	0.035074
LTR31	77.7996	0.927695	0.272033	3.41023	0.00064907	0.00423717
LTR67B	309.82	1.23718	0.151649	8.15819	3.4008e-16	1.06945e-14
LTR82A	33.1708	1.6472	0.396942	4.14972	3.32876e-05	0.00029451
LTRIS3	185.353	1.06865	0.172176	6.20675	5.40904e-10	9.96507e-09
Ly6c1	35.5482	-1.82514	0.411157	-4.43904	9.036e-06	9.0919e-05
Lynx1	153.453	-1.71641	0.193197	-8.88423	6.43643e-19	2.4143e-17
Lypd1	95.2404	1.70969	0.283206	6.03691	1.57091e-09	2.74586e-08
Lypd5	15.8532	-5.02608	1.48169	-3.39214	0.00069349	0.00449333
Lzts3	1270.66	-0.581151	0.0760214	-7.64457	2.09648e-14	5.79607e-13
M1ap	48.5296	-1.7832	0.384543	-4.63718	3.53197e-06	3.84967e-05
Mab21l1	5.25665	5.46039	1.53152	3.56534	0.000363382	0.00253261
Macrod1	489.188	0.869521	0.119045	7.30413	2.79071e-13	7.02217e-12
Magea8	3.13899	-5.58926	1.73618	-3.21929	0.0012851	0.00773215
Magef1	177.375	-0.65994	0.199966	-3.30026	0.00096594	0.00602425
Magi3	1191.42	0.830394	0.0788233	10.5349	5.9659e-26	3.39339e-24
MamGypLTR1d	19.9602	1.51223	0.551326	2.7429	0.00608998	0.0286965
Maml2	712.386	0.676702	0.0988069	6.84873	7.45074e-12	1.62675e-10
Manba	216.392	0.589963	0.156595	3.76745	0.000164923	0.00124197
Map1lc3a	97.8792	-1.30442	0.252167	-5.17285	2.30546e-07	3.05896e-06
Map2k6	289.734	-0.919249	0.155664	-5.90535	3.51899e-09	5.87949e-08
Map3k13	122.819	0.706106	0.205541	3.43536	0.000591771	0.00389734
Map3k8	91.3234	1.26467	0.297722	4.24783	2.15847e-05	0.000200335
Mapk8ip1	57.0742	-2.49819	0.361089	-6.9185	4.56464e-12	1.02069e-10
Masp1	730.067	-1.44005	0.0960563	-14.9918	8.31257e-51	8.87441e-49
Mctp1	322.052	0.675083	0.129312	5.22059	1.78355e-07	2.40323e-06
Mcub	1943.66	0.966029	0.0729072	13.2501	4.50484e-40	3.81227e-38
Meaf6	547.234	-0.609956	0.105586	-5.77688	7.61004e-09	1.22054e-07
Med16	837.009	-0.595876	0.0988723	-6.02673	1.67311e-09	2.91228e-08
MER113	124.429	0.709325	0.240561	2.94863	0.00319188	0.0168139
MER68B	422.885	1.54956	0.124803	12.416	2.13939e-35	1.62547e-33
Mertk	37.555	-1.51354	0.386341	-3.91763	8.94241e-05	0.000716839
MERV1_I-int	387.926	0.996582	0.138279	7.20706	5.71738e-13	1.397e-11
Mettl14	3418.94	0.598624	0.048256	12.4052	2.44982e-35	1.85456e-33
Mettl26	608.591	-0.598196	0.107373	-5.57119	2.53e-08	3.79463e-07
Mfap3l	460.57	-0.802668	0.117065	-6.85662	7.05078e-12	1.54509e-10
Mfhas1	1627.8	0.806257	0.0806789	9.9934	1.62894e-23	8.17141e-22
Mfsd12	343.657	-0.793818	0.138081	-5.74893	8.98116e-09	1.42616e-07
Mfsd9	128.252	0.657508	0.22236	2.95696	0.00310692	0.0164412
Mgat4a	186.232	-1.71466	0.198104	-8.65535	4.91413e-18	1.73984e-16
Mgst3	302.718	-1.47105	0.160734	-9.15205	5.5863e-20	2.22788e-18
Micall2	1686.54	1.56077	0.0812397	19.2119	2.94419e-82	4.98309e-80
Micu2	370.52	-7.90244	0.40385	-19.5678	2.91111e-85	5.26986e-83
Miga1	601.876	-1.82254	0.117146	-15.5578	1.4083e-54	1.58476e-52
Mir1949	39.6752	-0.974807	0.348794	-2.79479	0.00519326	0.0251954
Mir5136	8.1758	-2.22963	0.882056	-2.52777	0.0114791	0.0486703
Mir6381	71.8732	3.56978	0.32439	11.0046	3.63166e-28	2.19142e-26
Mir6516	48.0808	-1.22865	0.334798	-3.66982	0.000242717	0.00175083
Mir6537	3.82208	5.56725	1.70799	3.25954	0.00111594	0.00684088
Mir6951	201.84	0.588056	0.183265	3.20877	0.00133304	0.00799056
Mir6953	331.501	0.62007	0.142966	4.33719	1.44318e-05	0.000139222
Mir6978	40.0032	9.22625	1.24315	7.42169	1.15632e-13	2.98063e-12
Mir7001	24.3073	2.02853	0.522823	3.87994	0.00010448	0.000826709
Mir7041	191.274	0.907802	0.159795	5.68104	1.3388e-08	2.07993e-07
Mir7047	2.18084	-5.00988	1.83389	-2.73183	0.00629838	0.0295248
Mir7678	13.2881	7.6649	1.3116	5.84393	5.0985e-09	8.37731e-08
Mirt1	74.6118	-1.23894	0.256192	-4.836	1.32477e-06	1.54419e-05
Mitd1	1409.13	0.824789	0.0852315	9.67704	3.77483e-22	1.70096e-20
Mllt3	2499.81	-0.843753	0.0567359	-14.8716	5.04123e-50	5.32733e-48
MLTR31D_MM	175.412	0.922086	0.186876	4.93421	8.04762e-07	9.79166e-06
MMERVK10D3_LTR	27.0062	-1.30234	0.474329	-2.74565	0.00603904	0.0284823
Mmp10	29.8949	2.29963	0.426945	5.38624	7.19453e-08	1.01543e-06
Mmp23	5.21653	-4.42238	1.60835	-2.74963	0.00596629	0.0281838
Mmp3	14.1403	2.15625	0.766421	2.8134	0.004902	0.0239779
Mmp9	7.11192	3.35569	1.09252	3.07151	0.00212978	0.01198
Mndal	1109.22	1.20528	0.0799819	15.0694	2.57588e-51	2.79295e-49
Mocos	71.0806	0.861513	0.302547	2.84753	0.00440595	0.0219433
Mov10	2197.94	1.26162	0.0667806	18.892	1.32838e-79	2.16048e-77
Mpeg1	5.77194	4.11064	1.35425	3.03538	0.00240236	0.0132764
Mpzl1	1953.42	0.930802	0.0634299	14.6745	9.38992e-49	9.62953e-47
Mpzl3	118.934	0.615666	0.225399	2.73145	0.00630572	0.0295459
Mr1	34.009	-1.5974	0.45	-3.54978	0.000385558	0.00266485
Mrps28	585.224	-0.765361	0.101238	-7.56	4.03059e-14	1.0813e-12
Mrps6	3789.65	-0.643917	0.0555198	-11.598	4.21982e-31	2.8247e-29
Mst1	1612.99	0.665332	0.0803991	8.27536	1.28065e-16	4.10161e-15
Mtap	7304.89	-0.668046	0.0444361	-15.0339	4.40604e-51	4.75259e-49
MTB_Mm-int	252.656	0.634493	0.157578	4.02654	5.66033e-05	0.000478817
Mtmr10	5379.22	-0.619115	0.0484796	-12.7706	2.39251e-37	1.90832e-35
Mug4-ps	8.03852	-7.04847	1.41459	-4.9827	6.27033e-07	7.79811e-06
Mx2	508.257	3.33048	0.14751	22.578	7.13059e-113	1.78849e-110
Mxd4	917.804	-0.657365	0.0981715	-6.69608	2.14081e-11	4.5804e-10
Mxi1	2782.23	-0.72286	0.0590902	-12.2332	2.06728e-34	1.51006e-32
Mxra7	1046.99	-0.704224	0.0800383	-8.79859	1.38545e-18	5.0512e-17
Myh14	803.352	-3.59725	0.111671	-32.2129	1.16409e-227	7.57316e-225
Myo1g	20.4576	-4.27529	1.25686	-3.40156	0.000670017	0.00435752
N4bp2os	102.773	-0.721912	0.240789	-2.99811	0.00271663	0.0146934
Naa11	4.68372	-3.20028	1.26506	-2.52975	0.0114143	0.0484845
Nab2	4301.84	-0.743192	0.0457133	-16.2577	1.97081e-59	2.39932e-57
Naip1	5.72456	-4.00899	1.37044	-2.92533	0.00344088	0.0178456
Naip6	27.7192	-4.06104	0.576726	-7.04154	1.90132e-12	4.43244e-11
Nanos1	116.787	-1.30079	0.224088	-5.80479	6.44462e-09	1.04489e-07
Nap1l2	79.3308	-0.726228	0.263467	-2.75643	0.00584362	0.0277176
Napsa	23.0339	-2.16395	0.621455	-3.48208	0.000497539	0.00334121
Ncf4	9.82756	3.34306	0.91641	3.648	0.000264292	0.00189203
Nckap1l	2716.8	1.42446	0.058035	24.5449	4.90488e-133	1.54712e-130
Ndst3	852.233	0.773604	0.0920721	8.40216	4.38358e-17	1.44623e-15
Ndst4	569.76	1.67704	0.105545	15.8894	7.50478e-57	8.58431e-55
Nedd9	1648.86	-0.789117	0.0716904	-11.0073	3.52437e-28	2.13286e-26
Nefl	1974.75	-0.60746	0.070783	-8.582	9.32372e-18	3.24584e-16
Neurl3	11.537	2.43714	0.896304	2.7191	0.0065459	0.030418
Nfe2l1	7356.13	0.759502	0.0406848	18.6679	9.02644e-78	1.43445e-75
Nfil3	1003.53	0.919538	0.0790714	11.6292	2.9282e-31	1.96643e-29
Nfkb1	7942.27	1.19981	0.0413849	28.9916	8.40669e-185	3.72363e-182
Nfkbia	1640.19	1.47016	0.0702152	20.9379	2.41831e-97	4.98458e-95
Nfkbid	209.628	0.650643	0.15461	4.20828	2.57326e-05	0.000234443
Nfkbie	312.127	0.781559	0.146991	5.31707	1.05454e-07	1.45386e-06
Nfkbiz	2813.95	1.65821	0.057348	28.9148	7.78583e-184	3.37678e-181
Ngf	323.734	0.823099	0.153048	5.37804	7.52996e-08	1.06061e-06
Nkx6-3	8.64195	2.52172	0.937212	2.69067	0.00713097	0.0327204
Nlrc5	143.506	1.7524	0.219239	7.99309	1.31596e-15	3.98773e-14
Nlrp1b	12.179	-4.64159	0.979639	-4.73807	2.15768e-06	2.43858e-05
Nmi	551.098	1.29928	0.129485	10.0343	1.07754e-23	5.48467e-22
Nod1	22.2621	-1.34609	0.53477	-2.51713	0.0118315	0.0499107
Nol4l	18.8326	-3.79106	0.817501	-4.63737	3.52869e-06	3.8481e-05
Nos2	44.7181	5.63673	0.651204	8.65587	4.89175e-18	1.73486e-16
Notch2	4880.87	0.649209	0.0641144	10.1258	4.24556e-24	2.2096e-22
Notch4	71.9112	-1.35258	0.300883	-4.49536	6.94532e-06	7.14366e-05
Npnt	264.705	1.48036	0.164717	8.98731	2.53356e-19	9.7313e-18
Npr1	22.2029	-3.36518	0.562365	-5.98397	2.17763e-09	3.73733e-08
Nqo1	262.78	-1.73592	0.156078	-11.1221	9.79553e-29	6.01544e-27
Nr4a2	942.014	0.803107	0.0847002	9.48176	2.50032e-21	1.07323e-19
Nrarp	427.197	-1.16677	0.147676	-7.90088	2.76942e-15	8.15472e-14
Nrg1	1575.5	0.879464	0.0837742	10.498	8.81958e-26	4.96233e-24
Nrp2	10740	0.645492	0.0441856	14.6086	2.47373e-48	2.52442e-46
Nt5dc2	3.45682	-5.83163	1.71263	-3.40507	0.000661463	0.00430862
Ntn5	73.6213	-1.39571	0.314885	-4.43246	9.31647e-06	9.34313e-05
Nudt13	677.977	0.72361	0.100437	7.20458	5.82226e-13	1.42096e-11
Nupr1	1644.73	0.605303	0.070604	8.57321	1.00639e-17	3.49184e-16
Oas1a	2561.09	2.00864	0.0680608	29.5125	1.98967e-191	9.63277e-189
Oas1b	462.148	1.90694	0.126981	15.0176	5.6322e-51	6.04387e-49
Oas1c	99.276	1.33338	0.249714	5.33962	9.31437e-08	1.2953e-06
Oas1g	1943.33	2.26459	0.0675449	33.5271	1.9421e-246	1.49743e-243
Oas2	1490.7	2.16898	0.0754977	28.729	1.65631e-181	7.03695e-179
Oas3	2616.14	2.23418	0.0687974	32.4747	2.42731e-231	1.68439e-228
Oasl1	3512.88	3.10382	0.0579665	53.5451	0	0
Oasl2	6473.24	3.31529	0.0478297	69.3145	0	0
Obscn	12.1768	-2.2313	0.862733	-2.58632	0.0097008	0.0423556
Odf2l	2846.04	0.635321	0.0622561	10.205	1.88388e-24	1.00819e-22
Ogfod3	144.849	-0.677844	0.205344	-3.30101	0.000963371	0.00601183
Ogn	2671.89	-1.35187	0.0857672	-15.762	5.67801e-56	6.45928e-54
Olfr545	3.31527	-5.00623	1.89422	-2.64289	0.00822007	0.0368408
Olfr56	125.326	0.894676	0.228257	3.9196	8.86973e-05	0.000712384
Omd	265.169	-1.93394	0.171428	-11.2814	1.62195e-29	1.03259e-27
ORSL-2b	33.1619	1.1707	0.416253	2.81248	0.00491612	0.0240357
Osbpl6	671.783	-1.05671	0.104552	-10.1071	5.14067e-24	2.64243e-22
Osr2	87.3059	-1.2418	0.258533	-4.80326	1.56105e-06	1.79549e-05
Ostc	6741.59	0.732933	0.057101	12.8357	1.03425e-37	8.41052e-36
Otub2	593.298	1.01649	0.1033	9.84013	7.5613e-23	3.61035e-21
P2ry10b	7.95816	-4.63846	1.27653	-3.63366	0.000279426	0.00199216
P2ry2	155.982	-0.584868	0.204711	-2.85704	0.00427609	0.0214402
Padi2	481.132	-0.591825	0.108096	-5.47501	4.37492e-08	6.36457e-07
Pafah2	682.678	0.58003	0.0964602	6.01315	1.8195e-09	3.15654e-08
Pak3	373.698	1.46859	0.163759	8.96802	3.01879e-19	1.15101e-17
Parp10	2019.04	1.39712	0.0664265	21.0326	3.30082e-98	7.01188e-96
Parp11	725.71	1.03084	0.0914919	11.267	1.90958e-29	1.212e-27
Parp12	2500.58	1.70116	0.0560073	30.3739	1.21378e-202	6.16303e-200
Parp14	1045.95	2.92361	0.0828047	35.3073	4.54208e-273	4.29805e-270
Parp8	763.262	0.623256	0.0880661	7.07714	1.47156e-12	3.46157e-11
Parp9	1613.48	1.55218	0.070944	21.8789	4.12272e-106	9.75303e-104
Pbxip1	225.1	0.622211	0.167951	3.70472	0.000211628	0.0015513
Pcdh10	4.43079	-6.18973	1.60141	-3.86516	0.000111014	0.000873431
Pcdh19	2296.74	-0.622961	0.0629316	-9.89901	4.20417e-23	2.05452e-21
Pcdhb14	11.4573	1.97925	0.711034	2.78362	0.00537559	0.0259169
Pcdhb16	70.2131	1.53982	0.27752	5.54851	2.88113e-08	4.2996e-07
Pcdhb17	56.0294	0.82032	0.295678	2.77437	0.00553088	0.0264964
Pcdhb22	135.119	1.16004	0.203578	5.69824	1.21053e-08	1.89338e-07
Pdcd4	489.774	-0.884284	0.136714	-6.46813	9.92234e-11	1.97479e-09
Pde1b	366.012	1.65686	0.152864	10.8388	2.25518e-27	1.33756e-25
Pde4dip	3790.28	0.763891	0.0460852	16.5756	1.04581e-61	1.3195e-59
Pde5a	799.643	-0.9055	0.112531	-8.04668	8.50721e-16	2.61214e-14
Pdgfa	1540.08	0.613353	0.0727542	8.43048	3.44241e-17	1.14479e-15
Pdgfrb	1184.98	-1.05783	0.0892037	-11.8586	1.94097e-32	1.3469e-30
Pdlim2	1872.66	-0.690421	0.0674892	-10.2301	1.45392e-24	7.80096e-23
Peak1	6054.25	-0.593657	0.0488583	-12.1506	5.6964e-34	4.07518e-32
Peli2	45.6216	-1.13756	0.389935	-2.91732	0.00353059	0.0182156
Perm1	125.562	0.685462	0.220059	3.1149	0.0018401	0.0105609
Pex5l	4.58039	-6.23653	1.58199	-3.9422	8.07369e-05	0.000654765
Pfkfb4	211.815	-0.796055	0.177793	-4.47742	7.55495e-06	7.7249e-05
Pgm2l1	403.709	-0.814982	0.118046	-6.90396	5.0571e-12	1.12839e-10
Phex	475.237	-0.741239	0.143252	-5.17437	2.28686e-07	3.03622e-06
Phf11a	25.4649	3.08071	0.543434	5.66896	1.43665e-08	2.22035e-07
Phf11d	1711.79	2.49432	0.073253	34.0508	3.94961e-254	3.16242e-251
Phlda1	8765.52	0.868187	0.0472092	18.3902	1.57319e-75	2.44408e-73
Phldb2	2771.03	0.677818	0.060946	11.1216	9.84719e-29	6.02937e-27
Phtf1os	1224.58	0.713386	0.078537	9.08344	1.05197e-19	4.13207e-18
Pik3r1	1936.42	0.721966	0.0687339	10.5038	8.29979e-26	4.68252e-24
Pink1	916.252	-0.676956	0.0881703	-7.67782	1.61817e-14	4.52177e-13
Piwil4	46.3452	0.957489	0.350788	2.72954	0.00634232	0.0296907
Pkp3	75.0295	0.930228	0.339813	2.73747	0.00619133	0.0291142
Pla2g7	3087.2	-1.30637	0.0568703	-22.971	9.09242e-117	2.45826e-114
Plac8	2060.58	1.24532	0.0711837	17.4945	1.57799e-68	2.19004e-66
Plat	209.501	-0.614834	0.192058	-3.20129	0.00136815	0.00816475
Platr3	3.56542	-4.84316	1.69203	-2.86233	0.00420534	0.0211312
Plekhg5	447.358	-0.719751	0.143224	-5.02534	5.02554e-07	6.33303e-06
Plekho1	1500.75	0.657079	0.079197	8.29677	1.06983e-16	3.44763e-15
Plk2	9863.76	1.45296	0.0471051	30.845	6.54466e-209	3.58544e-206
Plscr1	1576.02	1.08245	0.0698868	15.4886	4.14401e-54	4.63817e-52
Plscr2	1901.79	0.656772	0.070806	9.27565	1.76536e-20	7.23451e-19
Plxna3	865.74	-0.64094	0.108188	-5.92434	3.13555e-09	5.25994e-08
Pnma5	13.8804	-4.51674	1.00501	-4.49422	6.98239e-06	7.1747e-05
Pnp2	84.5012	1.21767	0.298702	4.07655	4.57098e-05	0.000393543
Pnpla2	641.991	-0.747443	0.118208	-6.32313	2.5632e-10	4.89998e-09
Pold4	828.736	-0.654396	0.0928983	-7.04422	1.86501e-12	4.35267e-11
Por	9489.64	-0.85983	0.0442355	-19.4375	3.71664e-84	6.50193e-82
Pou2f2	133.596	4.75242	0.313815	15.144	8.29509e-52	9.04122e-50
Ppbp	27.5785	1.66341	0.48543	3.42666	0.000611045	0.00400779
Ppef1	6.96948	-4.84852	1.29971	-3.73045	0.00019114	0.00141657
Ppfia2	36.4208	-2.45934	0.46351	-5.30591	1.12113e-07	1.54159e-06
Ppfia3	306.905	0.750495	0.137147	5.47219	4.44505e-08	6.44857e-07
Ppm1n	5.18531	-3.79173	1.3739	-2.75982	0.00578326	0.0274814
Ppp1r12b	2245.31	0.813673	0.0751434	10.8283	2.52908e-27	1.49151e-25
Prkar1b	827.449	1.23668	0.090367	13.6851	1.24574e-42	1.14752e-40
Prkd1	3.06381	-5.65612	1.84409	-3.06716	0.00216106	0.0121362
Prkg2	6830.68	-0.727847	0.0649345	-11.2089	3.68565e-29	2.31108e-27
Prl	5.83563	-3.55969	1.2381	-2.87514	0.00403854	0.0203945
Prl2c2	976.664	5.37137	0.133197	40.3266	0	0
Prl2c3	63.6516	4.90129	0.483568	10.1357	3.83684e-24	2.00692e-22
Prnd	22.474	3.37148	0.583395	5.77906	7.51189e-09	1.20573e-07
Prpf38b	9685.84	0.72273	0.0515596	14.0174	1.22071e-44	1.17109e-42
Prr7	173.117	-0.71097	0.204874	-3.47028	0.00051992	0.00346759
Psd4	19.5406	-8.3129	1.28613	-6.46351	1.02299e-10	2.03405e-09
Psmb10	653.077	0.677184	0.109202	6.20119	5.60392e-10	1.02877e-08
Psmb9	147.295	0.979994	0.203973	4.80452	1.5512e-06	1.7871e-05
Psmd10	1959.26	0.810917	0.0651457	12.4477	1.43858e-35	1.10104e-33
Psme2	3533.33	0.628569	0.0601068	10.4575	1.35345e-25	7.53371e-24
Ptgds	60.8346	-2.98555	0.629127	-4.74554	2.07947e-06	2.35786e-05
Ptgis	10.0199	-7.3345	1.36783	-5.36212	8.22497e-08	1.15305e-06
Ptgr1	57.1151	-0.930964	0.311936	-2.98447	0.00284068	0.0152416
Ptgs2	31257.1	1.04272	0.0384868	27.0929	1.19307e-161	4.5995e-159
Ptgs2os2	1297.44	0.787821	0.0843939	9.33505	1.00939e-20	4.17765e-19
Pthlh	18.0878	-1.88164	0.70341	-2.67503	0.00747229	0.0340478
Ptpn22	198.097	0.825908	0.204183	4.04493	5.23385e-05	0.00044582
Ptpn6	169.178	-0.744239	0.189294	-3.93166	8.43601e-05	0.000680174
Ptpn7	45.2331	-1.22082	0.380973	-3.20449	0.00135303	0.00808945
Ptprv	37.1228	-1.22298	0.482851	-2.53284	0.0113142	0.0481479
Pyroxd2	354.647	0.658673	0.157268	4.18822	2.8115e-05	0.000252938
Rab26os	69.1778	-1.94124	0.320508	-6.05677	1.38882e-09	2.45228e-08
Rab29	232.85	0.628802	0.158255	3.97335	7.08695e-05	0.000586158
Rab3b	52.4278	-2.04166	0.363993	-5.60906	2.03434e-08	3.0868e-07
Ralgds	180.084	-1.02599	0.199324	-5.14736	2.64175e-07	3.47196e-06
Ranbp3l	281.334	-1.96284	0.188719	-10.4009	2.45616e-25	1.36353e-23
Rapgef3	612.881	-0.819964	0.105603	-7.76461	8.18942e-15	2.34508e-13
Rapgef3os1	32.7562	-1.38169	0.45209	-3.05623	0.0022414	0.0125165
Rapgef3os2	44.0362	-1.14644	0.359192	-3.19172	0.00141428	0.00840634
Rapgefl1	43.2316	-1.31265	0.434705	-3.01964	0.00253076	0.0138569
Rarb	113.849	-0.83463	0.234693	-3.55626	0.000376168	0.00260949
Rarres1	342.933	-0.901223	0.150688	-5.98074	2.22129e-09	3.80287e-08
Rasgrp3	3.45621	4.63123	1.68199	2.75342	0.00589758	0.027929
Rbms3	10.4094	-5.53924	1.22421	-4.52475	6.04657e-06	6.30333e-05
Rbp1	3.79216	-4.42257	1.68897	-2.6185	0.00883167	0.039177
Rbp2	254.256	1.40603	0.15353	9.158	5.28682e-20	2.11656e-18
Rdh12	6.43271	3.82287	1.43746	2.65946	0.00782654	0.0353587
Relb	1219.48	1.43127	0.0918798	15.5776	1.03335e-54	1.16915e-52
Rerg	68.4506	-4.05581	0.431171	-9.40649	5.12968e-21	2.17052e-19
Rex2	26.5087	-2.43518	0.490449	-4.9652	6.86296e-07	8.48919e-06
Rflnb	272.599	-0.592456	0.146857	-4.03425	5.47774e-05	0.000464882
Rgl1	10274.5	-0.701207	0.0396393	-17.6897	5.03404e-70	7.17799e-68
Rgs10	261.884	0.96437	0.160753	5.99908	1.98433e-09	3.42819e-08
Rgs17	710.687	-0.622755	0.0943699	-6.59909	4.13696e-11	8.54397e-10
Rhbdd1	2910.91	0.650598	0.0553877	11.7462	7.38242e-32	5.0555e-30
Rhbdf2	812.412	0.808844	0.116069	6.96864	3.20019e-12	7.29699e-11
Rhoc	9963.35	0.786069	0.0427526	18.3865	1.68641e-75	2.60057e-73
Rilpl2	2137.49	1.30994	0.0608328	21.5335	7.56451e-103	1.69331e-100
Ripor3	3.85577	-4.57811	1.63681	-2.79697	0.00515842	0.0250789
RLTR12A	274.312	0.636876	0.157657	4.03962	5.3537e-05	0.000455283
RLTR13A	80.7211	0.73095	0.274073	2.66699	0.00765338	0.0347196
RLTR13D3	102.488	1.15353	0.235822	4.89152	1.00059e-06	1.19235e-05
RLTR1D2_MM	78.5983	0.704139	0.266359	2.64357	0.00820366	0.0367831
RLTR22_Mus	201.163	0.811439	0.22076	3.67567	0.00023723	0.00171362
RLTR46B	353.752	0.671687	0.152301	4.41025	1.03253e-05	0.000102652
RLTR6B_Mm	377.294	0.84246	0.137273	6.1371	8.40428e-10	1.51088e-08
RLTR9A3	127.526	1.04609	0.206345	5.06962	3.98606e-07	5.10343e-06
Rmdn1	210.82	-0.67245	0.159751	-4.20936	2.5609e-05	0.00023352
Rnasel	297.505	0.755572	0.140562	5.37535	7.64356e-08	1.07516e-06
Rnd1	1355.82	1.49375	0.076384	19.5557	3.68694e-85	6.61679e-83
Rnd3	2439.53	0.597662	0.0614494	9.72609	2.33381e-22	1.07252e-20
Rnf128	292.834	-0.936795	0.15168	-6.17614	6.56894e-10	1.19748e-08
Rnf165	34.9734	-1.09138	0.403423	-2.7053	0.0068243	0.0314868
Rnf213	7778.01	1.71026	0.0604215	28.3054	2.96451e-176	1.18683e-173
Rnf31	1164.41	0.612725	0.0909831	6.7345	1.64499e-11	3.53409e-10
Rnf39	286.648	-0.641399	0.148732	-4.31244	1.61463e-05	0.000153626
Rnu2-10	3.88606	-4.35139	1.68771	-2.57828	0.00992927	0.043145
Rpl7l1	8091.62	0.600394	0.045926	13.0731	4.69205e-39	3.8916e-37
Rpph1	88.8125	-2.9583	0.309153	-9.56905	1.07891e-21	4.72857e-20
Rps6ka5	347.702	-0.760794	0.123835	-6.14361	8.06656e-10	1.45268e-08
Rsad2	299.831	3.39913	0.17193	19.7705	5.34966e-87	9.94367e-85
Rsbn1	2787.85	0.747314	0.0603526	12.3825	3.25191e-35	2.44398e-33
Rslcan18	70.1697	0.972016	0.279466	3.47812	0.000504942	0.0033822
Rtn2	698.449	-1.01082	0.0985433	-10.2576	1.09378e-24	5.92978e-23
Rtp4	1481.13	1.99046	0.0762835	26.0929	4.38896e-150	1.52282e-147
Rufy1	537.921	-0.630945	0.104246	-6.05249	1.42628e-09	2.51451e-08
Rusc1	405.087	0.622873	0.141967	4.38744	1.14693e-05	0.000112893
S100a16	869.329	0.682897	0.083956	8.13399	4.15397e-16	1.29457e-14
S100a3	120.561	0.617977	0.22915	2.69682	0.00700052	0.0321928
S100a7a	433.91	-1.79932	0.121882	-14.7628	2.54643e-49	2.62433e-47
Saa3	44.3101	5.47664	0.730074	7.50149	6.30984e-14	1.67335e-12
Samd10	56.1813	-0.972294	0.346956	-2.80236	0.00507303	0.0247273
Samd9l	3790.5	1.99162	0.0509056	39.1238	0	0
Sars	22325.7	0.774509	0.0424587	18.2415	2.41878e-74	3.67549e-72
Sbno2	2777.38	0.937912	0.0675894	13.8766	8.78013e-44	8.3084e-42
Sc5d	3839.17	0.864565	0.0504911	17.1231	9.97661e-66	1.32289e-63
Scarna9	14.5914	-2.01849	0.668235	-3.02063	0.0025225	0.0138229
Scn1b	3.12994	-4.43051	1.6927	-2.61743	0.00885956	0.0392672
Scn3a	7.2525	2.52462	0.98842	2.5542	0.0106432	0.045855
Sec24d	5539.54	0.775767	0.0417282	18.5909	3.80506e-77	6.00104e-75
Sec31b	104.966	0.93188	0.228802	4.07287	4.64375e-05	0.000399147
Selenbp1	10.1113	-3.67022	1.01832	-3.6042	0.000313117	0.0022104
Selenop	64.1106	0.868527	0.33177	2.61786	0.00884821	0.039242
Selenow	1895.77	0.62389	0.066981	9.31443	1.22606e-20	5.03435e-19
Sell	20.234	-1.65435	0.525567	-3.14774	0.00164539	0.0095868
Sema3a	8822.35	-1.15464	0.0426806	-27.0531	3.51363e-161	1.32994e-158
Sema3b	14.8405	-2.1547	0.792213	-2.71984	0.00653129	0.0303704
Sema6d	381.813	-0.651385	0.147526	-4.4154	1.00825e-05	0.000100478
Serpinb9	266.06	1.76635	0.152915	11.5512	7.2776e-31	4.825e-29
Serpinb9c	4.75598	3.93044	1.40551	2.79644	0.00516689	0.0251084
Serpinb9g	2.66828	4.88273	1.83531	2.66044	0.00780377	0.0352865
Serpinf1	402.005	-1.22411	0.122518	-9.99125	1.66466e-23	8.3305e-22
Sertad4	121.832	-1.04445	0.226128	-4.61885	3.85869e-06	4.18169e-05
Sesn2	1536.1	0.704125	0.0792627	8.88343	6.48285e-19	2.42298e-17
Sgcd	360.639	0.610744	0.132307	4.6161	3.91021e-06	4.22433e-05
Sh3tc1	30.3368	-2.63084	0.506548	-5.19367	2.06184e-07	2.75858e-06
Shank1	13.8599	-4.68337	0.937446	-4.99588	5.8568e-07	7.30977e-06
Shisa5	3739.66	0.746003	0.0566287	13.1736	1.24538e-39	1.04965e-37
Siah2	1976.91	0.639776	0.0674386	9.48679	2.3826e-21	1.02693e-19
Sik2	2162.03	1.35006	0.0587892	22.9644	1.05689e-116	2.82081e-114
Sim2	9.64126	2.56435	0.945016	2.71356	0.00665654	0.0308495
Slc11a1	13.6578	3.97686	0.826357	4.81251	1.49045e-06	1.72092e-05
Slc11a2	3236.08	1.21807	0.0533751	22.8209	2.84583e-115	7.31414e-113
Slc12a2	4572.46	0.739921	0.0629482	11.7544	6.70041e-32	4.6036e-30
Slc12a5	46.357	0.97103	0.352405	2.75544	0.00586132	0.0277952
Slc14a1	534.022	-2.30146	0.12854	-17.9046	1.08587e-71	1.56984e-69
Slc16a11	129.581	-0.912021	0.217452	-4.19413	2.73916e-05	0.000247178
Slc16a13	1097.19	-0.690203	0.0880366	-7.83996	4.50692e-15	1.31318e-13
Slc18b1	116.372	-1.10252	0.224197	-4.91763	8.75963e-07	1.05838e-05
Slc1a2	3.10601	-5.01516	1.80241	-2.78248	0.00539449	0.0259959
Slc22a14	42.4207	-1.37614	0.343851	-4.00213	6.27746e-05	0.000525258
Slc22a21	61.2054	-0.962262	0.317831	-3.02759	0.00246509	0.0135619
Slc24a3	19.6042	-8.33431	1.27925	-6.51501	7.26862e-11	1.46626e-09
Slc25a45	228.125	-0.650897	0.186786	-3.48472	0.000492659	0.00331165
Slc2a6	111.588	1.68718	0.223712	7.54177	4.63652e-14	1.24225e-12
Slc38a1	80.9037	-1.66598	0.25286	-6.58857	4.44088e-11	9.12638e-10
Slc39a10	1122.51	-0.818448	0.0820606	-9.97371	1.98669e-23	9.91819e-22
Slc39a1-ps	101.914	0.737272	0.248284	2.96948	0.00298306	0.0158746
Slc39a4	9.55197	2.88558	0.850833	3.39147	0.000695188	0.00450293
Slc3a1	221.487	0.617617	0.161496	3.82436	0.000131115	0.00101319
Slc41a3	156.518	0.744977	0.189102	3.93956	8.16303e-05	0.000660723
Slc43a2	6.85094	4.87795	1.4809	3.29391	0.000988038	0.00615101
Slc5a5	28.8501	-1.14845	0.425947	-2.69623	0.00701298	0.032243
Slc6a12	14.5279	6.23373	1.3094	4.76075	1.9287e-06	2.19529e-05
Slc6a9	1843.44	0.685849	0.0710185	9.65732	4.577e-22	2.05354e-20
Slc7a11	938.325	1.88098	0.0861497	21.8338	1.10705e-105	2.58951e-103
Slc9a3r2	421.535	-1.08695	0.140738	-7.7232	1.13446e-14	3.21761e-13
Slc9b1	465.214	0.943205	0.121828	7.74211	9.7782e-15	2.78471e-13
Slco1a5	168.364	-0.760768	0.191844	-3.96557	7.32218e-05	0.000602264
Slfn8	426.098	1.12737	0.118775	9.49167	2.27363e-21	9.82002e-20
Slit3	456.503	-0.902355	0.116475	-7.74718	9.39536e-15	2.67935e-13
Slpi	85.3414	6.94721	0.638081	10.8877	1.31965e-27	7.87178e-26
Smarca1	5.23006	-6.15405	1.64823	-3.73373	0.000188664	0.00140121
Smarca5-ps	88.7607	1.26843	0.233237	5.43835	5.37767e-08	7.72086e-07
Smim11	578.493	-0.662834	0.100765	-6.578	4.76818e-11	9.77971e-10
Smim26	354.351	-0.660826	0.168156	-3.92984	8.5004e-05	0.0006851
Smpd2	113.624	0.642294	0.224654	2.85904	0.00424921	0.0213259
Snhg3	451.805	-1.00003	0.124443	-8.03606	9.27711e-16	2.83183e-14
Snhg8	2606.34	-0.692852	0.0823063	-8.41797	3.8306e-17	1.27186e-15
Snora43	36.564	-1.06758	0.418251	-2.55248	0.0106959	0.0460343
Snora57	39.2181	-2.0525	0.444168	-4.62098	3.81926e-06	4.14759e-05
Snora70	138.939	0.734164	0.215875	3.40087	0.000671721	0.00436256
Snora73b	82.1036	-0.822589	0.286023	-2.87595	0.0040281	0.0203536
Snord104	60.5581	-1.86117	0.387481	-4.80325	1.56107e-06	1.79549e-05
Snord16a	614.925	-0.979175	0.101183	-9.67722	3.76833e-22	1.70096e-20
Snord47	266.628	-0.60362	0.14509	-4.16032	3.17804e-05	0.000282858
Snord52	76.3747	-0.706077	0.270067	-2.61445	0.00893713	0.0395605
Snord60	19.0574	-2.65038	0.574945	-4.6098	4.03063e-06	4.34315e-05
Snx10	821.279	0.685754	0.106789	6.42156	1.34888e-10	2.62931e-09
Soat2	194.636	0.762988	0.183543	4.157	3.22452e-05	0.000286382
Socs1	418.96	0.582664	0.111259	5.23702	1.63187e-07	2.20456e-06
Socs2	178.719	0.815783	0.182265	4.47581	7.61222e-06	7.76439e-05
Soga1	512.174	-0.699897	0.118999	-5.88155	4.06448e-09	6.75294e-08
Sorbs1	754.12	-0.827455	0.0975982	-8.47818	2.28752e-17	7.70577e-16
Sorbs3	451.411	-1.38806	0.124296	-11.1673	5.89444e-29	3.685e-27
Sox13	54.9285	-1.29043	0.311714	-4.13977	3.47648e-05	0.000306248
Sp100	1694.36	1.4875	0.0697175	21.3361	5.24859e-101	1.13818e-98
Sp110	255.685	1.82749	0.184755	9.89146	4.53364e-23	2.20003e-21
Sp140	950.236	0.853896	0.0845529	10.099	5.58354e-24	2.86301e-22
Spats2l	12.6159	2.16068	0.738243	2.92679	0.00342477	0.0177844
Spdye4a	18.0298	1.6698	0.635765	2.62644	0.00862824	0.0384156
Speg	19.4114	-4.60942	0.811108	-5.68287	1.32451e-08	2.06235e-07
Spn	875.746	-1.79623	0.105115	-17.0882	1.81669e-65	2.39366e-63
Spns2	628.568	-1.83893	0.108317	-16.9773	1.2097e-64	1.5642e-62
Spns3	106	-1.02352	0.236379	-4.32999	1.49117e-05	0.000143519
Spry4	2189.86	-0.798062	0.062665	-12.7354	3.76028e-37	2.97648e-35
Sptan1	17578.4	-0.610414	0.0398301	-15.3255	5.16886e-53	5.66343e-51
Srd5a1	249.082	-0.615375	0.190908	-3.22341	0.00126673	0.00764148
Srrm4	103.563	-0.730929	0.271029	-2.69687	0.0069995	0.0321928
St3gal1	1757.77	1.07358	0.0740522	14.4976	1.25431e-47	1.26146e-45
St3gal3	512.177	-0.607386	0.103809	-5.851	4.88624e-09	8.04761e-08
Stard5	285.416	1.1367	0.164307	6.91816	4.57563e-12	1.02205e-10
Stat1	3799.74	1.82347	0.0494735	36.8575	2.21812e-297	2.43036e-294
Stat2	1866.77	2.00786	0.0643153	31.219	5.88796e-214	3.60516e-211
Stk36	81.2595	0.810474	0.285546	2.83833	0.00453501	0.0224893
Stom	2158.2	0.685284	0.0646321	10.6028	2.89045e-26	1.65312e-24
Stxbp3	3063.6	1.33273	0.0569243	23.4123	3.20657e-121	8.90059e-119
Styk1	779.405	-1.18918	0.0878578	-13.5353	9.67885e-42	8.7227e-40
Synpo2l	11.4855	-2.23867	0.745072	-3.00464	0.00265898	0.0144379
SYNREP_MM	173.805	1.80597	0.192035	9.40437	5.23405e-21	2.21019e-19
Syt1	140.62	-1.46937	0.202469	-7.25728	3.94966e-13	9.78857e-12
Syt12	222.881	-1.03941	0.150844	-6.89064	5.55402e-12	1.23266e-10
Syt4	207.89	-0.947768	0.176776	-5.3614	8.25798e-08	1.15689e-06
Tanc2	243.91	0.694242	0.175658	3.95224	7.74236e-05	0.00063208
Tap1	932.678	1.19139	0.0892668	13.3464	1.24304e-40	1.08739e-38
Tapbp	7363.34	1.30598	0.0403629	32.3558	1.14961e-229	7.72018e-227
Tapbpl	164.559	1.26896	0.179196	7.08139	1.42711e-12	3.3608e-11
Tas1r2	8.47519	-4.85581	1.35246	-3.59036	0.000330218	0.00232089
Tbc1d24	331.67	-0.712659	0.138372	-5.15032	2.60045e-07	3.41985e-06
Tbc1d30	243.407	-0.760725	0.15115	-5.03291	4.83081e-07	6.11726e-06
Tbx3os2	32.9927	3.58786	0.478314	7.50106	6.33017e-14	1.67661e-12
Tcam1	138.876	-0.860166	0.197699	-4.3509	1.35582e-05	0.000131343
Tcirg1	4568.99	0.741042	0.0562999	13.1624	1.44418e-39	1.20743e-37
Tenm4	69.3989	1.18197	0.320414	3.6889	0.000225227	0.00163771
Tent5b	171.916	0.717863	0.186647	3.84611	0.000120009	0.000937112
Tert	85.0602	-1.05416	0.238829	-4.41387	1.01537e-05	0.000101138
Tet2	1644.88	1.00217	0.0812298	12.3375	5.68853e-35	4.24458e-33
Tex26	4.14659	-3.7457	1.48518	-2.52205	0.0116672	0.0493072
Tfdp2	1771.76	-0.66394	0.06533	-10.1629	2.90456e-24	1.53081e-22
Tgfa	162.874	-0.849819	0.173248	-4.90523	9.33194e-07	1.12166e-05
Tgfb1i1	508.813	1.0562	0.113126	9.33649	9.95805e-21	4.12961e-19
Tgfbr3	3265.95	1.28621	0.0627219	20.5065	1.88282e-93	3.73301e-91
Tgif2	200.188	-1.02579	0.173056	-5.92749	3.07603e-09	5.16843e-08
Tgm2	247.25	1.81994	0.16857	10.7963	3.58377e-27	2.10754e-25
Tgtp1	93.3745	1.73167	0.263765	6.56519	5.19655e-11	1.06165e-09
Tgtp2	145.374	1.90103	0.206366	9.21195	3.20262e-20	1.2896e-18
Thbs1	1509.51	0.832748	0.0734258	11.3414	8.18633e-30	5.25997e-28
Thbs2	1314.96	0.664684	0.0828833	8.01952	1.06163e-15	3.22643e-14
Them4	227.347	0.884352	0.191162	4.6262	3.72433e-06	4.04872e-05
Tifa	27.7521	1.19896	0.467539	2.5644	0.0103355	0.044714
Tigit	161.148	-0.908547	0.198103	-4.58624	4.51295e-06	4.81798e-05
Tle6	221.493	1.28038	0.184368	6.94469	3.79285e-12	8.58256e-11
Tlr3	556.61	1.92124	0.110258	17.425	5.33088e-68	7.30121e-66
Tmcc3	661.736	-0.991684	0.0926242	-10.7065	9.48397e-27	5.53046e-25
Tmem106a	358.346	1.09104	0.149135	7.31583	2.558e-13	6.47052e-12
Tmem119	1572.37	-1.24933	0.0776814	-16.0827	3.3711e-58	3.96494e-56
Tmem121	312.389	-0.805267	0.145401	-5.53824	3.05529e-08	4.54971e-07
Tmem150a	279.222	0.636033	0.135158	4.70584	2.52821e-06	2.8206e-05
Tmem158	165.823	-1.35351	0.200565	-6.74849	1.49387e-11	3.21608e-10
Tmem176a	7991.87	2.07541	0.0426918	48.6139	0	0
Tmem176b	11996.8	2.25092	0.049624	45.3595	0	0
Tmem179	55.4758	0.943114	0.302573	3.11698	0.00182717	0.0105135
Tmem200a	439.529	-0.967557	0.12058	-8.02419	1.02197e-15	3.11044e-14
Tmem220	75.3692	0.818466	0.282607	2.89613	0.00377798	0.0193006
Tmem229b	43.6823	1.09827	0.347085	3.16426	0.00155476	0.00912516
Tmem64	1026	-0.687396	0.086449	-7.95147	1.84317e-15	5.50519e-14
Tnfrsf9	860.314	3.61773	0.127267	28.4264	9.55537e-178	3.90046e-175
Tnfsf10	4.86185	3.20954	1.2707	2.52581	0.0115433	0.0488918
Tnip1	687.827	0.766127	0.104777	7.312	2.6319e-13	6.64131e-12
Tnxa	26.388	-2.74474	0.656073	-4.18359	2.8694e-05	0.000257701
Tnxb	1121.58	-1.69027	0.101674	-16.6245	4.63302e-62	5.88111e-60
Tor1aip1	3439.08	0.863376	0.0563258	15.3283	4.95104e-53	5.45348e-51
Tor1aip2	5015.92	0.762724	0.043502	17.5331	8.00778e-69	1.12639e-66
Tor3a	1661.92	1.55651	0.07386	21.0739	1.38222e-98	2.9665e-96
Tph1	34.8008	-2.17458	0.586668	-3.70666	0.000210013	0.00154054
Tpmt	532.392	0.585879	0.108956	5.37718	7.56599e-08	1.06497e-06
Traf1	61.314	1.37216	0.320201	4.28531	1.82485e-05	0.000172211
Traf2	1343.66	0.708606	0.0692151	10.2377	1.34338e-24	7.2452e-23
Tram1l1	2.41918	5.03976	1.79979	2.80019	0.0051072	0.0248623
Trib1	1871.8	0.742415	0.0637141	11.6523	2.23363e-31	1.50485e-29
Trib3	1517.94	1.72462	0.0733327	23.5177	2.68617e-122	7.55684e-120
Trim12c	693.379	1.40184	0.0964942	14.5277	8.08879e-48	8.17439e-46
Trim14	256.534	0.86105	0.153858	5.5964	2.18854e-08	3.30391e-07
Trim21	411.462	1.37228	0.119736	11.4609	2.07398e-30	1.35349e-28
Trim25	4247.11	0.976598	0.0511947	19.0762	3.98513e-81	6.637e-79
Trim30a	2682.31	2.25989	0.0580776	38.9116	0	0
Trim30c	7.38538	2.73196	0.90083	3.03271	0.00242368	0.0133659
Trim30d	221.916	2.45421	0.179077	13.7048	9.50925e-43	8.79838e-41
Trim34a	204.532	1.79304	0.182744	9.81176	1.00201e-22	4.70877e-21
Trim34b	220.414	2.21618	0.184433	12.0162	2.92195e-33	2.06201e-31
Trim56	7277.58	0.99583	0.0441778	22.5414	1.62959e-112	4.03868e-110
Trim6	395.485	0.709967	0.11481	6.18382	6.25674e-10	1.14157e-08
Trmt13	958.133	0.621631	0.0842053	7.38233	1.55543e-13	3.978e-12
Trp53inp2	414.324	0.722403	0.129315	5.58637	2.31871e-08	3.4979e-07
Trpm1	13.2072	-2.61996	0.762751	-3.43488	0.000592809	0.00390171
Trpm4	522.691	0.762559	0.125502	6.07608	1.23158e-09	2.18019e-08
Trpm6	37.6772	-1.20805	0.442941	-2.72733	0.0063849	0.0298775
Tsku	559.167	0.600073	0.10713	5.60137	2.1266e-08	3.21741e-07
Tslrn1	5.21348	-6.42381	1.52802	-4.20401	2.62229e-05	0.000238596
Tspan11	19.8633	-4.84975	0.766708	-6.32543	2.52536e-10	4.83208e-09
Tspan32	28.6682	-1.33951	0.433321	-3.09125	0.00199314	0.0113153
Ttc3	4287.3	-0.791281	0.0497454	-15.9066	5.70068e-57	6.55673e-55
Ttc39c	582.548	0.975358	0.0968513	10.0707	7.44646e-24	3.80885e-22
Ttc6	45.6163	1.28265	0.398354	3.21987	0.00128251	0.00771877
Ttc9	127.982	-2.62826	0.266358	-9.86738	5.76488e-23	2.77167e-21
Ttll11	97.1844	0.702157	0.237631	2.95483	0.00312844	0.0165383
Ttll7	206.483	0.891116	0.1903	4.68269	2.83141e-06	3.13867e-05
Tulp2	57.1739	0.932248	0.306933	3.0373	0.00238704	0.0132023
Twist2	5570.78	1.02988	0.0534982	19.2508	1.38993e-82	2.37177e-80
Txnip	9111.84	0.831123	0.0419498	19.8123	2.3297e-87	4.36933e-85
Uba7	336.98	2.04088	0.126541	16.1282	1.61599e-58	1.94461e-56
Ube2l6	2702.36	1.72335	0.0601565	28.6478	1.70712e-180	7.10777e-178
Ugt1a1	128.19	1.77612	0.238743	7.43948	1.01082e-13	2.64031e-12
Ugt1a10	127.638	1.77953	0.239442	7.43199	1.06977e-13	2.7763e-12
Ugt1a2	127.746	1.77953	0.239662	7.42515	1.12655e-13	2.90975e-12
Ugt1a5	128.172	1.74916	0.242076	7.2257	4.98541e-13	1.22824e-11
Ugt1a6a	194.457	1.90821	0.183541	10.3966	2.56835e-25	1.42202e-23
Ugt1a6b	128.071	1.77954	0.240371	7.4033	1.32837e-13	3.40986e-12
Ugt1a7c	200.746	1.74817	0.176368	9.91206	3.68963e-23	1.81158e-21
Ugt1a8	127.638	1.77953	0.239442	7.43199	1.06977e-13	2.7763e-12
Ugt1a9	127.638	1.77953	0.239442	7.43199	1.06977e-13	2.7763e-12
Unc119	547.746	-0.681987	0.105577	-6.45962	1.04967e-10	2.08114e-09
Unc13c	575.808	-0.634318	0.105071	-6.03702	1.5699e-09	2.74586e-08
Upp1	521.537	1.49538	0.108874	13.7349	6.27204e-43	5.85522e-41
Urah	4.1037	6.09599	1.6358	3.7266	0.000194076	0.00143476
Usp17la	32.0452	1.76161	0.429287	4.10358	4.06812e-05	0.000354055
Usp18	1914.6	2.82204	0.0718987	39.2502	0	0
Usp2	81.1636	-1.18319	0.299035	-3.9567	7.59915e-05	0.000622096
Usp35	250.191	0.780448	0.16216	4.81283	1.48809e-06	1.71914e-05
Vamp1	62.1326	1.53643	0.324905	4.72886	2.25779e-06	2.53931e-05
Vcam1	6500.54	1.2523	0.0493564	25.3726	5.06564e-142	1.67391e-139
Vim	105346	-0.622197	0.0340679	-18.2635	1.61702e-74	2.47523e-72
Vmn1r42	16.5136	2.09648	0.66554	3.15005	0.00163241	0.00952647
Vwa1	32.5228	-1.68473	0.562835	-2.99329	0.00275987	0.0148847
Vwa5b2	7.00523	-3.27676	1.12268	-2.91871	0.00351488	0.0181435
Wdr60	1086.18	-0.594405	0.0842548	-7.05484	1.72793e-12	4.05092e-11
Wdyhv1	412.601	0.769363	0.116153	6.6237	3.50317e-11	7.31484e-10
Wnt10a	554.492	-1.40942	0.134144	-10.5068	8.03444e-26	4.54513e-24
Wnt10b	188.246	1.38867	0.177533	7.82207	5.19621e-15	1.50871e-13
Wwc1	275.186	-1.40941	0.15246	-9.24443	2.36499e-20	9.59736e-19
X1_LINE	3.54607	4.00727	1.58436	2.52927	0.0114301	0.0485319
Xaf1	1095.42	2.31874	0.0797537	29.0737	7.71242e-186	3.49037e-183
Xdh	6888.45	1.27748	0.0392815	32.521	5.38268e-232	3.86402e-229
Xpnpep2	18.8817	-3.31584	0.724155	-4.57891	4.67395e-06	4.97965e-05
Zbp1	226.977	4.48097	0.218931	20.4675	4.19171e-93	8.23236e-91
Zbtb8b	19.6373	-6.4152	1.13242	-5.66502	1.47004e-08	2.27027e-07
Zc3h12a	756.445	2.41706	0.0925274	26.1226	2.019e-150	7.12401e-148
Zc3hav1	5821.04	0.795951	0.0454922	17.4964	1.5255e-68	2.13141e-66
Zc4h2	193.955	1.2754	0.176523	7.2251	5.00725e-13	1.23216e-11
Zcwpw1	109.511	1.30912	0.252573	5.18315	2.18171e-07	2.90774e-06
Zfp280d	165.249	1.71412	0.198748	8.62458	6.43304e-18	2.25459e-16
Zfp36	883.145	1.00829	0.0875742	11.5135	1.12803e-30	7.43141e-29
Zfp36l1	2278.26	0.85034	0.0637131	13.3464	1.24315e-40	1.08739e-38
Zfp40	108.106	0.611819	0.222538	2.74928	0.00597268	0.0282018
Zfp420	312.338	0.741	0.129499	5.72206	1.05243e-08	1.65855e-07
Zfp429	119.634	0.613933	0.231532	2.65161	0.00801083	0.0360661
Zfp493	83.7601	0.705204	0.259615	2.71635	0.00660063	0.0306381
Zfp600	23.9793	-2.78856	0.507031	-5.49979	3.80249e-08	5.60227e-07
Zfp667	20.4796	-1.65145	0.53576	-3.08245	0.00205307	0.0116049
Zfp697	865.545	0.595627	0.103015	5.78196	7.38352e-09	1.18695e-07
Zfp931	96.3843	-0.587611	0.232517	-2.52718	0.0114984	0.0487324
Zfp981	72.628	-1.42457	0.305567	-4.66207	3.13044e-06	3.44447e-05
Zfp986	75.4061	-2.15675	0.325687	-6.62217	3.5397e-11	7.38372e-10
Zfp987	29.166	-1.39644	0.421775	-3.31086	0.000930103	0.00582869
Zfp988	256.502	-1.1647	0.179265	-6.49706	8.19041e-11	1.64338e-09
Zfp989	30.1649	-1.91252	0.519936	-3.67837	0.000234727	0.00169789
Zfpm2	3593.38	1.08552	0.0473637	22.9189	3.01129e-116	7.83614e-114
Zgrf1	3357.29	0.929701	0.056743	16.3844	2.47088e-60	3.08016e-58
Zhx2	988.767	0.634609	0.0788243	8.05094	8.21635e-16	2.5303e-14
Zmynd15	6.98262	3.69742	1.12323	3.29176	0.000995631	0.00619273
