# Supplementary material for: Loss of PHF8 induces a viral mimicry response by activating endogenous retrotransposons
Source: Nat Commun. 2023 Jul 15;14:4225. doi: 10.1038/s41467-023-39943-y (PMC10349869; doi:10.1038/s41467-023-39943-y)
Supplement: Supplementary file 5 — Supplementary Data 2 [file 41467_2023_39943_MOESM5_ESM.xlsx]

## Sheet: Supplementary Data 2
Supplementary Data 2. List of differentially expressed genes from strand-specific RNA-seq analysis of Phf8 KO + Phf8 CT26 cells vs. Phf8 KO cells.
Name	BaseMean	Log2 Fold Change	lfcSE	Stat	P value	Padj	Note: P value was calculated using DESeq2 package (v1.20.0) (see details in “Methods”).
Ccl7	39.8469	-9.31788	1.22925	-7.58013	3.4522e-14	4.78374e-13
Ccl2	253.75	-7.79644	1.40003	-5.56877	2.56544e-08	1.93206e-07
Gm5970	7.80276	-6.97333	1.41373	-4.93257	8.11538e-07	5.16386e-06
Acod1	67.212	-6.62334	0.64812	-10.2193	1.6249e-24	4.38944e-23
Gm20663	26.8482	-6.1479	0.941863	-6.52738	6.69279e-11	6.66784e-10
Urah	4.1037	-6.04515	1.63581	-3.69551	0.000219445	0.000961522
Gm18853	16.5304	-6.03286	2.17367	-2.77543	0.00551291	0.0180966
U90926	6.69573	-6.00299	1.44393	-4.1574	3.21894e-05	0.000164078
Gm15790	5.1163	-5.76836	1.53186	-3.7656	0.000166151	0.000747134
Gm8995	20.3791	-5.76028	1.11927	-5.14646	2.65444e-07	1.79652e-06
Fam213a	8.63184	-5.68633	1.37302	-4.14149	3.45064e-05	0.000174952
Gm34643	11.4204	-5.57236	1.21262	-4.59532	4.32094e-06	2.49442e-05
Cxcl11	2.85901	-5.52476	1.80275	-3.06464	0.00217935	0.00785024
Gm36981	3.70917	-5.34566	1.73541	-3.08034	0.00206763	0.00748846
Gm884	2.53292	-5.21848	1.90199	-2.74369	0.00607526	0.0197064
Rsad2	299.831	-5.14912	0.227477	-22.6358	1.92376e-113	4.21458e-111
Gm45424	5.9882	-5.06207	1.52743	-3.3141	0.000919378	0.00359481
Gvin1	502.764	-5.05059	0.175755	-28.7365	1.33591e-181	5.41983e-179
Gm48014	1.97304	-4.99003	2.04549	-2.43953	0.0147065	0.0429242
Higd1c	2.066	-4.89736	2.048	-2.3913	0.016789	0.0480866
Gm17980	1.98329	-4.8321	1.99343	-2.42402	0.0153499	0.044553
Gm18852	15.5186	-4.80864	0.899897	-5.34354	9.1148e-08	6.46655e-07
Gm4070	663.834	-4.79072	0.150903	-31.747	3.49235e-221	1.91276e-218
Gm43075	2.5433	-4.74403	1.84085	-2.57709	0.00996365	0.0304823
Gbp3	2743.32	-4.67462	0.0770916	-60.6372	0	0
Gm4951	63.7672	-4.64504	0.430483	-10.7903	3.82594e-27	1.19741e-25
AC102268.2	4.99548	-4.63841	1.64334	-2.82256	0.00476426	0.0158433
Adm2	2.8416	-4.63391	1.70305	-2.72096	0.00650936	0.0209028
Chrna2	1.96547	-4.6273	1.93368	-2.39301	0.0167108	0.047875
Elmo1	3.48469	-4.6163	1.75484	-2.63061	0.00852325	0.0265125
Fbxo39	5.80915	-4.56542	1.39922	-3.26282	0.00110309	0.00423713
Ifi44	6990.22	-4.50457	0.0568728	-79.2043	0	0
Gabrr2	2.83613	-4.41049	1.80493	-2.44358	0.0145425	0.0424965
Gdf7	2.40227	-4.40683	1.76558	-2.49597	0.0125614	0.0373654
Gm38345	3.48295	-4.39958	1.76127	-2.49796	0.012491	0.0371861
Pou2f2	133.596	-4.29016	0.293536	-14.6155	2.23864e-48	1.56192e-46
Cmpk2	341.392	-4.2271	0.183649	-23.0173	3.127e-117	6.99044e-115
Art3	71.3027	-4.21705	0.38223	-11.0328	2.65547e-28	8.73513e-27
Casp1	375.488	-4.20812	0.186877	-22.5182	2.75525e-112	5.97644e-110
Slpi	85.3414	-4.19454	0.336403	-12.4688	1.10444e-35	4.93796e-34
Zbp1	226.977	-4.16731	0.209407	-19.9005	4.02944e-88	6.44358e-86
Gbp5	63.9683	-4.16497	0.42089	-9.89563	4.34848e-23	1.09754e-21
Slc39a4	9.55197	-4.1499	1.01691	-4.08088	4.48659e-05	0.000223696
9130208D14Rik	37.6347	-4.14016	0.484509	-8.54505	1.2848e-17	2.34366e-16
Gbp6	104.002	-4.09295	0.295377	-13.8567	1.1591e-43	6.84465e-42
Ifi44l	15.6735	-4.08526	0.805298	-5.07298	3.91627e-07	2.60111e-06
4930512H18Rik	20.116	-4.04715	0.677328	-5.97517	2.29854e-09	1.94351e-08
Lcn2	753.924	-3.9962	0.124324	-32.1436	1.08685e-226	6.80307e-224
Gm26797	19.5539	-3.94912	0.67283	-5.86942	4.37312e-09	3.60174e-08
Cxcl10	639.89	-3.86615	0.121197	-31.8998	2.69086e-223	1.59328e-220
Gm23543	4.51673	-3.80315	1.41581	-2.68619	0.00722713	0.0229334
Gm4879	5.03795	-3.76165	1.48962	-2.52524	0.0115618	0.0347791
Vmn1r88	5.03795	-3.76165	1.48962	-2.52524	0.0115618	0.0347791
Slc11a1	13.6578	-3.74577	0.804998	-4.65314	3.26922e-06	1.91247e-05
Tnfaip6	7.89432	-3.7291	1.02682	-3.63171	0.000281548	0.00120944
Mir6381	71.8732	-3.71638	0.334039	-11.1256	9.42029e-29	3.16533e-27
Oasl2	6473.24	-3.67449	0.0492186	-74.6565	0	0
Ifit1bl2	54.59	-3.63851	0.39048	-9.31803	1.18525e-20	2.61494e-19
Gbp2b	493.687	-3.63205	0.15058	-24.1204	1.52718e-128	4.03101e-126
Mx2	508.257	-3.61475	0.152123	-23.7621	8.24395e-125	2.07596e-122
Gbp9	253.65	-3.61098	0.21739	-16.6106	5.83681e-62	5.51176e-60
F830016B08Rik	11.9921	-3.60126	0.788713	-4.566	4.97124e-06	2.84411e-05
Slc5a8	3.48542	-3.56114	1.49991	-2.37423	0.0175856	0.0499761
Gm25772	3.84524	-3.56022	1.48766	-2.39317	0.0167036	0.0478606
Gm37289	4.42182	-3.5456	1.46356	-2.42258	0.0154105	0.0446875
Ifit1	2318.94	-3.54325	0.0737194	-48.0641	0	0
Usp18	1914.6	-3.47112	0.076235	-45.5319	0	0
n-R5s29	7.05381	-3.46531	1.15885	-2.9903	0.00278707	0.00980396
Mir7678	13.2881	-3.43387	0.735378	-4.66953	3.01895e-06	1.77602e-05
Igsf3	35.0116	-3.41569	0.598288	-5.70911	1.1357e-08	8.9435e-08
Gm43302	117.019	-3.35875	0.266528	-12.6018	2.06271e-36	9.59443e-35
Ccl5	137.545	-3.35528	0.273735	-12.2574	1.53293e-34	6.52105e-33
Gbp2	877.813	-3.35434	0.115998	-28.9173	7.22595e-184	2.98691e-181
Gm49730	16.3284	-3.32228	0.674975	-4.92208	8.56283e-07	5.4328e-06
Slfn2	7.47043	-3.2935	1.02123	-3.22502	0.00125962	0.00477701
Gm44148	140.077	-3.25718	0.259361	-12.5585	3.57101e-36	1.63327e-34
Gbp10	69.3331	-3.18634	0.348037	-9.15515	5.42825e-20	1.14238e-18
Nlrc5	143.506	-3.18339	0.247903	-12.8413	9.62838e-38	4.63601e-36
Rhbdl2	26.2797	-3.1652	0.57552	-5.49972	3.80405e-08	2.82889e-07
Tnfsf10	4.86185	-3.14934	1.26937	-2.48103	0.0131003	0.0387631
Hdc	13.259	-3.1484	0.89733	-3.50863	0.000450414	0.00186994
Parp14	1045.95	-3.14027	0.0852802	-36.823	7.92718e-297	8.26994e-294
Mir6978	40.0032	-3.12289	0.463334	-6.74004	1.58338e-11	1.67822e-10
Ddx60	1351.07	-3.0731	0.095324	-32.2385	5.09821e-228	3.28505e-225
Oasl1	3512.88	-3.06077	0.0579991	-52.7727	0	0
Dhx58	418.184	-3.01326	0.135587	-22.2237	2.0246e-109	4.22429e-107
Nnmt	75.175	-3.00997	0.712796	-4.22277	2.41321e-05	0.00012537
Tent5d	8.0163	-2.99323	1.10009	-2.7209	0.00651044	0.0209028
Iigp1	51.7043	-2.96478	0.379132	-7.81991	5.28592e-15	7.78253e-14
Mmp10	29.8949	-2.94425	0.46153	-6.37933	1.77859e-10	1.69636e-09
Gdpd5	164.289	-2.94024	0.215727	-13.6295	2.67493e-42	1.5182e-40
Hcn2	137.126	-2.93067	0.305799	-9.58365	9.36708e-22	2.20423e-20
Cxcl1	4105.87	-2.92205	0.133056	-21.961	6.79524e-107	1.35336e-104
Gbp7	1914.33	-2.91521	0.07191	-40.5397	0	0
Bicc1	12.3149	-2.91494	0.786457	-3.70642	0.000210213	0.000924397
Gm45418	12.7793	-2.88778	0.713753	-4.04591	5.21206e-05	0.000256482
Tgtp1	93.3745	-2.88522	0.290942	-9.9168	3.51841e-23	8.90086e-22
Gm7859	4.8265	-2.88469	1.17504	-2.45497	0.0140897	0.0413578
Il13ra2	12.2071	-2.87069	0.78198	-3.67105	0.000241556	0.00105188
Gm43196	101.577	-2.86897	0.281062	-10.2076	1.83275e-24	4.94481e-23
Gm43802	285.642	-2.86567	0.157891	-18.1497	1.29218e-73	1.49783e-71
Rtp4	1481.13	-2.85909	0.0810596	-35.2715	1.6081e-272	1.30482e-269
Plut	44.5897	-2.80527	0.452535	-6.19902	5.6817e-10	5.12713e-09
Oas1g	1943.33	-2.7518	0.0700375	-39.2903	0	0
Ifit3b	176.274	-2.74775	0.225844	-12.1666	4.68249e-34	1.94657e-32
Fap	23.8677	-2.7383	0.55755	-4.91131	9.04719e-07	5.71199e-06
Xaf1	1095.42	-2.7243	0.0829382	-32.8474	1.24156e-236	8.50002e-234
RLTR3_Mm	5.71323	-2.711	1.09417	-2.47767	0.0132242	0.0390883
G530012D18Rik	32.9634	-2.6875	0.50186	-5.35508	8.55198e-08	6.10226e-07
Oas1a	2561.09	-2.67025	0.0703655	-37.9483	0	0
Gm14639	7.37205	-2.64483	1.02173	-2.58859	0.00963688	0.0295942
Gm20661	22.0059	-2.63695	0.530985	-4.96615	6.82943e-07	4.39668e-06
Zmynd15	6.98262	-2.63543	0.999675	-2.63628	0.008382	0.026134
Tmtc1	9.10804	-2.62975	0.840173	-3.13001	0.001748	0.00643186
Ifih1	1157.55	-2.61628	0.0805471	-32.4814	1.95267e-231	1.29634e-228
Nos2	44.7181	-2.59297	0.404264	-6.41403	1.41721e-10	1.36536e-09
Fas	19.409	-2.58349	0.583328	-4.42887	9.47267e-06	5.20771e-05
Gm6981	10.3118	-2.56347	0.840772	-3.04894	0.00229648	0.00823425
Oas3	2616.14	-2.5599	0.0700061	-36.5667	9.66956e-293	9.21047e-290
Sema4a	8.12512	-2.51561	0.913121	-2.75495	0.00587004	0.0191313
H2-T24	180.371	-2.49569	0.189078	-13.1993	8.85864e-40	4.59894e-38
C3	1828.36	-2.47898	0.0771906	-32.1151	2.71628e-226	1.65301e-223
Gm2619	167.191	-2.46642	0.190654	-12.9366	2.79705e-38	1.37087e-36
Phf11d	1711.79	-2.45829	0.0733251	-33.5259	2.02008e-246	1.52606e-243
Irgm1	2025.99	-2.43328	0.0631662	-38.5218	0	0
Gm43198	154.387	-2.43095	0.223406	-10.8813	1.41516e-27	4.51942e-26
Gm47445	6.27167	-2.4276	1.00043	-2.42656	0.0152429	0.0442952
Hsh2d	13.6741	-2.41525	0.737421	-3.27526	0.00105564	0.00407739
Cdkl1	6.07612	-2.4062	0.961172	-2.5034	0.0123007	0.0367094
Gm37139	10.0225	-2.40578	0.805232	-2.98769	0.00281092	0.00988152
1110002E22Rik	13.085	-2.39564	0.868635	-2.75793	0.00581688	0.0190005
Gm20559	1397.33	-2.3805	0.0856998	-27.7772	8.18186e-170	2.80075e-167
Irf7	4101.12	-2.37751	0.0631242	-37.6641	0	0
Plekhs1	19.944	-2.37655	0.629807	-3.77345	0.000161004	0.000726121
Atp2a3	12.782	-2.34449	0.812921	-2.88403	0.00392617	0.0133273
Oas2	1490.7	-2.33712	0.0765431	-30.5333	9.41212e-205	4.48262e-202
Pcdhb16	70.2131	-2.33416	0.29753	-7.84512	4.32529e-15	6.41995e-14
Gm43633	13.3757	-2.33325	0.72506	-3.218	0.00129086	0.00488938
Gm6904	7.93126	-2.26816	0.923317	-2.45654	0.0140283	0.0412138
Mtag2	10.4139	-2.26329	0.85618	-2.64348	0.00820597	0.025648
Igtp	628.332	-2.25996	0.116982	-19.3189	3.72416e-83	5.43927e-81
D530018E20Rik	13.9833	-2.25961	0.793763	-2.8467	0.0044175	0.0148051
Gm11168	17.0884	-2.21873	0.679445	-3.26551	0.00109269	0.00420417
Dennd1c	14.1357	-2.21666	0.716355	-3.09436	0.00197236	0.00717783
Spats2l	12.6159	-2.20542	0.743583	-2.96594	0.00301764	0.0105204
Tgtp2	145.374	-2.196	0.211958	-10.3606	3.74797e-25	1.04599e-23
Gm43197	407.007	-2.18891	0.135402	-16.166	8.75467e-59	7.79664e-57
Gm13709	15.4123	-2.18606	0.676983	-3.22912	0.00124171	0.0047177
Rnf213	7778.01	-2.18408	0.0609465	-35.8361	3.0326e-281	2.55531e-278
Bst2	8874.83	-2.17435	0.0392098	-55.4544	0	0
Gm12185	15.1057	-2.17411	0.685484	-3.17165	0.00151578	0.00565045
Isg15	3550.2	-2.16566	0.0560145	-38.6625	0	0
Tlr3	556.61	-2.15059	0.112464	-19.1224	1.6427e-81	2.32183e-79
Samd9l	3790.5	-2.13038	0.0513883	-41.4566	0	0
Elf3	18.8941	-2.12914	0.615162	-3.4611	0.00053798	0.002203
Gm43068	12.2592	-2.1186	0.739348	-2.8655	0.00416348	0.0140523
Pcdhb14	11.4573	-2.10971	0.721837	-2.92269	0.0034702	0.0119199
Ifi207	17.4034	-2.09727	0.723054	-2.90057	0.00372484	0.0127128
Pcdhb17	56.0294	-2.08643	0.326471	-6.39087	1.64944e-10	1.57799e-09
A930037H05Rik	895.497	-2.08623	0.0961756	-21.6919	2.44839e-104	4.66429e-102
Bank1	101.251	-2.08449	0.2955	-7.05412	1.73702e-12	2.01348e-11
Psmb8	52.8878	-2.08236	0.379427	-5.48816	4.06148e-08	3.0091e-07
Gm35048	26.1358	-2.07452	0.522513	-3.97027	7.17911e-05	0.000345367
Bcl2l15	20.6005	-2.07273	0.520779	-3.98006	6.88992e-05	0.000332403
Nlrp3	16.1285	-2.06924	0.639457	-3.23594	0.00121244	0.00461548
Gm28177	2325.88	-2.05641	0.062063	-33.1342	9.56341e-241	6.75855e-238
Tbx3os2	32.9927	-2.03018	0.397303	-5.10989	3.22341e-07	2.16356e-06
Gm42869	16.1281	-2.02465	0.66969	-3.02326	0.00250064	0.00888631
Pcdhb15	9.69239	-2.0184	0.79071	-2.55265	0.0106908	0.0324692
Gm13822	37.693	-2.00802	0.414225	-4.84766	1.24928e-06	7.73577e-06
Stat1	3799.74	-1.99911	0.0500256	-39.9618	0	0
Gtsf1	20.7364	-1.99553	0.532672	-3.74626	0.000179487	0.000800531
Phf11b	24.1759	-1.99389	0.544574	-3.66138	0.000250863	0.00108938
Gm10701	23.4938	-1.99012	0.674308	-2.95135	0.00316388	0.0109796
Gm45399	22.1424	-1.97869	0.541522	-3.65394	0.000258249	0.00111923
Irgm2	825.226	-1.97055	0.106114	-18.5701	5.61073e-77	7.1052e-75
Pcdhb19	16.2575	-1.96447	0.602493	-3.26057	0.00111189	0.00426608
Il6	21.2914	-1.93753	0.525271	-3.68862	0.000225476	0.000985975
Oas1b	462.148	-1.93475	0.127599	-15.1627	6.24556e-52	4.78419e-50
Gm16175	10.9016	-1.92535	0.698444	-2.75664	0.00583995	0.0190531
Bloc1s2-ps	16.1614	-1.91527	0.583514	-3.2823	0.00102965	0.00398891
Bcl3	99.0215	-1.90525	0.232831	-8.18296	2.76959e-16	4.53483e-15
Herc6	1562.42	-1.90315	0.0760915	-25.0114	4.599e-138	1.29173e-135
Psmb10	653.077	-1.89902	0.115803	-16.3987	1.95317e-60	1.77552e-58
Fndc7	75.2585	-1.89865	0.299809	-6.33288	2.40629e-10	2.26253e-09
Phf11a	25.4649	-1.88954	0.48823	-3.87019	0.000108751	0.000506597
Smpd3	30.3499	-1.86605	0.474265	-3.93462	8.3328e-05	0.000395826
Prl2c2	976.664	-1.85613	0.0800474	-23.1879	6.02797e-119	1.36145e-116
Gbp4	28.1027	-1.85326	0.49263	-3.76198	0.000168573	0.000756784
Itgb2	46.0234	-1.84982	0.363119	-5.09427	3.50094e-07	2.34123e-06
Pax2	197.971	-1.84878	0.22754	-8.12507	4.4711e-16	7.18129e-15
1700012D14Rik	16.2346	-1.82747	0.622733	-2.93459	0.00333985	0.0115282
Gm16201	19.3333	-1.82554	0.549187	-3.32407	0.000887137	0.00348118
Dram1	208.974	-1.8219	0.181189	-10.0552	8.71041e-24	2.2799e-22
Gm45471	13.4019	-1.82057	0.660929	-2.75456	0.00587713	0.019143
Tmem181c-ps	12.3552	-1.82022	0.715271	-2.5448	0.0109342	0.0330994
Nmi	551.098	-1.81885	0.132643	-13.7124	8.56269e-43	4.93662e-41
Gm44432	15.5029	-1.81824	0.625134	-2.90856	0.00363096	0.0124157
Il17rd	120.933	-1.81795	0.260987	-6.96566	3.26863e-12	3.67982e-11
Tlr7	12.9719	-1.81774	0.703984	-2.58208	0.00982082	0.0301
Apol10b	66.2173	-1.8154	0.336482	-5.39524	6.84336e-08	4.93659e-07
Apol9b	3686.42	-1.81164	0.0623154	-29.0721	8.09378e-186	3.47683e-183
Gm12977	21.2071	-1.80169	0.566167	-3.18226	0.0014613	0.0054585
Helz2	4164.11	-1.79757	0.0743679	-24.1713	4.45697e-129	1.20547e-126
Gm45193	647.586	-1.79256	0.0970553	-18.4694	3.63931e-76	4.50452e-74
Lgals3bp	5440.3	-1.79211	0.0562116	-31.8814	4.83044e-223	2.78488e-220
Gm2666	69.305	-1.78916	0.305273	-5.86085	4.60507e-09	3.78282e-08
Zc3h12a	756.445	-1.77094	0.0881054	-20.1003	7.33684e-90	1.19952e-87
Ube2cbp	85.6126	-1.76952	0.265722	-6.65929	2.75153e-11	2.8394e-10
Rnd1	1355.82	-1.76496	0.077643	-22.7318	2.17305e-114	4.80882e-112
Parp12	2500.58	-1.75739	0.0563313	-31.1974	1.15702e-213	6.03526e-211
MamGypLTR1d	19.9602	-1.75427	0.562093	-3.12095	0.00180267	0.0066108
Sp100	1694.36	-1.75384	0.070801	-24.7714	1.8218e-135	4.989e-133
Nrg1	1575.5	-1.75283	0.0863394	-20.3017	1.24291e-91	2.14407e-89
Zfp493	83.7601	-1.73071	0.277029	-6.2474	4.17352e-10	3.82247e-09
Gm7582	93.8452	-1.72701	0.238317	-7.24668	4.27116e-13	5.2628e-12
Hes1	899.993	-1.72371	0.0912279	-18.8946	1.26461e-79	1.69969e-77
Pag1	61.1075	-1.72261	0.347764	-4.95337	7.29373e-07	4.67499e-06
Uba7	336.98	-1.71269	0.123552	-13.8621	1.07519e-43	6.36631e-42
Birc3	41.5059	-1.70919	0.350131	-4.88157	1.05247e-06	6.58787e-06
Ifitm3	13653.5	-1.70537	0.0421572	-40.4527	0	0
Olfr1318	17.1234	-1.7041	0.64465	-2.64345	0.00820669	0.025648
Gm44284	13.9319	-1.70099	0.644473	-2.63935	0.00830655	0.0259231
Trim30a	2682.31	-1.69629	0.0564785	-30.0342	3.51123e-198	1.56988e-195
Gm7592	237.357	-1.6924	0.163087	-10.3773	3.14668e-25	8.83814e-24
Ifit3	138.684	-1.67695	0.222197	-7.54713	4.44949e-14	6.08866e-13
Trim34b	220.414	-1.67445	0.178649	-9.37284	7.06041e-21	1.57515e-19
Pcdhb18	21.9969	-1.67404	0.520569	-3.21579	0.00130085	0.00491923
Parp9	1613.48	-1.67269	0.0715467	-23.3789	6.99947e-121	1.64886e-118
Gm10718	47.9581	-1.65016	0.354303	-4.65748	3.20108e-06	1.87562e-05
Gm19744	16.2133	-1.64614	0.606998	-2.71194	0.00668907	0.0214152
F730043M19Rik	62.3985	-1.64158	0.350333	-4.68577	2.78914e-06	1.65103e-05
Dctd	1163.68	-1.6411	0.0821031	-19.9883	6.96089e-89	1.12962e-86
Dtx3l	1011.63	-1.64035	0.0926114	-17.7121	3.37992e-70	3.77792e-68
Apol9a	3815.83	-1.63531	0.0577146	-28.3344	1.30393e-176	5.01168e-174
Cebpd	2310.32	-1.63073	0.0676234	-24.115	1.74175e-128	4.54264e-126
Ddx58	3912.34	-1.62965	0.0536659	-30.3666	1.51576e-202	7.06536e-200
Dhx58os	71.047	-1.62516	0.323012	-5.03127	4.8725e-07	3.20176e-06
Gm10722	14.9995	-1.62079	0.615469	-2.63342	0.00845289	0.026331
Kcnu1	28.2288	-1.6207	0.550853	-2.94217	0.0032592	0.0112782
Csf1	19531.9	-1.60866	0.043053	-37.3646	1.46721e-305	1.60718e-302
Gm47814	19.504	-1.60803	0.582372	-2.76117	0.00575945	0.018841
Prnd	22.474	-1.60564	0.486937	-3.29742	0.000975766	0.00379363
C1ra	1063.02	-1.60173	0.0801951	-19.9729	9.48287e-89	1.52758e-86
Snord70	12.1105	-1.59953	0.659224	-2.42638	0.0152504	0.0443111
Dgkh	30.6166	-1.59831	0.457069	-3.49686	0.000470776	0.00194721
Dlk2	300.434	-1.59429	0.149389	-10.6721	1.3753e-26	4.15016e-25
Lgals9	2007.5	-1.59285	0.066688	-23.8852	4.36916e-126	1.11302e-123
Mir19b-1	14.7174	-1.5925	0.62026	-2.56748	0.0102442	0.03125
Gm49083	32.5671	-1.58829	0.421554	-3.7677	0.00016476	0.000741486
Zfp300	20.923	-1.57241	0.581279	-2.70509	0.0068285	0.0218042
Edn1	128.677	-1.57037	0.231086	-6.79562	1.07851e-11	1.15427e-10
Ap3m1-ps	15.3815	-1.56057	0.620345	-2.51564	0.0118816	0.0356298
Parp10	2019.04	-1.55421	0.0670169	-23.1913	5.56754e-119	1.27056e-116
Cutc	191.082	-1.55371	0.186408	-8.33502	7.7486e-17	1.33142e-15
Apom	14.3761	-1.55099	0.651383	-2.38107	0.0172622	0.0491911
Aldh7a1	126.293	-1.54635	0.232673	-6.64602	3.01128e-11	3.09143e-10
Gm15433	255.362	-1.54057	0.149861	-10.28	8.67326e-25	2.37517e-23
Calhm5	42.0103	-1.53167	0.382669	-4.0026	6.26494e-05	0.000304329
Gm3325	42.4907	-1.52311	0.356449	-4.27301	1.9285e-05	0.000101806
G930009F23Rik	231.092	-1.51792	0.18622	-8.15123	3.60253e-16	5.82037e-15
Irf9	1595.92	-1.513	0.0748119	-20.2241	6.0123e-91	1.02107e-88
Sp110	255.685	-1.5018	0.182331	-8.23666	1.77091e-16	2.9526e-15
Car12	325.742	-1.50063	0.147665	-10.1624	2.91862e-24	7.7977e-23
Gm43684	38.6642	-1.4989	0.408896	-3.66572	0.000246642	0.00107275
Gpr39	165.334	-1.49846	0.224529	-6.67378	2.49299e-11	2.58234e-10
Spata9	36.2371	-1.4877	0.406919	-3.65601	0.000256175	0.00111112
3010003L21Rik	42.0982	-1.47803	0.382256	-3.8666	0.000110363	0.000513451
Gramd3	29.2007	-1.47608	0.424383	-3.47817	0.000504843	0.00207701
Cd274	139.076	-1.47549	0.195022	-7.56572	3.85715e-14	5.31615e-13
Apobec1	714.573	-1.4644	0.0982067	-14.9114	2.77965e-50	2.06429e-48
Olfr56	125.326	-1.45526	0.235522	-6.17888	6.45582e-10	5.79173e-09
Slfn8	426.098	-1.45337	0.121403	-11.9715	5.01125e-33	1.99612e-31
Sox13	54.9285	-1.44981	0.367617	-3.94381	8.01975e-05	0.000382198
Gm11772	18.5883	-1.44715	0.553744	-2.61339	0.00896479	0.0277324
Ifi35	679.639	-1.44268	0.108681	-13.2744	3.25669e-40	1.72754e-38
Klhl23	33.8114	-1.44254	0.426051	-3.38585	0.000709584	0.00284249
Prl2c3	63.6516	-1.44029	0.314716	-4.57648	4.72856e-06	2.71045e-05
Ndst4	569.76	-1.43429	0.104279	-13.7544	4.79121e-43	2.80658e-41
Lck	27.5821	-1.43012	0.424114	-3.37202	0.000746199	0.00297556
Lif	1588.68	-1.4264	0.0806157	-17.6939	4.67499e-70	5.19897e-68
Gm13237	36.1902	-1.4261	0.410061	-3.47778	0.000505579	0.00207926
Gtpbp10	20.716	-1.4232	0.581399	-2.44789	0.0143697	0.042059
mt-Tf	31.4469	-1.41936	0.428108	-3.31543	0.000915027	0.00358083
Akap5	30.0216	-1.41787	0.433377	-3.27167	0.00106915	0.00412447
Rgs9bp	24.5624	-1.41204	0.504164	-2.80075	0.00509842	0.0168471
Batf2	61.0082	-1.41166	0.285645	-4.94201	7.73227e-07	4.93298e-06
Trim21	411.462	-1.39795	0.120307	-11.6198	3.26907e-31	1.21388e-29
Rrh	28.5037	-1.39649	0.48446	-2.88257	0.00394447	0.0133791
Ccdc150	29.391	-1.39035	0.443338	-3.1361	0.00171211	0.00631462
Gm5814	25.3882	-1.38473	0.537195	-2.5777	0.00994608	0.030437
Tgfa	162.874	-1.38387	0.198793	-6.96136	3.37011e-12	3.78434e-11
Ifi47	893.71	-1.38068	0.084306	-16.377	2.7937e-60	2.5187e-58
Gm5616	20.8241	-1.38013	0.559512	-2.46666	0.0136379	0.040153
Gm43339	33.6541	-1.37842	0.452305	-3.04755	0.00230712	0.00826741
Gm15163	25.4942	-1.37396	0.550246	-2.49699	0.0125252	0.0372828
Gm11626	142.216	-1.37379	0.212789	-6.45612	1.07424e-10	1.04877e-09
Bbs1	25.8724	-1.37362	0.565554	-2.4288	0.015149	0.0440867
Gpr161	322.094	-1.3734	0.131982	-10.4059	2.33026e-25	6.60432e-24
Gm26578	195.264	-1.37311	0.173176	-7.92898	2.20957e-15	3.35696e-14
Slc2a6	111.588	-1.3729	0.219546	-6.25335	4.01739e-10	3.68873e-09
Tal2	24.3501	-1.37191	0.537669	-2.5516	0.0107231	0.032542
Arl11	45.1746	-1.37097	0.352229	-3.89227	9.93118e-05	0.000465495
Car13	642.185	-1.36989	0.103509	-13.2344	5.5505e-40	2.9091e-38
Eif2ak2	5750.21	-1.36747	0.0498792	-27.4156	1.78587e-165	5.83951e-163
Mitd1	1409.13	-1.35586	0.086837	-15.6139	5.8583e-55	4.8615e-53
Enthd1	36.9638	-1.35349	0.435078	-3.11092	0.00186507	0.00681679
LTR67B	309.82	-1.35308	0.152908	-8.84899	8.83129e-19	1.7321e-17
Stat2	1866.77	-1.35221	0.0621522	-21.7564	6.00751e-105	1.1545e-102
Dis3l	725.92	-1.34965	0.101705	-13.2703	3.44315e-40	1.81765e-38
Usf2-ps1	42.3892	-1.3469	0.498666	-2.70101	0.0069129	0.0220512
Pus7l	404.243	-1.34472	0.134351	-10.009	1.39129e-23	3.58172e-22
Tap1	932.678	-1.3365	0.0900916	-14.8349	8.71479e-50	6.30111e-48
Gm44876	18.7683	-1.33269	0.552871	-2.41049	0.0159313	0.0459664
Gpr137b	974.37	-1.32907	0.0794695	-16.7243	8.71759e-63	8.37653e-61
Tmem176b	11996.8	-1.3264	0.048959	-27.092	1.22394e-161	3.88611e-159
Krtap1-5	36.1768	-1.32553	0.409419	-3.23758	0.00120548	0.0045938
AW011738	94.0959	-1.32497	0.303851	-4.3606	1.29707e-05	7.02328e-05
MER68B	422.885	-1.31424	0.123485	-10.6429	1.88253e-26	5.63421e-25
Tmem156	30.4267	-1.31195	0.443598	-2.95751	0.00310131	0.0107847
Gm26325	17.9722	-1.30935	0.549022	-2.38488	0.0170848	0.0487997
Ppp1r3e	58.2521	-1.30763	0.330977	-3.95083	7.78801e-05	0.000371801
Ccdc180	23.4316	-1.30317	0.473062	-2.75475	0.00587363	0.0191373
Gm42109	32.3086	-1.29804	0.410319	-3.16349	0.00155891	0.00579448
mt-Tv	112.685	-1.29006	0.265322	-4.86222	1.16074e-06	7.22539e-06
Gm49739	124.929	-1.28673	0.493082	-2.60956	0.00906584	0.0280094
Tmem176a	7991.87	-1.28392	0.0417577	-30.747	1.34274e-207	6.68561e-205
Dusp9	1449.44	-1.27982	0.0732374	-17.4749	2.2245e-68	2.40071e-66
Cdv3-ps	24.2237	-1.27481	0.51818	-2.46016	0.0138875	0.0408277
Psmb9	147.295	-1.27414	0.207789	-6.13188	8.68463e-10	7.66879e-09
Cxcl5	36.8783	-1.27305	0.388161	-3.2797	0.00103916	0.00402012
Fgf7	6113.45	-1.26436	0.0561649	-22.5116	3.19326e-112	6.85863e-110
Ifi205	25.519	-1.26218	0.495471	-2.54743	0.0108519	0.0328876
Axdnd1	20.5089	-1.25988	0.528862	-2.38224	0.0172076	0.0490737
Angptl4	70.6705	-1.259	0.289796	-4.34444	1.39629e-05	7.52892e-05
Sgk1	2983.94	-1.25885	0.0659426	-19.0902	3.0478e-81	4.25294e-79
Gm42798	40.4133	-1.25612	0.394563	-3.18356	0.00145474	0.00543864
Smarca5-ps	88.7607	-1.25507	0.233874	-5.36646	8.02979e-08	5.75079e-07
Adamts14	277.716	-1.25341	0.143995	-8.70454	3.18856e-18	6.00128e-17
Gdnf	61.6876	-1.25326	0.309502	-4.04926	5.13802e-05	0.000253123
Otx1	39.2278	-1.25273	0.423964	-2.95481	0.00312863	0.010874
Heg1	29.1532	-1.2518	0.463562	-2.70039	0.00692592	0.0220895
Gm44829	38.4142	-1.25175	0.37993	-3.29469	0.000985299	0.00382865
Brsk1	80.4469	-1.24783	0.278177	-4.48573	7.26635e-06	4.07139e-05
Lypd1	95.2404	-1.24516	0.277241	-4.49124	7.08082e-06	3.97251e-05
Rpp40	508.666	-1.24198	0.111618	-11.1271	9.26086e-29	3.11654e-27
Trim34a	204.532	-1.23995	0.177393	-6.98984	2.75192e-12	3.11894e-11
Sh2d5	107.585	-1.23835	0.264927	-4.67429	2.94969e-06	1.73761e-05
Adar	4274	-1.23835	0.0566761	-21.8495	7.85542e-106	1.52298e-103
Lin7b	41.0276	-1.22877	0.401606	-3.05964	0.00221604	0.00796799
Gm13502	58.618	-1.22618	0.351669	-3.48675	0.000488919	0.0020168
Stard5	285.416	-1.2189	0.165271	-7.37515	1.64162e-13	2.11308e-12
Plk2	9863.76	-1.21803	0.0469619	-25.9364	2.58672e-148	7.55599e-146
Ifi204	2516.32	-1.21728	0.0677779	-17.9598	4.02448e-72	4.61614e-70
Gm47879	41.9936	-1.21684	0.371038	-3.27954	0.00103976	0.00402174
Gm21738	726.589	-1.21358	0.13983	-8.67893	3.99523e-18	7.48099e-17
Gm43658	30.019	-1.213	0.504317	-2.40523	0.0161624	0.0465291
Aven	441.488	-1.21016	0.128457	-9.42076	4.47819e-21	1.01247e-19
Slc7a11	938.325	-1.20883	0.0830221	-14.5604	5.01808e-48	3.46802e-46
Tmem179	55.4758	-1.20275	0.308593	-3.89754	9.71728e-05	0.000456641
C1rb	245.834	-1.19944	0.144516	-8.29969	1.04381e-16	1.77407e-15
Cd74	26.2343	-1.19536	0.501962	-2.38139	0.0172476	0.0491614
Cp	2198.25	-1.19351	0.0685668	-17.4066	7.3548e-68	7.78401e-66
E330037G11Rik	27.0419	-1.18867	0.48855	-2.43307	0.0149716	0.0436224
Adam22	37.8018	-1.18153	0.38846	-3.04157	0.00235345	0.00841238
Casp4	154.099	-1.17964	0.456539	-2.58388	0.00976952	0.0299595
Gadd45a	1266.75	-1.17898	0.0981904	-12.0071	3.26171e-33	1.31356e-31
Gm7609	212.569	-1.17687	0.155977	-7.54513	4.51826e-14	6.17891e-13
Gm20412	61.0366	-1.17305	0.302617	-3.87636	0.000106031	0.000495295
Mir3063	87.1023	-1.17283	0.268406	-4.36963	1.2446e-05	6.7609e-05
Ifrd2	2145.1	-1.17255	0.0605905	-19.352	1.96167e-83	2.90381e-81
Zfp428	804.539	-1.16973	0.0929437	-12.5853	2.54267e-36	1.17273e-34
Hpdl	56.4371	-1.16712	0.337005	-3.46322	0.000533742	0.00218688
Gm6475	37.0783	-1.16697	0.44813	-2.6041	0.00921167	0.0284191
1600002K03Rik	119.906	-1.16653	0.249188	-4.6813	2.85055e-06	1.68419e-05
Rnf225	207.502	-1.16169	0.173814	-6.6835	2.33307e-11	2.42587e-10
Pycr1	181.848	-1.15953	0.174537	-6.64345	3.06415e-11	3.14276e-10
Gm23245	28.9302	-1.1589	0.407875	-2.84132	0.00449271	0.0150292
Tert	85.0602	-1.158	0.272382	-4.25139	2.12447e-05	0.000111268
Ispd	112.106	-1.15645	0.240041	-4.81773	1.45204e-06	8.90073e-06
Rnd3	2439.53	-1.15291	0.0626952	-18.3892	1.60374e-75	1.96283e-73
Gm7390	41.8696	-1.14757	0.421573	-2.72213	0.00648635	0.0208331
Arnt2	34.3327	-1.14742	0.408767	-2.80703	0.00500009	0.0165546
Gm38312	743.29	-1.1452	0.0966391	-11.8503	2.14457e-32	8.36002e-31
Tmem266	34.9712	-1.14455	0.425182	-2.6919	0.00710458	0.0226006
Nppb	43.8506	-1.14201	0.368256	-3.10112	0.00192788	0.00702529
Ifi211	837.367	-1.13902	0.0894573	-12.7325	3.901e-37	1.84985e-35
Kdelc1	1317.39	-1.13897	0.079695	-14.2916	2.46913e-46	1.6004e-44
Gpr155	335.207	-1.13818	0.158516	-7.18018	6.96208e-13	8.38973e-12
Dmac2	112.638	-1.13673	0.236544	-4.80559	1.54297e-06	9.41863e-06
H2-Q3	123.232	-1.13638	0.284367	-3.99618	6.43737e-05	0.000311875
Rrp15	1782.97	-1.13197	0.0721977	-15.6788	2.11251e-55	1.78003e-53
Snora75	39.1816	-1.12959	0.369077	-3.06058	0.00220912	0.00794442
Serpinb9	266.06	-1.12737	0.147268	-7.65517	1.93056e-14	2.72343e-13
Id3	2222.28	-1.12658	0.0637498	-17.672	6.89454e-70	7.59023e-68
Pnp2	84.5012	-1.12512	0.298145	-3.77373	0.000160823	0.000725706
mt-Rnr1	9659.33	-1.12145	0.127564	-8.79129	1.47847e-18	2.86133e-17
Zfp420	312.338	-1.11464	0.132752	-8.39636	4.60513e-17	8.05825e-16
C1s1	1856.75	-1.11434	0.063797	-17.4669	2.55896e-68	2.73471e-66
Gm32856	272.688	-1.11389	0.140456	-7.93055	2.18178e-15	3.31703e-14
Parp11	725.71	-1.11281	0.0921456	-12.0767	1.4026e-33	5.76513e-32
Bend3	1015.26	-1.11026	0.0856483	-12.9631	1.9816e-38	9.7557e-37
Gm26293	46.2821	-1.10963	0.354961	-3.12605	0.00177169	0.00650807
AC119228.1	43.8324	-1.10929	0.332624	-3.33498	0.000853064	0.0033589
Gm26870	46.224	-1.10429	0.342191	-3.22712	0.00125041	0.00474603
Gm15998	66.3848	-1.10323	0.303252	-3.63801	0.000274756	0.00118235
Gm13552	55.6753	-1.1023	0.326466	-3.37646	0.000734246	0.00293003
Mir6999	87.5673	-1.10165	0.284584	-3.87107	0.000108359	0.000505092
Kdm8	126.245	-1.10118	0.209988	-5.24402	1.57113e-07	1.08444e-06
Gm11703	51.8339	-1.09876	0.373219	-2.944	0.00324005	0.0112173
Grhl1	51.245	-1.09853	0.380502	-2.88705	0.00388878	0.0132086
9430034N14Rik	52.9523	-1.09506	0.349254	-3.13541	0.00171611	0.00632301
Swsap1	179.645	-1.09427	0.185304	-5.90526	3.52097e-09	2.92964e-08
Chrnb2	867.184	-1.0927	0.0830243	-13.1612	1.46764e-39	7.52999e-38
Antxr1	1220.74	-1.09122	0.0780342	-13.9839	1.956e-44	1.19365e-42
Plscr1	1576.02	-1.0901	0.0700621	-15.5591	1.3797e-54	1.13208e-52
Tor3a	1661.92	-1.08749	0.0726158	-14.9759	1.05482e-50	7.88703e-49
Tor1aip1	3439.08	-1.08565	0.0567719	-19.123	1.62494e-81	2.31164e-79
Gm22620	118.919	-1.08193	0.229411	-4.71611	2.40395e-06	1.43582e-05
Zfp566	241.286	-1.08104	0.166842	-6.47939	9.2093e-11	9.05554e-10
Kdelc2	1486.11	-1.0804	0.0717372	-15.0605	2.94718e-51	2.21879e-49
Spata5	801.909	-1.07925	0.100383	-10.7514	5.84005e-27	1.80712e-25
Tst	31.6315	-1.07779	0.42511	-2.53531	0.0112347	0.0338975
2010204K13Rik	173.431	-1.0771	0.197489	-5.45397	4.92587e-08	3.6177e-07
Thbs1	1509.51	-1.07587	0.0742579	-14.4883	1.43678e-47	9.74522e-46
Gm8822	45.3029	-1.07405	0.364428	-2.94722	0.00320646	0.0111133
Plpp5	491.876	-1.07347	0.116264	-9.233	2.63161e-20	5.66896e-19
Gm8741	51.3241	-1.06986	0.429356	-2.49178	0.0127106	0.0377517
Timeless	2150.33	-1.06581	0.0645993	-16.4988	3.7413e-61	3.44388e-59
Kbtbd8	211.382	-1.06447	0.167646	-6.3495	2.16017e-10	2.03987e-09
Gm43890	62.6963	-1.06312	0.317462	-3.3488	0.000811611	0.00320865
RLTR13D3	102.488	-1.06236	0.235271	-4.51547	6.3177e-06	3.56172e-05
Gm37754	49.0523	-1.06236	0.369652	-2.87393	0.00405398	0.0137187
Ppip5k2	2522.4	-1.06159	0.0685286	-15.4912	3.97751e-54	3.22738e-52
Ddah1	1569.9	-1.05592	0.064432	-16.3881	2.32473e-60	2.10456e-58
Gpatch4	2696.43	-1.05454	0.0603132	-17.4844	1.88452e-68	2.04386e-66
Nol8	2007.25	-1.05413	0.0797544	-13.2172	6.98004e-40	3.64961e-38
St3gal1	1757.77	-1.05374	0.0741307	-14.2146	7.43382e-46	4.70694e-44
Chd1l	1384.27	-1.05321	0.0805872	-13.0692	4.94048e-39	2.51712e-37
Heatr1	3680.55	-1.05231	0.0520792	-20.2059	8.69178e-91	1.46477e-88
Dkc1	5881.92	-1.0521	0.0661307	-15.9093	5.45901e-57	4.72711e-55
Gm42686	105.934	-1.04861	0.26165	-4.0077	6.13127e-05	0.000298232
Bcar3	4142.15	-1.04727	0.047435	-22.0779	5.15001e-108	1.0351e-105
Tapbpl	164.559	-1.04617	0.177215	-5.9034	3.56087e-09	2.96172e-08
Gm16567	535.471	-1.04521	0.102208	-10.2264	1.5104e-24	4.08515e-23
Tcof1	4621.68	-1.0436	0.0562012	-18.5691	5.71994e-77	7.20187e-75
A530032D15Rik	61.4268	-1.0427	0.298131	-3.49745	0.000469732	0.00194351
Ggct	142.443	-1.04201	0.213152	-4.88858	1.01567e-06	6.36663e-06
Gm16433	43.2741	-1.03523	0.408616	-2.5335	0.0112929	0.0340589
Vcam1	6500.54	-1.03494	0.0491818	-21.0432	2.63907e-98	4.81806e-96
Dnmt3b	94.0006	-1.03402	0.283959	-3.64145	0.00027111	0.00116804
Gm29233	91.6767	-1.03352	0.260463	-3.96799	7.24806e-05	0.000348225
Taco1os	72.4542	-1.03262	0.321186	-3.21502	0.00130435	0.00492854
Gm43109	145.898	-1.03137	0.187988	-5.48638	4.10245e-08	3.03739e-07
Hhipl1	215.521	-1.03068	0.192079	-5.36592	8.0539e-08	5.7653e-07
mt-Rnr2	51828.1	-1.02826	0.138382	-7.43058	1.08123e-13	1.4125e-12
Tent5a	56.3844	-1.02609	0.344021	-2.98263	0.00285787	0.0100193
Gm10254	71.7285	-1.0249	0.352345	-2.9088	0.00362823	0.0124082
Slc12a2	4572.46	-1.02332	0.0633053	-16.1648	8.92941e-59	7.92006e-57
Nol4	212.648	-1.02304	0.177853	-5.75218	8.8098e-09	7.01837e-08
Lrrn3	101.782	-1.02009	0.262162	-3.89106	9.98059e-05	0.000467511
Utp20	5503.06	-1.01828	0.0517632	-19.6718	3.75913e-86	5.79965e-84
Nagpa	343.949	-1.0158	0.129047	-7.87153	3.50326e-15	5.21749e-14
Map3k6	274.761	-1.01405	0.16267	-6.23379	4.55287e-10	4.15082e-09
Dapp1	861.064	-1.01334	0.0841	-12.0492	1.95893e-33	8.00676e-32
Stc2	337.959	-1.01118	0.127652	-7.92138	2.34886e-15	3.54888e-14
Gm26569	40.5476	-1.00991	0.377146	-2.67776	0.00741158	0.0234136
Pwp2	1593.84	-1.00789	0.0681991	-14.7787	2.01073e-49	1.43489e-47
Lyar	7475.27	-1.00647	0.0541925	-18.5721	5.40464e-77	6.884e-75
Tgfb1i1	508.813	-1.00615	0.113132	-8.89363	5.91439e-19	1.17686e-17
Gm6548	389.963	-1.00404	0.130947	-7.66754	1.75331e-14	2.47816e-13
Mir7653	74.1178	-1.0027	0.30354	-3.30336	0.000955348	0.00372085
Cgnl1	3468.43	-0.999062	0.0543491	-18.3823	1.82104e-75	2.21641e-73
Man1a	31.005	-0.996424	0.399703	-2.49291	0.0126699	0.0376472
Slc11a2	3236.08	-0.996253	0.053046	-18.7809	1.082e-78	1.42798e-76
Med11	490.004	-0.996012	0.124427	-8.00479	1.19673e-15	1.84633e-14
Trim14	256.534	-0.995647	0.155318	-6.41039	1.45143e-10	1.3971e-09
Trim25	4247.11	-0.992831	0.051293	-19.3561	1.81163e-83	2.71844e-81
Zfpm2	3593.38	-0.992765	0.0472844	-20.9956	7.19661e-98	1.29232e-95
Zfp982	367.715	-0.988352	0.139344	-7.09288	1.31352e-12	1.54132e-11
Sh3bgrl2	931.112	-0.987671	0.082669	-11.9473	6.70781e-33	2.66222e-31
Glipr2	112.142	-0.987626	0.216544	-4.56085	5.09468e-06	2.91041e-05
Trex1	252.656	-0.984979	0.147552	-6.67547	2.46436e-11	2.55389e-10
C1s2	105.927	-0.982694	0.244983	-4.01128	6.03916e-05	0.000294209
Gm15829	100.924	-0.982045	0.252056	-3.89614	9.77393e-05	0.000458842
mt-Tc	1793.6	-0.981277	0.0873769	-11.2304	2.89206e-29	9.97784e-28
Mir130c	92.9002	-0.978654	0.242845	-4.02995	5.57882e-05	0.000272814
Sc5d	3839.17	-0.977187	0.0507531	-19.2537	1.31313e-82	1.90517e-80
Ccdc155	66.169	-0.974983	0.271264	-3.59422	0.000325368	0.00138196
Ing5	1267.88	-0.974685	0.0829767	-11.7465	7.36124e-32	2.8047e-30
Gm45728	36.857	-0.974473	0.385794	-2.52589	0.0115405	0.0347342
Il12rb1	351.819	-0.973792	0.127009	-7.66712	1.75902e-14	2.48462e-13
AI506816	224.831	-0.971807	0.184251	-5.27436	1.33219e-07	9.26526e-07
Gm38102	119.566	-0.970364	0.212172	-4.57348	4.797e-06	2.74824e-05
Gm9574	45.7269	-0.968049	0.344826	-2.80735	0.00499508	0.016543
Gm48146	38.9001	-0.966588	0.376476	-2.56746	0.0102445	0.03125
Pigw	215.082	-0.965999	0.179205	-5.39047	7.0272e-08	5.06088e-07
Bcat1	3986.66	-0.96345	0.0487114	-19.7787	4.53936e-87	7.10345e-85
Ccnb1ip1	707.867	-0.962841	0.109841	-8.76578	1.85486e-18	3.55213e-17
Tmem190	36.8581	-0.96172	0.39401	-2.44085	0.0146527	0.0427788
mt-Ty	1502.57	-0.958156	0.0807092	-11.8717	1.66042e-32	6.50743e-31
Cc2d2a	803.849	-0.957999	0.106905	-8.96119	3.21198e-19	6.4975e-18
Gm38316	504.742	-0.95586	0.117373	-8.14379	3.8309e-16	6.18022e-15
Armc6	736.938	-0.954457	0.115901	-8.23512	1.79382e-16	2.98853e-15
Gm8909	47.7778	-0.954279	0.391667	-2.43645	0.014832	0.0432561
Pno1	2206.88	-0.953347	0.0685307	-13.9112	5.41319e-44	3.24022e-42
Mettl13	857.888	-0.95125	0.090042	-10.5645	4.35226e-26	1.28158e-24
Setdb2	646.321	-0.951144	0.103132	-9.22258	2.90048e-20	6.22367e-19
Tmem17	105.138	-0.950449	0.255509	-3.71982	0.000199365	0.000882182
BC048403	532.107	-0.948673	0.113974	-8.32361	8.53255e-17	1.46268e-15
Gm42979	61.7972	-0.948302	0.299085	-3.17067	0.00152086	0.00566747
Gm22771	48.9071	-0.94765	0.343793	-2.75646	0.00584313	0.0190606
Casp7	393.826	-0.947649	0.142193	-6.66451	2.65556e-11	2.74424e-10
Ptp4a3	330.583	-0.947511	0.140226	-6.75702	1.40862e-11	1.49879e-10
Pak6	375.25	-0.946259	0.130171	-7.26937	3.61174e-13	4.48052e-12
Gm9855	582.995	-0.945564	0.104488	-9.04953	1.43581e-19	2.95082e-18
Plscr2	1901.79	-0.945256	0.0715587	-13.2095	7.73189e-40	4.0331e-38
Nbn	989.706	-0.944869	0.0989446	-9.54948	1.30351e-21	3.03155e-20
Nhej1	90.8256	-0.943838	0.258017	-3.65805	0.00025414	0.00110295
Irx3	44.9515	-0.942586	0.32657	-2.88632	0.00389776	0.013235
Ammecr1	1109.32	-0.942194	0.0826472	-11.4002	4.17203e-30	1.48619e-28
Gm44987	93.4739	-0.941514	0.275009	-3.42358	0.000618013	0.00250036
AC122306.1	149.18	-0.9414	0.217557	-4.32714	1.5106e-05	8.09742e-05
Ifi202b	4033.46	-0.94139	0.0749457	-12.561	3.46111e-36	1.58965e-34
Gm10390	332.405	-0.940341	0.131604	-7.14521	8.98613e-13	1.07285e-11
Pdp2	689.665	-0.939916	0.104361	-9.00636	2.13001e-19	4.35707e-18
Thg1l	498.742	-0.939023	0.123866	-7.58097	3.42987e-14	4.75881e-13
9330179D12Rik	43.0509	-0.938677	0.344991	-2.72088	0.00651089	0.0209028
Cdca7	2635.78	-0.93633	0.0564048	-16.6002	6.94822e-62	6.53311e-60
Shmt2	17483.9	-0.934088	0.0401086	-23.289	5.73019e-120	1.3355e-117
Gm43729	41.2019	-0.932231	0.33931	-2.74744	0.00600633	0.0195059
Dtwd1	785.237	-0.92974	0.0970949	-9.57558	1.01286e-21	2.37833e-20
Gm43599	340.508	-0.929685	0.137344	-6.76903	1.2965e-11	1.38217e-10
Efna3	54.7724	-0.927841	0.327171	-2.83595	0.00456895	0.0152563
Gtf2a1	720.311	-0.927129	0.104722	-8.85322	8.50301e-19	1.67371e-17
Micall2	1686.54	-0.926105	0.0797147	-11.6177	3.34861e-31	1.23921e-29
Gm27219	92.0515	-0.923977	0.273591	-3.37722	0.000732237	0.00292255
Cxcl3	68.8206	-0.923847	0.286507	-3.22452	0.00126184	0.00478441
Larp7	4851.43	-0.923412	0.061936	-14.9091	2.87461e-50	2.1276e-48
AC161166.1	172.276	-0.923328	0.191845	-4.81288	1.48772e-06	9.10166e-06
Dennd6b	483.269	-0.923264	0.116294	-7.93906	2.03725e-15	3.10591e-14
Adam12	113.416	-0.92286	0.260582	-3.54153	0.000397815	0.00166865
Gm48265	67.7938	-0.922352	0.30561	-3.01807	0.00254394	0.00902699
Zfp984	1180.42	-0.919797	0.102446	-8.97831	2.74952e-19	5.59299e-18
Gm44928	37.4443	-0.916079	0.379587	-2.41336	0.0158062	0.045646
Pak3	373.698	-0.915639	0.160892	-5.69101	1.26287e-08	9.88814e-08
Inpp4b	96.1573	-0.914309	0.269542	-3.39208	0.00069365	0.00278375
Tgm2	247.25	-0.913348	0.16061	-5.68673	1.29496e-08	1.01213e-07
H2-Q5	877.523	-0.912819	0.121287	-7.5261	5.22775e-14	7.08285e-13
Gm47260	179.141	-0.912171	0.191384	-4.76618	1.87755e-06	1.1366e-05
Gm17334	41.4554	-0.912015	0.375547	-2.4285	0.0151615	0.0441054
Itpripl2	4824.77	-0.909551	0.0489946	-18.5643	6.24947e-77	7.82362e-75
Rbm19	1679.31	-0.909422	0.0744131	-12.2213	2.39354e-34	1.00317e-32
Gcnt2	725.358	-0.90892	0.107221	-8.47705	2.30979e-17	4.1376e-16
Maml2	712.386	-0.905605	0.0999875	-9.05718	1.33862e-19	2.76145e-18
Srm	10098.9	-0.905314	0.0409104	-22.1292	1.65577e-108	3.39014e-106
Ascc3	2342.92	-0.904806	0.0580526	-15.586	9.06561e-55	7.49469e-53
Aldh4a1	80.7414	-0.904062	0.288315	-3.13567	0.00171461	0.00631852
E230016M11Rik	395.038	-0.902709	0.125719	-7.18036	6.95283e-13	8.38319e-12
E330009J07Rik	191.5	-0.900643	0.181237	-4.96942	6.71544e-07	4.33094e-06
Orc1	480.209	-0.898811	0.112466	-7.99186	1.32917e-15	2.04203e-14
Fkbp11	1357.98	-0.896495	0.0871433	-10.2876	8.01577e-25	2.20338e-23
Snord69	217.212	-0.895503	0.165382	-5.41474	6.13782e-08	4.45109e-07
Pnp	2116.28	-0.893941	0.070997	-12.5912	2.35921e-36	1.09272e-34
Rmdn2	74.9566	-0.893285	0.2924	-3.05501	0.00225052	0.00808005
Abhd11os	56.9787	-0.891753	0.321637	-2.77255	0.00556194	0.0182439
Gm21994	77.4841	-0.891525	0.326576	-2.72992	0.00633497	0.0204324
Zfp40	108.106	-0.890792	0.226549	-3.932	8.4242e-05	0.000399908
LTR65	42.9012	-0.890351	0.344549	-2.58411	0.00976317	0.0299442
Dnajc2	3178.17	-0.888905	0.0567771	-15.656	3.02184e-55	2.5365e-53
Mtfp1	113.889	-0.888879	0.242731	-3.66199	0.000250261	0.00108719
Rilpl2	2137.49	-0.887995	0.0598756	-14.8307	9.27867e-50	6.68674e-48
Pemt	134.127	-0.886361	0.263789	-3.36011	0.000779104	0.00309214
Gm49342	1354.58	-0.885405	0.0752196	-11.7709	5.51136e-32	2.11459e-30
Nudt15	79.1864	-0.884475	0.271568	-3.25692	0.00112627	0.00431672
H2-T23	1052.5	-0.884296	0.0772222	-11.4513	2.31608e-30	8.3318e-29
Polr1b	1847.1	-0.884185	0.0714552	-12.374	3.61443e-35	1.57739e-33
H2-Q2	944.51	-0.883954	0.0987578	-8.95073	3.5314e-19	7.12626e-18
Gm22579	168.698	-0.883917	0.192907	-4.5821	4.60341e-06	2.64494e-05
Gm9531	572.997	-0.881724	0.136112	-6.47794	9.29804e-11	9.13459e-10
Sardhos	132.624	-0.881407	0.21814	-4.04056	5.33236e-05	0.000261755
Pwp1	2721.15	-0.881133	0.0616435	-14.294	2.38403e-46	1.54983e-44
A230050P20Rik	844.445	-0.879744	0.0917116	-9.5925	8.59781e-22	2.03194e-20
H2-Q4	6328.59	-0.877285	0.0450746	-19.463	2.26297e-84	3.44286e-82
Timm8a1	2450.2	-0.876766	0.0820215	-10.6895	1.14032e-26	3.46012e-25
Gcat	2469.2	-0.876253	0.0632824	-13.8467	1.3317e-43	7.84272e-42
Trub1	1137.22	-0.875601	0.0841366	-10.4069	2.3063e-25	6.54486e-24
Noc3l	2186.52	-0.875547	0.0659773	-13.2704	3.43586e-40	1.81765e-38
ERVB7_2-LTR_MM	108.388	-0.875543	0.226103	-3.87232	0.000107803	0.000502819
Polr1e	718.146	-0.871971	0.104763	-8.32326	8.55755e-17	1.46582e-15
Phf11c	46.6564	-0.870903	0.346923	-2.51037	0.0120606	0.0360764
Mettl1	932.706	-0.869929	0.0924644	-9.40825	5.04449e-21	1.13698e-19
Il1rl1	971.398	-0.869624	0.0856991	-10.1474	3.40242e-24	9.04615e-23
Snora64	1355.07	-0.869593	0.300357	-2.8952	0.00378922	0.0129064
Mreg	340.48	-0.868915	0.147497	-5.89108	3.83668e-09	3.18386e-08
Rrs1	4327.63	-0.868431	0.0488512	-17.777	1.06436e-70	1.20196e-68
Fgfr1	73.0125	-0.867835	0.290568	-2.98669	0.00282018	0.00990453
mt-Ta	1458.71	-0.86777	0.0792135	-10.9548	6.30056e-28	2.0419e-26
Abcb1b	7749.83	-0.867039	0.0423421	-20.477	3.45329e-93	6.05237e-91
mt-Tw	1128.77	-0.866848	0.099127	-8.74482	2.23364e-18	4.25518e-17
Ubxn8	959.019	-0.866333	0.0960714	-9.01759	1.92271e-19	3.94038e-18
Tenm4	69.3989	-0.865366	0.316531	-2.7339	0.00625881	0.0202269
Dbt	567.683	-0.86419	0.117541	-7.35227	1.94872e-13	2.49081e-12
Gm11131	3115.34	-0.863312	0.0551825	-15.6447	3.61244e-55	3.02066e-53
Ricksha_0	99.6812	-0.859147	0.234893	-3.65762	0.00025457	0.0011046
mt-Tn	1855.31	-0.858868	0.0792177	-10.8419	2.17968e-27	6.89068e-26
Kat2a	3240.72	-0.858094	0.0534989	-16.0395	6.77368e-58	5.98378e-56
Gm9797	1274.8	-0.85699	0.0848189	-10.1038	5.31572e-24	1.40479e-22
Trib3	1517.94	-0.856744	0.0705897	-12.137	6.72784e-34	2.78627e-32
Tgfbr3	3265.95	-0.85647	0.0621093	-13.7897	2.93835e-43	1.72583e-41
Wdr43	6731.78	-0.85605	0.0459835	-18.6165	2.36256e-77	3.06266e-75
mt-Tl1	5644.16	-0.852866	0.0688226	-12.3922	2.8794e-35	1.26416e-33
Ier5	1833.71	-0.852579	0.0659311	-12.9314	2.99468e-38	1.46119e-36
Spin4	282.968	-0.852204	0.145863	-5.84248	5.14293e-09	4.21044e-08
Gm26804	71.3229	-0.850892	0.314025	-2.70963	0.00673574	0.0215432
Mthfd1	5533.25	-0.850458	0.0430688	-19.7465	8.60195e-87	1.33654e-84
Gm46430	246.91	-0.850353	0.172374	-4.93319	8.0896e-07	5.14987e-06
B230217O12Rik	79.3011	-0.848384	0.262971	-3.22615	0.00125469	0.00475978
N4bp2	667.959	-0.846181	0.0997632	-8.4819	2.21552e-17	3.98502e-16
Sac3d1	521.879	-0.845424	0.112898	-7.48836	6.9739e-14	9.31044e-13
Tmem144	281.595	-0.844405	0.157791	-5.35141	8.72715e-08	6.20962e-07
Amacr	359.223	-0.843648	0.133185	-6.33441	2.38248e-10	2.24207e-09
Nfkb1	7942.27	-0.843149	0.0410834	-20.5229	1.34504e-93	2.37638e-91
Gm42836	332.067	-0.843077	0.120788	-6.97982	2.95551e-12	3.33587e-11
Maats1	99.3118	-0.841813	0.237292	-3.54759	0.000388773	0.00163353
Pnpla7	252.724	-0.841788	0.16636	-5.06003	4.19199e-07	2.77289e-06
Lrrc39	397.056	-0.841578	0.119664	-7.03282	2.02394e-12	2.32881e-11
Gm17949	66.1308	-0.84111	0.311772	-2.69784	0.00697916	0.0222335
Btbd6	150.819	-0.840775	0.189543	-4.43579	9.17347e-06	5.05914e-05
Oas1c	99.276	-0.840102	0.243707	-3.44717	0.000566484	0.00231109
Hyi	278.863	-0.839933	0.147233	-5.7048	1.16482e-08	9.16295e-08
Urb1	712.831	-0.839313	0.100154	-8.38022	5.28286e-17	9.20007e-16
Tbr1	40.9576	-0.838822	0.352233	-2.38144	0.0172451	0.0491614
Gemin5	2165.22	-0.83559	0.0608763	-13.726	7.091e-43	4.12068e-41
Sars2	431.772	-0.831971	0.116862	-7.11923	1.08531e-12	1.28247e-11
Col6a1	136.924	-0.830066	0.290281	-2.85953	0.00424276	0.0142883
Card6	646.649	-0.82781	0.0926721	-8.93268	4.15801e-19	8.34955e-18
Trim12c	693.379	-0.82636	0.0938143	-8.80847	1.26865e-18	2.46615e-17
Gadd45g	761.896	-0.826347	0.0930076	-8.88473	6.40788e-19	1.27275e-17
Wdr12	2780.35	-0.825885	0.0586265	-14.0872	4.5518e-45	2.82495e-43
Socs1	418.96	-0.824955	0.113072	-7.29584	2.96806e-13	3.70932e-12
Rnase4	186.126	-0.82472	0.185837	-4.43787	9.08535e-06	5.01618e-05
Qtrt2	1171.95	-0.824673	0.0825381	-9.99142	1.66186e-23	4.26324e-22
Sik2	2162.03	-0.822971	0.0575282	-14.3055	2.02089e-46	1.3216e-44
Nol9	2743.69	-0.820755	0.0612642	-13.397	6.29686e-41	3.42312e-39
Ccn1	32985.3	-0.819706	0.0367349	-22.3141	2.69833e-110	5.73932e-108
B230322F03Rik	220.62	-0.818651	0.168589	-4.85589	1.19849e-06	7.44235e-06
Zcchc10	515.975	-0.816232	0.101947	-8.0064	1.1812e-15	1.82494e-14
Nle1	918.237	-0.815347	0.0915354	-8.90745	5.2221e-19	1.04385e-17
Rgs10	261.884	-0.814218	0.160028	-5.08798	3.61895e-07	2.41425e-06
Mir17hg	677.381	-0.814188	0.1108	-7.34825	2.00812e-13	2.56077e-12
Clybl	255.598	-0.813721	0.156203	-5.20937	1.89485e-07	1.30011e-06
Gm12743	86.7822	-0.813031	0.258381	-3.14663	0.00165163	0.00610903
Cyp4v3	58.3768	-0.811335	0.306121	-2.65037	0.00804038	0.0251821
A630089N07Rik	473.802	-0.81079	0.109108	-7.43109	1.07704e-13	1.40871e-12
Aldh1l2	5565.44	-0.809766	0.0464593	-17.4296	4.92e-68	5.23239e-66
Gtf3c6	1274.63	-0.809391	0.0755877	-10.708	9.33945e-27	2.8497e-25
Rslcan18	70.1697	-0.80893	0.277701	-2.91295	0.00358032	0.0122597
Snora70	138.939	-0.808665	0.217111	-3.72467	0.000195572	0.000867679
Frrs1	1674.9	-0.807228	0.063572	-12.6979	6.07747e-37	2.86334e-35
Gm43372	475.704	-0.807213	0.128551	-6.27934	3.40018e-10	3.15106e-09
Taco1	324.496	-0.806456	0.135965	-5.93134	3.00465e-09	2.51531e-08
Polr1a	5281.08	-0.806368	0.0447966	-18.0006	1.92552e-72	2.22023e-70
Slfn3	618.245	-0.805633	0.107065	-7.52473	5.28295e-14	7.14744e-13
Irf1	891.406	-0.805077	0.0844591	-9.53214	1.54067e-21	3.57174e-20
Ltbp2	213.666	-0.804821	0.182282	-4.41525	1.00895e-05	5.53433e-05
Wdr66	108.828	-0.804363	0.240225	-3.34837	0.000812883	0.00321282
Prpf38b	9685.84	-0.804295	0.0516381	-15.5756	1.06618e-54	8.78118e-53
Pcdh18	2281.17	-0.803637	0.0656668	-12.2381	1.94526e-34	8.19554e-33
Gnl3	6943.27	-0.803535	0.0472258	-17.0148	6.3827e-65	6.35601e-63
Naa25	3471.65	-0.802284	0.0546855	-14.6709	9.90763e-49	6.93471e-47
Ints6l	1104.22	-0.801063	0.0821172	-9.75511	1.75402e-22	4.26967e-21
Dph2	636.423	-0.800872	0.102909	-7.78231	7.12141e-15	1.03872e-13
Pnpo	62.3613	-0.800488	0.319925	-2.50211	0.0123454	0.0368178
Adat1	319.29	-0.797953	0.157029	-5.08158	3.74303e-07	2.49247e-06
Nop58	12600	-0.797786	0.0542917	-14.6944	6.99894e-49	4.93031e-47
H2-Q1	852.472	-0.797195	0.122346	-6.51589	7.22587e-11	7.18586e-10
Tars2	2269.81	-0.795832	0.0550309	-14.4615	2.12035e-47	1.4277e-45
Prmt7	1759.06	-0.79549	0.0739275	-10.7604	5.29359e-27	1.64733e-25
Mdn1	3645.07	-0.79528	0.0585026	-13.5939	4.35088e-42	2.43783e-40
Hspd1-ps3	319.664	-0.794323	0.148947	-5.33292	9.66452e-08	6.84547e-07
Gm14292	200.511	-0.79419	0.217491	-3.6516	0.00026061	0.00112835
Clcn5	813.692	-0.794072	0.107354	-7.39679	1.39518e-13	1.80648e-12
Lrrc8d	1026.8	-0.793762	0.0812829	-9.76542	1.58446e-22	3.87415e-21
Gm12666	388.225	-0.793733	0.1444	-5.49676	3.86841e-08	2.8748e-07
Ackr3	219.141	-0.793572	0.158572	-5.00449	5.60116e-07	3.65317e-06
Grwd1	2622.89	-0.793259	0.069585	-11.3999	4.1876e-30	1.48932e-28
Nolc1	14697.7	-0.793	0.0517295	-15.3298	4.83821e-53	3.84041e-51
Sardh	1751.44	-0.792752	0.0735726	-10.7751	4.51236e-27	1.40821e-25
Hspd1	42167.6	-0.792659	0.0361624	-21.9194	1.69549e-106	3.34637e-104
Rps15-ps2	55.3166	-0.792566	0.316686	-2.50269	0.0123254	0.0367731
Bccip	2951.82	-0.792513	0.0568849	-13.9319	4.05624e-44	2.44805e-42
A630001G21Rik	409.547	-0.792262	0.121619	-6.5143	7.30293e-11	7.2592e-10
Shisa5	3739.66	-0.792134	0.0567644	-13.9548	2.94206e-44	1.78545e-42
Rrp9	2254.59	-0.792018	0.0590305	-13.4171	4.80218e-41	2.61707e-39
Tmem254c	126.509	-0.791801	0.212896	-3.7192	0.000199854	0.000883811
Zc3hav1	5821.04	-0.791652	0.045545	-17.3818	1.13412e-67	1.19454e-65
Aldh3a1	162.362	-0.791256	0.187551	-4.21889	2.45509e-05	0.000127334
Txnrd3	620.025	-0.790807	0.100611	-7.86006	3.83949e-15	5.7105e-14
Gm24044	70.8452	-0.790673	0.322082	-2.45488	0.0140931	0.0413598
Ppat	2405.55	-0.78906	0.0606164	-13.0173	9.75843e-39	4.88099e-37
Pnpt1	3104.46	-0.788146	0.055155	-14.2896	2.53905e-46	1.64087e-44
Sdad1	2808.51	-0.787745	0.0575288	-13.6931	1.11716e-42	6.42382e-41
Bpnt1	1864.53	-0.787559	0.0627503	-12.5507	3.94131e-36	1.79888e-34
Idi1	2063.37	-0.787415	0.0661539	-11.9028	1.14459e-32	4.5019e-31
Snord11	458.037	-0.786647	0.114658	-6.86081	6.84708e-12	7.45661e-11
Rdh10	670.751	-0.786192	0.0992013	-7.92522	2.27749e-15	3.45296e-14
Pcsk4	255.234	-0.785559	0.16546	-4.74773	2.0571e-06	1.24015e-05
Tars	10791	-0.784823	0.0366993	-21.3852	1.83418e-101	3.46407e-99
Snai2	1103.8	-0.784275	0.0803462	-9.7612	1.65187e-22	4.02998e-21
Dpy19l1	11193.5	-0.783349	0.0430491	-18.1966	5.48668e-74	6.39373e-72
Top1mt	624.568	-0.782161	0.0997504	-7.84118	4.46331e-15	6.60734e-14
Dna2	789.599	-0.781573	0.0895189	-8.73082	2.52842e-18	4.7959e-17
Casp12	151.883	-0.780947	0.211567	-3.69126	0.000223148	0.000976768
Mtbp	3296.86	-0.779973	0.0590896	-13.1998	8.79281e-40	4.5756e-38
Cnnm4	533.328	-0.779691	0.101046	-7.7162	1.19852e-14	1.71503e-13
Enpp4	745.983	-0.779049	0.0915219	-8.51216	1.70724e-17	3.09365e-16
Gm10499	730.74	-0.778796	0.124042	-6.27851	3.41841e-10	3.16528e-09
Nutf2-ps1	344.313	-0.778546	0.168899	-4.60953	4.03582e-06	2.33783e-05
Irs1	1274.25	-0.778387	0.0777849	-10.0069	1.42107e-23	3.65409e-22
Fcna	128.956	-0.777847	0.229606	-3.38775	0.000704694	0.00282497
Eef1akmt4	435.201	-0.777813	0.136152	-5.71284	1.11109e-08	8.75921e-08
Slc25a22	775.511	-0.777534	0.0856871	-9.07411	1.14615e-19	2.37557e-18
Gm24299	206.631	-0.776221	0.159753	-4.85888	1.18052e-06	7.33697e-06
Gm9747	505.797	-0.774839	0.112803	-6.86893	6.46855e-12	7.08565e-11
Apex1	3983.53	-0.774011	0.0568636	-13.6117	3.41222e-42	1.92667e-40
Nek3	82.2378	-0.773404	0.272113	-2.84222	0.00448012	0.0149963
Nkrf	339.134	-0.773214	0.148742	-5.19834	2.01072e-07	1.37659e-06
Wdr75	3825.35	-0.772856	0.0505264	-15.2961	8.11887e-53	6.32983e-51
Gemin6	812.138	-0.772582	0.0921622	-8.38286	5.16589e-17	9.00352e-16
Gm12953	126.282	-0.77186	0.208718	-3.6981	0.000217218	0.000952525
Nme6	496.636	-0.771616	0.112993	-6.82888	8.55772e-12	9.23105e-11
Plxna2	430.39	-0.770862	0.12096	-6.37285	1.85542e-10	1.76579e-09
Gm26738	68.1214	-0.770611	0.270226	-2.85172	0.00434829	0.0146018
Cad	5632.66	-0.770342	0.05133	-15.0076	6.54441e-51	4.9101e-49
Abhd11	1440.31	-0.770285	0.0821367	-9.37809	6.71804e-21	1.50336e-19
Ppan	2919.21	-0.77019	0.0655743	-11.7453	7.46571e-32	2.83956e-30
Hus1	898.01	-0.770058	0.0907962	-8.48117	2.22941e-17	4.00672e-16
Mthfd2	7753.68	-0.768181	0.0400909	-19.161	7.83718e-82	1.1222e-79
Set	35516.7	-0.768013	0.054117	-14.1917	1.03084e-45	6.50825e-44
Noc2l	5635.14	-0.767617	0.0463679	-16.5549	1.47577e-61	1.36996e-59
Tmem69	455.302	-0.767397	0.144299	-5.31809	1.04859e-07	7.38906e-07
Arap2	568.932	-0.766397	0.119371	-6.42032	1.35989e-10	1.31302e-09
BC002059	420.688	-0.766339	0.120665	-6.35097	2.13962e-10	2.02308e-09
Gm26130	103.396	-0.766315	0.246963	-3.10295	0.00191601	0.0069855
Wdr55	1001.11	-0.765552	0.0794123	-9.64022	5.40738e-22	1.29328e-20
Slc16a6	184.032	-0.763596	0.19463	-3.92333	8.73342e-05	0.000413959
Gm14139	430.48	-0.763084	0.149134	-5.11676	3.10832e-07	2.08887e-06
Slc7a5	10980.3	-0.762884	0.0512549	-14.8841	4.1794e-50	3.07256e-48
Zfp202	232.748	-0.762384	0.163682	-4.65771	3.1975e-06	1.87452e-05
Wdr89	501.909	-0.762344	0.10965	-6.9525	3.58869e-12	4.01742e-11
Gm23823	66.3181	-0.761015	0.286132	-2.65967	0.00782181	0.0245783
Psmd10	1959.26	-0.759303	0.0651446	-11.6557	2.14702e-31	8.05425e-30
Myd88	869.024	-0.758151	0.0874942	-8.66516	4.50881e-18	8.39957e-17
MLT2C2	103.944	-0.757259	0.288318	-2.62647	0.00862758	0.0268104
Snx18	1348.93	-0.75687	0.0859106	-8.80997	1.25175e-18	2.43764e-17
A130010J15Rik	289.271	-0.756597	0.151638	-4.9895	6.05348e-07	3.92954e-06
Rpia	1017.65	-0.755402	0.0835094	-9.04572	1.4868e-19	3.05274e-18
Ccdc86	1621.56	-0.753026	0.0709887	-10.6077	2.74481e-26	8.18139e-25
Rrp1b	2204.89	-0.752774	0.0587634	-12.8103	1.43649e-37	6.88635e-36
Gar1	5290.08	-0.752472	0.0518757	-14.5053	1.12172e-47	7.65568e-46
9430038I01Rik	158.176	-0.75237	0.191904	-3.92055	8.83467e-05	0.000418486
Nol10	1965.26	-0.750636	0.072416	-10.3656	3.55474e-25	9.94602e-24
Mrto4	3203.76	-0.749085	0.0532867	-14.0576	6.91482e-45	4.25534e-43
Gm4739	204.512	-0.748498	0.225144	-3.32453	0.000885681	0.00347608
Gm15522	476.492	-0.748485	0.12344	-6.06357	1.33135e-09	1.15286e-08
Gm6712	71.3242	-0.747516	0.278806	-2.68114	0.00733728	0.0232022
Adck1	444.333	-0.747182	0.12089	-6.18067	6.38292e-10	5.73573e-09
Nudt1	488.086	-0.746114	0.117182	-6.36714	1.92582e-10	1.82882e-09
Alkbh2	66.7699	-0.745618	0.30024	-2.48341	0.0130132	0.0385365
H2-Q7	412.004	-0.745431	0.11836	-6.298	3.01518e-10	2.80852e-09
Chml	614.673	-0.745054	0.103214	-7.2185	5.25624e-13	6.42598e-12
Telo2	1230.1	-0.744618	0.0847644	-8.78455	1.56988e-18	3.03557e-17
Rpf2	1351.62	-0.744545	0.0836999	-8.89541	5.82019e-19	1.15917e-17
Mpzl3	118.934	-0.74453	0.227323	-3.2752	0.00105587	0.00407756
Gm7327	59.6358	-0.743938	0.292901	-2.53989	0.0110886	0.0335121
Col8a1	7029.18	-0.743507	0.049197	-15.1129	1.33215e-51	1.01336e-49
Trmt61a	617.872	-0.742587	0.111721	-6.64679	2.99549e-11	3.07667e-10
Ap4s1	280.13	-0.742427	0.139684	-5.31505	1.06627e-07	7.50394e-07
Dnajc22	2052.56	-0.740931	0.0592912	-12.4965	7.80265e-36	3.51729e-34
Zfp808	607.046	-0.740402	0.124583	-5.94305	2.79759e-09	2.34826e-08
Gm15559	202.491	-0.740194	0.17071	-4.33597	1.45115e-05	7.79595e-05
Wdr4	1599.11	-0.739086	0.070707	-10.4528	1.42274e-25	4.07975e-24
Ppa1	3675.73	-0.738975	0.0572988	-12.8969	4.68845e-38	2.27245e-36
Tfap4	766.625	-0.738846	0.093161	-7.93085	2.17645e-15	3.31122e-14
Tarbp2	1674.04	-0.738738	0.0744613	-9.9211	3.37017e-23	8.5357e-22
Tmem39b	372.644	-0.738735	0.142487	-5.18459	2.16488e-07	1.47613e-06
Clec2d	108.519	-0.737596	0.250169	-2.94839	0.00319435	0.0110748
Dhodh	649.527	-0.737197	0.112111	-6.57558	4.84629e-11	4.88824e-10
Gm9260	151.206	-0.73664	0.210748	-3.49536	0.000473422	0.00195767
Utp15	2124.84	-0.736211	0.0677083	-10.8733	1.54547e-27	4.91409e-26
Zfp595	272.251	-0.735023	0.157151	-4.67719	2.90835e-06	1.71464e-05
Gpr137b-ps	563.723	-0.733819	0.105397	-6.96244	3.34438e-12	3.76123e-11
Tapbp	7363.34	-0.733552	0.0397867	-18.4371	6.61709e-76	8.14422e-74
Fbln5	516.608	-0.733163	0.101717	-7.20789	5.68269e-13	6.91647e-12
Scrn2	203.99	-0.732543	0.165563	-4.42457	9.66343e-06	5.30592e-05
Recql4	1528.28	-0.732514	0.0849984	-8.61797	6.81503e-18	1.25676e-16
Gm9118	306.454	-0.732197	0.184093	-3.97733	6.96931e-05	0.000336012
Chchd4	1757.72	-0.731775	0.0785979	-9.31035	1.27409e-20	2.8053e-19
Dera	801.923	-0.731302	0.105732	-6.91658	4.62687e-12	5.12724e-11
Isoc1	1513.23	-0.729437	0.0702463	-10.384	2.93214e-25	8.25672e-24
Gm20707	142.238	-0.729409	0.215923	-3.37811	0.000729869	0.00291522
Rpp38	325.442	-0.729169	0.165621	-4.40263	1.06944e-05	5.84565e-05
Gm43422	156.724	-0.72897	0.190231	-3.83204	0.000127088	0.000585046
Nrp2	10740	-0.728832	0.0442673	-16.4643	6.61717e-61	6.06565e-59
Cdk6	6769.12	-0.728562	0.0486831	-14.9654	1.23547e-50	9.20633e-49
Zhx2	988.767	-0.727263	0.079353	-9.16491	4.95894e-20	1.04562e-18
Rel	668.803	-0.726706	0.0993745	-7.3128	2.61633e-13	3.30366e-12
Ncl	77653.2	-0.726637	0.0505312	-14.38	6.91342e-47	4.56203e-45
Tnip1	687.827	-0.726583	0.104824	-6.93148	4.16467e-12	4.63616e-11
Fpgs	883.864	-0.724347	0.0829773	-8.72946	2.55899e-18	4.84968e-17
B2m	18164.5	-0.723044	0.0472665	-15.2972	7.98648e-53	6.27125e-51
Ttc27	1299.32	-0.722282	0.0815935	-8.8522	8.58132e-19	1.68761e-17
Wdr77	6232.77	-0.721578	0.039468	-18.2826	1.13785e-74	1.35479e-72
Tma16	1281.53	-0.719861	0.0841698	-8.55249	1.20461e-17	2.19921e-16
Nup43	1235.19	-0.719644	0.0857177	-8.39551	4.63863e-17	8.11038e-16
Suclg2	5146.49	-0.7196	0.0431364	-16.682	1.77318e-62	1.69637e-60
Masp1	730.067	-0.718119	0.104949	-6.84254	7.77987e-12	8.43258e-11
Nat10	2778.67	-0.717647	0.054104	-13.2642	3.73314e-40	1.96129e-38
Ipo5	19019.6	-0.716442	0.0361673	-19.8091	2.48332e-87	3.914e-85
Mcm10	2059.3	-0.716386	0.0635186	-11.2784	1.67843e-29	5.82744e-28
Gm5106	325.867	-0.71542	0.155189	-4.60999	4.02682e-06	2.33324e-05
Snord66	232.453	-0.715389	0.15621	-4.57967	4.65709e-06	2.6719e-05
Hspbap1	465.717	-0.715225	0.108657	-6.58242	4.62858e-11	4.67941e-10
Mat2a	8782.04	-0.714319	0.0405476	-17.6168	1.83032e-69	2.00493e-67
Erap1	1692.73	-0.713939	0.0757416	-9.42599	4.26079e-21	9.64312e-20
Rab29	232.85	-0.713714	0.15931	-4.48004	7.46285e-06	4.17508e-05
Dmxl2	244.941	-0.713184	0.15828	-4.50585	6.61082e-06	3.7174e-05
Tsr1	3758.71	-0.713102	0.0505029	-14.12	2.85892e-45	1.77935e-43
Nbas	1170.4	-0.712109	0.0842505	-8.45229	2.85656e-17	5.07967e-16
H2-Q6	1228.84	-0.711337	0.0741578	-9.5922	8.6224e-22	2.03556e-20
Phf19	2765	-0.711242	0.0614706	-11.5704	5.81829e-31	2.13156e-29
Mad2l2	906.754	-0.711201	0.093941	-7.57073	3.71145e-14	5.12676e-13
Gm9929	128.645	-0.710629	0.214781	-3.30863	0.000937549	0.00365737
Gm24067	128.808	-0.710293	0.220847	-3.21622	0.00129891	0.00491391
Sfxn5	395.923	-0.709943	0.129778	-5.47043	4.48941e-08	3.3127e-07
Pafah2	682.678	-0.70993	0.0972394	-7.30084	2.85966e-13	3.57793e-12
Zfp532	622.285	-0.709121	0.0977804	-7.25218	4.10102e-13	5.05885e-12
Dhrs4	798.691	-0.708795	0.0911418	-7.77684	7.43587e-15	1.08387e-13
H2-Q10	859.998	-0.708345	0.0940825	-7.52898	5.11396e-14	6.94155e-13
MMETn-int	78181.8	-0.70768	0.039657	-17.845	3.16002e-71	3.60571e-69
Slc25a32	1806.46	-0.707212	0.0742615	-9.52327	1.67807e-21	3.88205e-20
Gm10033	1240.52	-0.706466	0.0785318	-8.99593	2.34249e-19	4.77833e-18
Mfhas1	1627.8	-0.706183	0.0805692	-8.76492	1.86905e-18	3.57617e-17
Lrrc8dos	67.5782	-0.706083	0.294127	-2.40061	0.016368	0.047022
H2-K2	688.518	-0.705523	0.111553	-6.32455	2.53976e-10	2.38496e-09
Rsad1	162.147	-0.705508	0.202315	-3.48717	0.000488165	0.00201441
AU020206	1529.59	-0.705489	0.0733809	-9.61408	6.97316e-22	1.65894e-20
Yy2	659.244	-0.704771	0.107206	-6.57399	4.89836e-11	4.92941e-10
Tmed5	5577.84	-0.704544	0.122536	-5.7497	8.94006e-09	7.11179e-08
Npm3-ps1	198.482	-0.704278	0.210986	-3.33803	0.000843759	0.00332525
C1qbp	6427.74	-0.704082	0.0460856	-15.2777	1.07667e-52	8.3349e-51
9530027J09Rik	498.163	-0.701891	0.104595	-6.71058	1.93849e-11	2.03295e-10
H2-T22	2037.08	-0.70175	0.0630177	-11.1358	8.40301e-29	2.84974e-27
Zfp72	238.666	-0.701349	0.172141	-4.07428	4.61564e-05	0.000229556
Mir1892	355.336	-0.701053	0.151477	-4.62811	3.69017e-06	2.14612e-05
Igf2bp1	1821.55	-0.699651	0.0692984	-10.0962	5.74154e-24	1.51367e-22
Dis3	2984.63	-0.699033	0.050961	-13.717	8.03105e-43	4.64233e-41
Ogfr	4331.25	-0.698319	0.0501525	-13.9239	4.53302e-44	2.7208e-42
Sinhcaf	1739.44	-0.698174	0.0736538	-9.47913	2.56402e-21	5.86351e-20
Xpot	9359.62	-0.698057	0.0394672	-17.687	5.28222e-70	5.84459e-68
Ino80	1630.32	-0.697658	0.0641426	-10.8767	1.48904e-27	4.74847e-26
Anp32b	19193.4	-0.697024	0.0591356	-11.7869	4.56138e-32	1.76245e-30
Gm17067	443.22	-0.696889	0.130971	-5.32096	1.03222e-07	7.28554e-07
Il4ra	340.946	-0.694718	0.149003	-4.66244	3.12489e-06	1.83539e-05
Mri1	1056.05	-0.694596	0.0844872	-8.22132	2.0128e-16	3.34317e-15
Slc19a1	990.107	-0.694217	0.0793041	-8.75386	2.06185e-18	3.93133e-17
Mtrr	1075.99	-0.693975	0.0750357	-9.2486	2.27449e-20	4.90932e-19
Gusb	1669.35	-0.693459	0.0853921	-8.12088	4.62812e-16	7.41176e-15
C030006K11Rik	545.996	-0.692734	0.106071	-6.53085	6.53961e-11	6.5271e-10
Steap1	2896.7	-0.691819	0.0713667	-9.69386	3.20188e-22	7.72541e-21
Nifk	2856.96	-0.690878	0.0576252	-11.9892	4.05034e-33	1.62221e-31
Tbc1d2	297.009	-0.690876	0.170978	-4.04073	5.32845e-05	0.000261622
Ptcd2	942.18	-0.690071	0.0918521	-7.51285	5.78536e-14	7.79494e-13
Mybbp1a	17139	-0.689779	0.0371269	-18.5789	4.75907e-77	6.13304e-75
SYNREP_MM	173.805	-0.689446	0.17986	-3.83324	0.000126466	0.000582674
Zfp959	302.903	-0.689192	0.149649	-4.60539	4.11691e-06	2.38165e-05
Cdc42ep1	820.18	-0.689172	0.0907038	-7.59805	3.0063e-14	4.1977e-13
Xpo4	3552.3	-0.688811	0.0561376	-12.27	1.31207e-34	5.61424e-33
Myc	3202.93	-0.688695	0.0529165	-13.0148	1.00864e-38	5.03357e-37
Dclre1b	1102.78	-0.688524	0.0890047	-7.73581	1.02743e-14	1.48045e-13
IMPB_01	6671.25	-0.688276	0.0545764	-12.6112	1.83131e-36	8.57271e-35
Nt5dc1	709.46	-0.68814	0.0974422	-7.06203	1.64084e-12	1.90602e-11
Abcb1a	1630.14	-0.687432	0.0738537	-9.30803	1.30228e-20	2.85875e-19
Lars	9948.05	-0.687402	0.0404818	-16.9805	1.14474e-64	1.12968e-62
Ddx21	9894.79	-0.687253	0.0436824	-15.733	8.99163e-56	7.63522e-54
MERV1_I-int	387.926	-0.687076	0.136807	-5.02224	5.10734e-07	3.35005e-06
Eif1a	5459.89	-0.686967	0.0506632	-13.5595	6.9625e-42	3.88128e-40
Gm16712	73.0144	-0.686308	0.263694	-2.60266	0.00925024	0.0285107
Slc30a1	313.793	-0.686285	0.129575	-5.29642	1.18097e-07	8.26871e-07
Atic	8652.65	-0.685987	0.0369345	-18.573	5.31007e-77	6.8031e-75
Nfkbiz	2813.95	-0.685955	0.0552882	-12.4069	2.39781e-35	1.0591e-33
Zfp961	919.879	-0.685555	0.0911075	-7.52467	5.28522e-14	7.14744e-13
Ifnar2	830.8	-0.685261	0.085897	-7.9777	1.49084e-15	2.2856e-14
Gm26649	931.606	-0.685137	0.0913634	-7.49903	6.42898e-14	8.61443e-13
Gm6169	128.567	-0.684244	0.222647	-3.07322	0.00211761	0.00764799
Gm10052	579.438	-0.68411	0.109978	-6.22045	4.95733e-10	4.50084e-09
Pdf	797.321	-0.684042	0.107918	-6.33855	2.31944e-10	2.18462e-09
Gm4430	372.813	-0.683978	0.119429	-5.72708	1.02172e-08	8.08081e-08
Lnx2	720.025	-0.683475	0.0957035	-7.14159	9.22562e-13	1.10084e-11
Qtrt1	612.338	-0.683409	0.108113	-6.32122	2.595e-10	2.43058e-09
Mphosph9	1227.77	-0.683391	0.0854745	-7.99526	1.29297e-15	1.99202e-14
Gm42890	3758.4	-0.682957	0.0514336	-13.2784	3.08838e-40	1.64224e-38
Gm24455	209.881	-0.681913	0.171179	-3.98363	6.78698e-05	0.000327509
Polr3d	1120.25	-0.68182	0.0746297	-9.13603	6.47866e-20	1.35932e-18
Gm15471	183.633	-0.680957	0.167295	-4.0704	4.69328e-05	0.000232941
Pot1b	318.152	-0.680756	0.137461	-4.95234	7.33253e-07	4.69635e-06
Ung	673.493	-0.680236	0.106674	-6.3768	1.80827e-10	1.72316e-09
Dcps	967.628	-0.679907	0.0920113	-7.38938	1.47514e-13	1.90551e-12
Snora7a	138.231	-0.679371	0.223621	-3.03805	0.00238112	0.00850256
Gtf2h2	779.53	-0.679183	0.0989587	-6.8633	6.72896e-12	7.3452e-11
Mir3062	69.7106	-0.679024	0.271955	-2.49683	0.012531	0.037295
Mir3572	145.252	-0.678662	0.20189	-3.36154	0.000775094	0.0030779
Lrpprc	4608.33	-0.678623	0.0514706	-13.1847	1.07535e-39	5.5563e-38
Ifi203-ps	106.036	-0.677876	0.229424	-2.95468	0.00312991	0.0108755
Gm13625	591.435	-0.676306	0.247831	-2.7289	0.00635458	0.020485
Pinx1	694.906	-0.676044	0.0993341	-6.80576	1.00517e-11	1.07788e-10
Dlx1as	144.934	-0.674429	0.198965	-3.38968	0.000699731	0.00280661
Trim65	93.2123	-0.674398	0.272705	-2.47299	0.0133986	0.0395389
Nol12	2057.25	-0.673402	0.0595428	-11.3095	1.17705e-29	4.09964e-28
Samd11	611.557	-0.672923	0.107278	-6.2727	3.54846e-10	3.28153e-09
Rmi1	928.181	-0.672915	0.0858782	-7.83569	4.66281e-15	6.89756e-14
Gm9923	81.4006	-0.672534	0.256118	-2.62588	0.00864254	0.026853
Ppid	7499.73	-0.672292	0.0464919	-14.4604	2.15491e-47	1.44372e-45
Sp3	6656.57	-0.671696	0.0558601	-12.0246	2.63846e-33	1.07043e-31
Ssbp1	2194.88	-0.671143	0.0868507	-7.72755	1.09638e-14	1.57609e-13
S100a7a	433.91	-0.671045	0.135947	-4.93606	7.97156e-07	5.07677e-06
Rbpms	1092.93	-0.671019	0.0832862	-8.05679	7.83248e-16	1.22918e-14
Eif4a-ps4	391.994	-0.670857	0.15837	-4.23601	2.27528e-05	0.000118683
Brpf3	1422.5	-0.670115	0.0803251	-8.34253	7.27176e-17	1.25342e-15
Usp36	2174.65	-0.669822	0.077039	-8.69458	3.48109e-18	6.54625e-17
H2-D1	28772.8	-0.669813	0.0361948	-18.5058	1.85391e-76	2.3077e-74
mt-Tt	200.916	-0.669634	0.177306	-3.77671	0.000158911	0.000717819
Gm47640	96.0024	-0.669402	0.246181	-2.71915	0.00654506	0.0210002
Cd47	5613.02	-0.668542	0.0535398	-12.4868	8.81018e-36	3.96331e-34
Atm	2013.41	-0.668189	0.0721507	-9.26103	2.02468e-20	4.37874e-19
Gm24451	431.522	-0.667881	0.118543	-5.63407	1.76005e-08	1.35296e-07
Fam185a	421.521	-0.667652	0.138033	-4.83689	1.31886e-06	8.1276e-06
Gm4202	129.775	-0.66505	0.228472	-2.91086	0.00360435	0.0123324
Gemin2	522.142	-0.664529	0.113544	-5.85259	4.83964e-09	3.97253e-08
Bmper	817.52	-0.663891	0.0946107	-7.01708	2.26547e-12	2.59175e-11
Eef1e1	2269.63	-0.66355	0.0833409	-7.96188	1.6944e-15	2.59044e-14
Atad3a	2803.18	-0.663545	0.054107	-12.2636	1.42064e-34	6.05515e-33
Cgas	1319.82	-0.663441	0.082202	-8.07087	6.9801e-16	1.09935e-14
Isg20l2	2432.96	-0.663304	0.0575433	-11.527	9.64018e-31	3.49086e-29
Rtl10	132.816	-0.663187	0.231358	-2.8665	0.00415043	0.0140119
Rps25-ps1	126.926	-0.663101	0.276315	-2.3998	0.0164042	0.0471199
Supv3l1	1110.48	-0.663033	0.0747388	-8.87133	7.22806e-19	1.43046e-17
Pop1	1593.4	-0.662957	0.0720823	-9.19722	3.67338e-20	7.81506e-19
Gm27997	89.3622	-0.662888	0.240436	-2.75702	0.0058331	0.0190393
Eif1ad	3058.82	-0.662882	0.0574795	-11.5325	9.04748e-31	3.29256e-29
Gm26695	230.374	-0.662849	0.172936	-3.83291	0.000126637	0.00058334
Gm28557	192.745	-0.6626	0.174841	-3.78974	0.000150806	0.000683886
Tti2	4057.96	-0.661974	0.0491958	-13.4559	2.842e-41	1.55657e-39
ERVB4_1C-LTR_Mm	7754.46	-0.661656	0.0489558	-13.5154	1.26894e-41	7.02019e-40
mt-Tm	185.398	-0.660668	0.181137	-3.64734	0.000264969	0.00114451
Brix1	3402.55	-0.659729	0.0634941	-10.3904	2.74197e-25	7.73115e-24
Trip13	2427.07	-0.65956	0.0804542	-8.19796	2.4451e-16	4.02762e-15
Hhat	251.552	-0.658409	0.164766	-3.99603	6.44149e-05	0.000311925
Nip7	2636.87	-0.658156	0.0722767	-9.10606	8.54271e-20	1.78582e-18
Ftsj3	4777.49	-0.658094	0.0443094	-14.8522	6.72905e-50	4.89767e-48
Gm16279	1184.96	-0.657985	0.0767903	-8.5686	1.04751e-17	1.92041e-16
Bms1	4645.01	-0.657767	0.0461981	-14.238	5.32654e-46	3.40215e-44
Zfp213	418.557	-0.657498	0.125368	-5.24456	1.56658e-07	1.08165e-06
Nol6	2270.6	-0.657384	0.0590436	-11.1339	8.58215e-29	2.90599e-27
Ipo4	4485	-0.657219	0.0648263	-10.1382	3.74106e-24	9.93445e-23
Nqo2	1723.16	-0.657204	0.0657352	-9.99775	1.55898e-23	4.004e-22
mt-Nd1	212271	-0.656639	0.0920514	-7.1334	9.79211e-13	1.164e-11
Cdh24	334.801	-0.656617	0.138047	-4.75649	1.96986e-06	1.18919e-05
Psme1	3404.76	-0.655292	0.0610086	-10.741	6.53524e-27	2.01087e-25
Myo10	5413.76	-0.654917	0.0535024	-12.2409	1.87947e-34	7.93363e-33
Gm26287	258.976	-0.653308	0.157712	-4.14241	3.43668e-05	0.000174284
Eif2b1	1827.88	-0.653004	0.0695681	-9.38654	6.20043e-21	1.38895e-19
Tmem254b	108.941	-0.652999	0.269858	-2.41979	0.0155296	0.0449732
Gm5641	601.742	-0.652982	0.151197	-4.31875	1.56916e-05	8.39285e-05
Wdr3	5188.6	-0.65267	0.0470235	-13.8797	8.41442e-44	4.99575e-42
Elp1	2639.73	-0.65251	0.0550051	-11.8627	1.84858e-32	7.21901e-31
Cdkl2	621.353	-0.65227	0.102031	-6.39286	1.62814e-10	1.55897e-09
Dusp12	427.881	-0.651898	0.115601	-5.63922	1.70818e-08	1.31538e-07
Taf15	7231.21	-0.650483	0.0421056	-15.4488	7.6828e-54	6.18804e-52
Rars2	842.36	-0.649894	0.0960574	-6.76568	1.32685e-11	1.41315e-10
Gm17103	149.491	-0.649383	0.184607	-3.51765	0.000435382	0.00181268
Gm26515	143.06	-0.64864	0.1971	-3.29092	0.000998607	0.00387761
Ets1	5896.08	-0.648276	0.043565	-14.8807	4.40084e-50	3.22453e-48
H2-K1	11957.7	-0.648142	0.0365147	-17.7502	1.71862e-70	1.93085e-68
Trmt6	3134.68	-0.647755	0.057242	-11.3161	1.09245e-29	3.81103e-28
Gm15128	212.39	-0.647656	0.166188	-3.89713	9.73409e-05	0.000457235
Colgalt1	3798.73	-0.647191	0.0521288	-12.4152	2.16067e-35	9.5822e-34
Slfn9	9913.24	-0.646789	0.0435658	-14.8462	7.35719e-50	5.33713e-48
Mov10	2197.94	-0.646261	0.0655401	-9.86055	6.17092e-23	1.54683e-21
MLTR13	115.408	-0.645753	0.220474	-2.92893	0.00340132	0.0117219
Ssr2	5076.5	-0.644389	0.0514563	-12.523	5.5857e-36	2.53357e-34
Twistnb	1910.76	-0.643828	0.0715748	-8.99518	2.35835e-19	4.80621e-18
Traf2	1343.66	-0.643749	0.0691726	-9.30642	1.32218e-20	2.89954e-19
Rbm43	300.27	-0.643605	0.129028	-4.98809	6.09776e-07	3.95704e-06
Frk	502.7	-0.643085	0.113012	-5.69041	1.26734e-08	9.91958e-08
Mtg1	457.994	-0.643046	0.126411	-5.08694	3.63881e-07	2.42676e-06
Cct3	18956.7	-0.642952	0.0388645	-16.5434	1.78644e-61	1.65137e-59
Dlx1	473.038	-0.642875	0.13397	-4.79864	1.5975e-06	9.73788e-06
Isy1	3576.99	-0.642082	0.0533502	-12.0352	2.31987e-33	9.42925e-32
Gm8773	267.368	-0.641977	0.189811	-3.38218	0.000719121	0.00287731
Exosc1	1753.43	-0.641787	0.0715093	-8.97487	2.83681e-19	5.75453e-18
Znfx1	1121.52	-0.641666	0.0777044	-8.25779	1.48395e-16	2.49122e-15
Tbrg4	2579.2	-0.640894	0.0628206	-10.202	1.9429e-24	5.22913e-23
Cpsf3	2101.99	-0.64033	0.0578033	-11.0777	1.60892e-28	5.34873e-27
Aatf	1799.75	-0.640138	0.0652395	-9.81213	9.98385e-23	2.46036e-21
Mcc	868.303	-0.639872	0.0849824	-7.52947	5.09474e-14	6.92405e-13
Cldn12	6528.58	-0.639137	0.0479354	-13.3333	1.48184e-40	7.97642e-39
Trub2	1367.64	-0.639002	0.0782099	-8.17035	3.07498e-16	5.00124e-15
Zfp930	823.19	-0.638907	0.089356	-7.15013	8.6694e-13	1.03617e-11
Mir8112	97.6562	-0.638035	0.233737	-2.72972	0.00633882	0.0204402
Klf7	2050.4	-0.637186	0.0576016	-11.0619	1.91899e-28	6.36988e-27
L1M2a	125.829	-0.636907	0.228885	-2.78265	0.00539176	0.0177255
Pfas	3171.97	-0.636177	0.0588494	-10.8103	3.07821e-27	9.64771e-26
Gm10501	169.545	-0.634558	0.175891	-3.60768	0.000308951	0.00131683
Syncrip	11195	-0.634549	0.0468724	-13.5378	9.35527e-42	5.20191e-40
Ttc39c	582.548	-0.634402	0.0952949	-6.65725	2.78994e-11	2.87498e-10
Heatr3	5158.45	-0.633982	0.0524034	-12.0981	1.08065e-33	4.45016e-32
Gm28901	726.473	-0.633929	0.249617	-2.5396	0.0110978	0.0335353
Pum3	6326.59	-0.633205	0.0476435	-13.2905	2.62929e-40	1.40152e-38
Thbs3	1173.74	-0.633073	0.0812146	-7.79506	6.43767e-15	9.4087e-14
Zfp991	426.235	-0.633056	0.126764	-4.99397	5.91495e-07	3.8441e-06
Klhdc4	2029.53	-0.632661	0.058052	-10.8982	1.17599e-27	3.76661e-26
Supt16	7988.4	-0.63256	0.0463376	-13.6511	1.98793e-42	1.13416e-40
Cdv3	9734.55	-0.632044	0.0435185	-14.5236	8.59281e-48	5.91985e-46
Gm9892	215.382	-0.631715	0.226404	-2.79021	0.00526738	0.0173609
Mak16	5192.12	-0.631228	0.0435329	-14.5	1.21113e-47	8.24017e-46
Gm6430	955.48	-0.631031	0.242052	-2.60701	0.0091338	0.0281955
Ppifos	130.787	-0.630994	0.203639	-3.09859	0.00194443	0.00708206
Tfrc	9135.96	-0.63024	0.0422842	-14.9049	3.06366e-50	2.25989e-48
Ltv1	2122.87	-0.629173	0.066408	-9.47436	2.68412e-21	6.13177e-20
Tcirg1	4568.99	-0.628318	0.056231	-11.1739	5.47463e-29	1.85951e-27
Wars2	786.844	-0.62801	0.0823983	-7.62163	2.50484e-14	3.5132e-13
Dock5	2469.22	-0.627962	0.0586534	-10.7063	9.5074e-27	2.89691e-25
Trim30d	221.916	-0.62795	0.157604	-3.98436	6.76632e-05	0.000326584
Gars	16836.3	-0.62743	0.0410188	-15.2962	8.10878e-53	6.32983e-51
Nabp1	919.837	-0.626649	0.0837893	-7.47887	7.49647e-14	1.0002e-12
Pprc1	3246.69	-0.626359	0.0673181	-9.30446	1.34676e-20	2.95047e-19
Srl	276.336	-0.62552	0.16629	-3.76162	0.000168815	0.000757714
Cmtr2	675.783	-0.625273	0.10737	-5.82355	5.76114e-09	4.706e-08
Mccc1	509.341	-0.624792	0.105087	-5.9455	2.75613e-09	2.31524e-08
Map3k5	607.592	-0.624757	0.102657	-6.08587	1.1586e-09	1.01038e-08
Amotl2	4270.44	-0.624744	0.0493461	-12.6605	9.79107e-37	4.59321e-35
Hspa1l	176.73	-0.624393	0.173502	-3.59877	0.000319727	0.00135985
Id1	3760.26	-0.624332	0.0678829	-9.19719	3.67424e-20	7.81506e-19
4930566F21Rik	97.2276	-0.623646	0.242568	-2.57102	0.01014	0.0309871
Casd1	1636.33	-0.623509	0.0684918	-9.10341	8.75376e-20	1.82471e-18
Dhx33	1508.42	-0.622917	0.0715111	-8.71077	3.01826e-18	5.69054e-17
Chek1	999.862	-0.622708	0.0973972	-6.39349	1.62137e-10	1.55317e-09
1700028K03Rik	270.842	-0.622507	0.151007	-4.12238	3.74978e-05	0.000189139
H2-T10	456.843	-0.62248	0.105915	-5.87719	4.17299e-09	3.45119e-08
Gadd45b	684.849	-0.622277	0.0969224	-6.42036	1.35949e-10	1.31302e-09
Pck2	5588.49	-0.620796	0.0464026	-13.3785	8.08014e-41	4.38168e-39
Trnt1	3341.86	-0.62064	0.0715171	-8.67821	4.02045e-18	7.52177e-17
Gm22123	90.9933	-0.62047	0.242883	-2.5546	0.0106309	0.0322982
Tigar	844.786	-0.620373	0.0857082	-7.23819	4.54714e-13	5.59027e-12
Taf1c	583.211	-0.620221	0.110737	-5.60083	2.13323e-08	1.62161e-07
Cdc6	1148.52	-0.620134	0.0841165	-7.37232	1.67684e-13	2.15588e-12
Ppp1r14b	14070.6	-0.619991	0.0565133	-10.9707	5.2855e-28	1.71548e-26
Zfp764	341.518	-0.619739	0.131469	-4.71395	2.4296e-06	1.44956e-05
St6galnac2	180.916	-0.619641	0.181086	-3.42179	0.000622094	0.00251502
2810004N23Rik	3078.03	-0.619568	0.0546115	-11.345	7.85251e-30	2.75252e-28
Gm26873	273.735	-0.619178	0.140051	-4.42109	9.82055e-06	5.39085e-05
Leo1	1183.26	-0.619078	0.0830861	-7.45103	9.26131e-14	1.22153e-12
Erg28	1424.96	-0.618997	0.0902107	-6.86169	6.8052e-12	7.42103e-11
Snhg17	3911.05	-0.618619	0.059993	-10.3115	6.25056e-25	1.73119e-23
Snord82	1364.01	-0.618013	0.0847116	-7.2955	2.97551e-13	3.71439e-12
Gm9800	649.618	-0.617817	0.129095	-4.78575	1.70349e-06	1.03725e-05
Ptgdr2	113.163	-0.616863	0.227455	-2.71203	0.00668734	0.0214148
Yeats4	1358.34	-0.616231	0.0830871	-7.41668	1.20088e-13	1.56229e-12
Lcmt2	411.567	-0.614677	0.12794	-4.80442	1.55198e-06	9.47096e-06
Hspe1	14688.3	-0.614462	0.107041	-5.74046	9.44216e-09	7.49217e-08
Gm2223	148.381	-0.614372	0.210492	-2.91874	0.00351447	0.0120587
Rnf31	1164.41	-0.61405	0.0911225	-6.73873	1.5978e-11	1.69268e-10
Gm47275	1091.35	-0.61379	0.0909327	-6.74993	1.47916e-11	1.57079e-10
Uchl3	2523.38	-0.613753	0.0675649	-9.08391	1.04747e-19	2.17517e-18
Pus1	1699.78	-0.612944	0.0690679	-8.87451	7.02437e-19	1.39141e-17
Rpusd2	161.509	-0.611974	0.194673	-3.14359	0.00166888	0.0061687
L1_Mm	1924.29	-0.611852	0.0793287	-7.71287	1.23022e-14	1.75696e-13
Tbc1d5	1672.35	-0.61096	0.0607117	-10.0633	8.02619e-24	2.10332e-22
Sass6	1469.37	-0.610427	0.0649469	-9.39886	5.51588e-21	1.2394e-19
Myo19	1277.91	-0.610226	0.0817936	-7.46056	8.61585e-14	1.1419e-12
Gm48678	93.5329	-0.61	0.229473	-2.65826	0.00785454	0.024667
Spag17	343.073	-0.609863	0.13907	-4.38529	1.15831e-05	6.30778e-05
Wdr36	3538.76	-0.609687	0.0563497	-10.8197	2.77636e-27	8.75174e-26
Kti12	919.799	-0.609008	0.0828573	-7.35009	1.98074e-13	2.52732e-12
Cpsf2	3806.03	-0.608755	0.0496392	-12.2636	1.42063e-34	6.05515e-33
Efnb2	5288.55	-0.60815	0.0446866	-13.6092	3.52938e-42	1.9877e-40
Pgap3	220.099	-0.608075	0.160385	-3.79135	0.000149831	0.000679886
mt-Tp	375.11	-0.607419	0.163215	-3.72158	0.000197978	0.000876754
Ifi30	1293.25	-0.607345	0.0754862	-8.04578	8.57003e-16	1.33822e-14
Otud4	9850.33	-0.606393	0.0440931	-13.7526	4.91523e-43	2.87154e-41
Gm20496	166.867	-0.606158	0.18912	-3.20514	0.00134995	0.00507721
Itfg2	739.216	-0.605793	0.097095	-6.23918	4.39878e-10	4.01702e-09
Dnttip2	7604.52	-0.605677	0.0573935	-10.5531	4.9172e-26	1.44019e-24
Tmem267	679.833	-0.605426	0.099358	-6.09337	1.10557e-09	9.65741e-09
Nop14	3776.44	-0.605356	0.063588	-9.51997	1.73228e-21	3.99904e-20
Gm23547	366.693	-0.604256	0.136054	-4.4413	8.94184e-06	4.94068e-05
Ahsa1	5241.47	-0.604241	0.0496942	-12.1592	5.12656e-34	2.12713e-32
Zfp827	1396.16	-0.603995	0.0743535	-8.12329	4.53723e-16	7.27684e-15
Slc25a38	478.269	-0.603971	0.141704	-4.26221	2.02417e-05	0.000106446
Mcm8	1169.87	-0.603956	0.076781	-7.86596	3.66288e-15	5.45152e-14
Ctps	6497.26	-0.60336	0.0423075	-14.2613	3.81243e-46	2.44218e-44
Fam72a	178.197	-0.603298	0.166949	-3.61366	0.0003019	0.00128828
Tsen2	530.62	-0.602897	0.111021	-5.43046	5.62096e-08	4.09252e-07
Mpv17l	163.205	-0.602572	0.196959	-3.05938	0.00221797	0.00797364
Gm15884	1252.58	-0.602512	0.0704075	-8.55749	1.15347e-17	2.10761e-16
Gm3531	138.296	-0.602151	0.233728	-2.57629	0.00998663	0.0305483
Pdss1	1248.45	-0.601685	0.0786982	-7.64548	2.08167e-14	2.92905e-13
mt-Tq	158.291	-0.601413	0.197381	-3.04696	0.00231171	0.00828209
Rmi2	254.966	-0.6013	0.185998	-3.23284	0.00122567	0.004661
Ppargc1b	150.209	-0.601192	0.199613	-3.01179	0.00259715	0.00919198
Kpnb1	26816.6	-0.601034	0.036221	-16.5935	7.76254e-62	7.26759e-60
Zfp979	1696.69	-0.600944	0.0840148	-7.15283	8.50062e-13	1.0171e-11
B3galt6	389.528	-0.599956	0.126491	-4.74305	2.10519e-06	1.2674e-05
Zyx	1144.03	-0.599244	0.0823689	-7.27512	3.46115e-13	4.30102e-12
Btg2	613.032	-0.598764	0.0987561	-6.06306	1.33558e-09	1.15606e-08
Pa2g4	15703.2	-0.59866	0.0519295	-11.5283	9.49735e-31	3.44483e-29
Pla2g6	614.937	-0.598445	0.116313	-5.14512	2.67345e-07	1.80883e-06
Zfp617	734.983	-0.598269	0.106359	-5.62499	1.85517e-08	1.42158e-07
Pdia5	178.39	-0.597265	0.181771	-3.28581	0.0010169	0.00394303
Gm13212	121.088	-0.596192	0.213414	-2.79359	0.00521263	0.0171882
Aebp1	526.091	-0.595472	0.134768	-4.41849	9.93923e-06	5.45463e-05
L1Md_F	1112.03	-0.595327	0.0846734	-7.03087	2.05257e-12	2.3605e-11
Dpy19l3	177.141	-0.594838	0.194234	-3.06248	0.00219511	0.0079015
Efcab2	215.861	-0.594646	0.185519	-3.20531	0.00134918	0.00507516
Mocs1	609.934	-0.594589	0.11216	-5.30126	1.15004e-07	8.06243e-07
Nav3	1568.1	-0.594538	0.0724572	-8.20537	2.29886e-16	3.79529e-15
Zfp110	1926.35	-0.594525	0.0592149	-10.0401	1.01553e-23	2.63916e-22
Gm7666	204.919	-0.592936	0.224648	-2.6394	0.00830518	0.0259225
Polr3b	1449.05	-0.592911	0.0736145	-8.05427	7.99564e-16	1.25299e-14
Smarcad1	1758.54	-0.591639	0.0708821	-8.34681	7.01288e-17	1.2107e-15
Shmt1	1545.94	-0.590915	0.0710689	-8.31468	9.19967e-17	1.56968e-15
Gm11868	332.44	-0.590914	0.142731	-4.14007	3.47202e-05	0.000175913
Gpaa1	2197.49	-0.590906	0.0791504	-7.46561	8.29175e-14	1.10228e-12
Nsun2	8828.52	-0.590604	0.0435071	-13.5749	5.64263e-42	3.15354e-40
Pspc1	1575.23	-0.590496	0.0716105	-8.24594	1.63862e-16	2.74037e-15
Zfp708	106.617	-0.590354	0.222549	-2.6527	0.00798513	0.0250269
Gm2991	112.013	-0.590231	0.241417	-2.44486	0.0144909	0.0423685
RLTR13G	11053	-0.590007	0.0385576	-15.302	7.41678e-53	5.84485e-51
Ptpn2	1303.97	-0.589902	0.0916769	-6.43458	1.23818e-10	1.20133e-09
Baz1a	2906.9	-0.589609	0.0593221	-9.93911	2.81316e-23	7.1508e-22
Rusc1	405.087	-0.589321	0.142053	-4.14859	3.34526e-05	0.000170042
Ttc4	747.17	-0.589185	0.111467	-5.28575	1.25194e-07	8.74603e-07
Gfm1	5495.02	-0.588288	0.0447705	-13.1401	1.94029e-39	9.90857e-38
Ddx51	1254.18	-0.588102	0.0758869	-7.74972	9.20974e-15	1.33202e-13
Il6ra	990.941	-0.587872	0.0831241	-7.07222	1.52473e-12	1.77869e-11
Bdp1	2450.49	-0.587471	0.0718705	-8.17402	2.98277e-16	4.86209e-15
Sptssa	2269.69	-0.587409	0.0803996	-7.30612	2.74972e-13	3.45616e-12
Nfyc	1746.35	-0.586101	0.0702825	-8.33921	7.47873e-17	1.28728e-15
Slc25a25	796.486	-0.585376	0.0903912	-6.47603	9.41647e-11	9.24679e-10
Dus4l	428.448	-0.585188	0.127484	-4.5903	4.42615e-06	2.55112e-05
Zgrf1	3357.29	-0.585068	0.0562851	-10.3947	2.62065e-25	7.40817e-24
Thoc1	2696.86	-0.584637	0.0789245	-7.40755	1.28658e-13	1.66981e-12
Tomm70a	7401.58	-0.584599	0.0546893	-10.6895	1.1403e-26	3.46012e-25
Slc7a1	8478.71	-0.584444	0.051206	-11.4136	3.57626e-30	1.28021e-28
Iars	10681.6	-0.584146	0.0384445	-15.1945	3.84507e-52	2.95571e-50
Bop1	4739.79	-0.583766	0.04666	-12.5111	6.49564e-36	2.94022e-34
Rbmx2	1061.32	-0.583764	0.0900685	-6.48134	9.09133e-11	8.94757e-10
Exog	393.055	-0.583673	0.121782	-4.79278	1.64487e-06	1.00211e-05
Mrps31	888.609	-0.582966	0.0966515	-6.03163	1.62314e-09	1.38851e-08
Larp4	8619.67	-0.582895	0.0470115	-12.399	2.64595e-35	1.164e-33
Mcm4	6681.33	-0.582809	0.0480424	-12.1312	7.22273e-34	2.98558e-32
Noc4l	1773.27	-0.582521	0.0645193	-9.02863	1.73832e-19	3.56584e-18
Exosc6	1747	-0.582106	0.0655528	-8.87995	6.68917e-19	1.32741e-17
Atf1	4535.4	-0.582097	0.0500221	-11.6368	2.67919e-31	9.98227e-30
Gm28052	1305.02	-0.581959	0.0850443	-6.84301	7.75475e-12	8.41462e-11
Ifi203	1775.07	-0.58192	0.0692228	-8.40648	4.22499e-17	7.42271e-16
Slc5a6	716.036	-0.581911	0.0936222	-6.21552	5.11545e-10	4.64055e-09
Phf7	202.507	-0.581547	0.172061	-3.37989	0.000725135	0.00289895
Rps6ka1	524.829	-0.581354	0.113895	-5.10431	3.31998e-07	2.22565e-06
Zfp985	1929.8	-0.580799	0.0817059	-7.10841	1.17391e-12	1.38269e-11
Rtn4ip1	452.586	-0.580725	0.123497	-4.70235	2.5719e-06	1.53029e-05
Zfp119a	200.175	-0.580656	0.190214	-3.05264	0.00226839	0.00813886
Lancl3	384.866	-0.580589	0.140962	-4.11876	3.80919e-05	0.000191887
Paqr7	1037.24	0.580104	0.0795141	7.29561	2.97319e-13	3.71361e-12
Pex6	1553.8	0.580199	0.0657005	8.83096	1.03783e-18	2.02646e-17
Ogfod2	876.149	0.580237	0.0845729	6.86079	6.84804e-12	7.45661e-11
Tef	3302.03	0.580409	0.0536862	10.8111	3.04844e-27	9.56807e-26
Nop53	5618.75	0.580532	0.0461898	12.5684	3.15015e-36	1.44986e-34
Cbarp	379.324	0.580909	0.126901	4.57764	4.70261e-06	2.69628e-05
Gm4181	105.245	0.58124	0.241869	2.40312	0.0162558	0.0467611
Sap30l	1202.94	0.582086	0.0832039	6.9959	2.63557e-12	2.99171e-11
Meis2	1513.48	0.583278	0.0676281	8.62479	6.42105e-18	1.1862e-16
Kifap3	2286.11	0.583613	0.0592064	9.85726	6.37654e-23	1.58937e-21
1810043G02Rik	670.64	0.583882	0.102972	5.67032	1.42528e-08	1.10885e-07
Tbc1d12	876.35	0.584698	0.087112	6.71203	1.9194e-11	2.01389e-10
Sesn1	723.708	0.584822	0.0892507	6.55258	5.65529e-11	5.66252e-10
Ahcyl2	2054.79	0.584977	0.0556126	10.5188	7.07805e-26	2.05114e-24
AA467197	237.429	0.585373	0.157457	3.71768	0.000201062	0.000888615
Rbp2	254.256	0.58556	0.136219	4.29866	1.71832e-05	9.12607e-05
Proser2	180.735	0.586	0.177705	3.29761	0.000975131	0.00379183
Sgcb	341.976	0.587254	0.121205	4.84512	1.26536e-06	7.81771e-06
Gm17133	126.891	0.587522	0.214114	2.74396	0.00607024	0.0196988
Dynlt3	1969.43	0.587585	0.0654751	8.97416	2.85509e-19	5.78625e-18
Ids	1988.96	0.588178	0.0707492	8.31357	9.28681e-17	1.58331e-15
Lama2	9242.48	0.588832	0.0462036	12.7443	3.35463e-37	1.59421e-35
Cdkn3	661.271	0.589024	0.102429	5.75058	8.89362e-09	7.07742e-08
Neat1	4599.89	0.589422	0.058813	10.022	1.22053e-23	3.14952e-22
Jmy	1445.16	0.589674	0.0734503	8.0282	9.89119e-16	1.53685e-14
Mylip	586.852	0.590654	0.102116	5.78418	7.2869e-09	5.8627e-08
Thnsl1	623.43	0.590749	0.12361	4.77913	1.76051e-06	1.07048e-05
Drp2	275.879	0.590845	0.152702	3.86927	0.000109163	0.000508297
Mgat3	2172.64	0.591448	0.0592801	9.97718	1.91846e-23	4.90427e-22
Yjefn3	321.859	0.592687	0.150591	3.93574	8.29406e-05	0.000394242
Wdr54	1117.65	0.592962	0.0791744	7.48932	6.92312e-14	9.24828e-13
Ankrd23	133.011	0.593074	0.223305	2.65589	0.00790996	0.0248233
Lmna	31625.6	0.593364	0.035207	16.8536	9.87656e-64	9.65963e-62
Miip	1778.57	0.59338	0.0779395	7.61333	2.67115e-14	3.73928e-13
5033430I15Rik	118.509	0.593637	0.24452	2.42776	0.0151924	0.0441776
Stx11	240.12	0.5939	0.166999	3.55631	0.000376099	0.00158396
Ncoa3	2337.94	0.593967	0.0669059	8.87765	6.82895e-19	1.35392e-17
Rpl15-ps2	695.914	0.593995	0.235127	2.52627	0.011528	0.0347061
Gm12854	126.909	0.594224	0.230029	2.58325	0.0097873	0.0300014
Relt	339.143	0.594326	0.135909	4.37296	1.22574e-05	6.66341e-05
Furin	3199.08	0.59469	0.0640143	9.28996	1.54353e-20	3.3614e-19
Ece1	2269.45	0.595662	0.0773689	7.69899	1.37145e-14	1.94976e-13
1190002N15Rik	904.785	0.595964	0.106143	5.61475	1.9685e-08	1.50474e-07
A430046D13Rik	100.011	0.595995	0.241797	2.46486	0.0137067	0.0403287
Cpq	1783.91	0.596417	0.0730731	8.16192	3.29754e-16	5.34733e-15
Zdhhc8	2433.71	0.596439	0.0799186	7.46308	8.45203e-14	1.12222e-12
Acsbg1	530.811	0.597147	0.121995	4.89484	9.83855e-07	6.17955e-06
Lmo1	534.677	0.597337	0.110158	5.42255	5.87546e-08	4.27072e-07
Slc17a5	464.15	0.597423	0.112324	5.31876	1.04477e-07	7.36446e-07
Gm10575	393.731	0.598474	0.121991	4.9059	9.29985e-07	5.86137e-06
Pnrc1	1336.94	0.599472	0.0740036	8.10058	5.46974e-16	8.70234e-15
Nsmf	2087	0.599714	0.0660307	9.08234	1.06261e-19	2.20452e-18
Jak3	1250.7	0.600235	0.0851359	7.05032	1.78509e-12	2.06592e-11
H60b	430.405	0.60037	0.122006	4.92082	8.61839e-07	5.4633e-06
Gramd4	3112.84	0.600445	0.0586771	10.233	1.41024e-24	3.8237e-23
Armc9	781.61	0.600634	0.099325	6.04716	1.47422e-09	1.27155e-08
4930592A05Rik	157.037	0.600897	0.196023	3.06543	0.00217354	0.00783449
Atat1	250.494	0.600999	0.171869	3.49684	0.000470804	0.00194721
Exoc4	2432.77	0.60134	0.0571134	10.5289	6.35792e-26	1.84979e-24
Gm26635	77.7623	0.60172	0.253023	2.37812	0.017401	0.0495222
Rcan3	1441.15	0.602353	0.0738776	8.15339	3.53859e-16	5.72551e-15
Gm10602	592.938	0.602606	0.102372	5.88641	3.94666e-09	3.27017e-08
Gm28006	275.701	0.604016	0.154891	3.89962	9.63422e-05	0.000453419
Cep170	4787.38	0.604541	0.059236	10.2056	1.8707e-24	5.04099e-23
Fuca1	1341.68	0.604689	0.0799964	7.55895	4.06351e-14	5.5814e-13
Gm15417	106.976	0.604884	0.233822	2.58694	0.00968313	0.0297154
Gm26526	336.529	0.60499	0.150265	4.02615	5.66971e-05	0.000277074
Ercc1	2986.2	0.605159	0.0543842	11.1275	9.22e-29	3.10756e-27
Tspan3	3757.38	0.605292	0.0540423	11.2003	4.06163e-29	1.3969e-27
Morc4	1135.22	0.606192	0.0847456	7.15308	8.48491e-13	1.01578e-11
Bdnf	1984.61	0.60632	0.0690281	8.78366	1.58236e-18	3.05699e-17
Stx17	1143.45	0.606684	0.0937138	6.47379	9.55726e-11	9.38085e-10
Rbm38	952.938	0.607211	0.0820334	7.40199	1.34154e-13	1.73909e-12
Sgsm3	1052.37	0.608346	0.0722135	8.42426	3.63024e-17	6.39318e-16
Rnh1	5014.06	0.608651	0.0532888	11.4218	3.25588e-30	1.16934e-28
Pqlc3	1423.85	0.608708	0.0646707	9.41243	4.84787e-21	1.09379e-19
Gm43719	371.277	0.608939	0.144399	4.21707	2.47496e-05	0.000128274
Rpgrip1l	721.557	0.609297	0.0977704	6.23191	4.60783e-10	4.19918e-09
Scd4	115.917	0.609422	0.20797	2.93034	0.00338592	0.0116743
B4gat1	1341.58	0.6097	0.0749227	8.13772	4.02782e-16	6.49311e-15
Dalrd3	1002.69	0.60981	0.0774446	7.87414	3.43088e-15	5.11666e-14
Ankrd9	442.248	0.610678	0.126162	4.84043	1.29559e-06	7.99152e-06
Dhx32	1886.8	0.611144	0.0690481	8.85099	8.67461e-19	1.70443e-17
Shc4	2167.3	0.61117	0.0580151	10.5347	5.97925e-26	1.74193e-24
Gm13056	282.043	0.611448	0.144003	4.24609	2.17532e-05	0.000113767
Sema4b	1128.62	0.61153	0.0791742	7.72386	1.12858e-14	1.61918e-13
BLACKJACK	93.3789	0.611898	0.244817	2.49941	0.0124401	0.0370599
Bmt2	1687.64	0.612211	0.0840834	7.28099	3.31381e-13	4.12729e-12
Gm42793	5826.21	0.612216	0.0640654	9.55611	1.22267e-21	2.8496e-20
Gstp2	315.106	0.612268	0.137975	4.43753	9.09953e-06	5.02274e-05
Fam234a	1074.72	0.612308	0.0831284	7.36581	1.7608e-13	2.25852e-12
Nova2	107.952	0.612538	0.232519	2.63435	0.00842976	0.0262664
Serinc4	946.843	0.613225	0.0795669	7.70703	1.28779e-14	1.83678e-13
Tnnt2	915.796	0.613274	0.0857802	7.14937	8.71768e-13	1.04137e-11
Gm16409	256.506	0.613316	0.18232	3.36395	0.000768366	0.00305284
Gm49476	115.863	0.613986	0.226753	2.70773	0.00677441	0.0216504
Gm12537	551.399	0.614649	0.124458	4.93861	7.86811e-07	5.0138e-06
Nop10	2362.75	0.614798	0.0651887	9.43106	4.05961e-21	9.1973e-20
Parp4	1212.07	0.615157	0.0825949	7.44788	9.48524e-14	1.24881e-12
Chrna1os	95.3903	0.616046	0.225343	2.73382	0.00626051	0.0202294
Gm46432	144.513	0.616279	0.209226	2.94552	0.00322412	0.0111692
Abca2	4606.16	0.616622	0.0669505	9.21011	3.25794e-20	6.9634e-19
Polk	1325.73	0.616737	0.0822966	7.49408	6.6763e-14	8.94037e-13
Pask	1352.29	0.616773	0.0778299	7.92463	2.28826e-15	3.46689e-14
Ppme1	2581.96	0.617268	0.0629308	9.80868	1.0331e-22	2.54306e-21
Gpat2	104.913	0.617284	0.245865	2.51067	0.0120504	0.0360557
Pqlc2	166.389	0.617339	0.180905	3.41249	0.000643716	0.00259811
Ccdc80	188.773	0.617339	0.17314	3.56556	0.000363087	0.00153414
Gm47958	92.4148	0.61795	0.237004	2.60734	0.00912474	0.0281755
Mical2	1230.77	0.618084	0.0827731	7.46721	8.19138e-14	1.0896e-12
Gm27505	269.39	0.619191	0.146278	4.23298	2.30616e-05	0.000120208
Cep68	1086.42	0.619552	0.0782109	7.92155	2.3457e-15	3.54655e-14
Snord4a	901.707	0.619679	0.0905643	6.84242	7.78663e-12	8.43258e-11
Wsb2	2907.47	0.620204	0.0526836	11.7722	5.42656e-32	2.0857e-30
Gm21985	1255.62	0.620224	0.0737961	8.40457	4.29415e-17	7.53815e-16
Slc12a6	2184.77	0.620664	0.0585869	10.5939	3.18038e-26	9.45398e-25
9330188P03Rik	1917.62	0.621028	0.0734465	8.45551	2.77874e-17	4.94931e-16
Tmem106c	1584.54	0.621171	0.0702485	8.84248	9.3618e-19	1.83287e-17
Gm3435	1944.69	0.621919	0.060965	10.2012	1.95738e-24	5.26163e-23
Zfp651	781.839	0.622241	0.102502	6.07054	1.27477e-09	1.10605e-08
Gm4793	159.932	0.623206	0.237492	2.62411	0.00868747	0.0269659
Hip1r	1103.25	0.623834	0.0828613	7.52866	5.12645e-14	6.9542e-13
Mroh2a	578.973	0.623929	0.111668	5.58733	2.30584e-08	1.74555e-07
Efna1	242.405	0.624076	0.184547	3.38166	0.000720491	0.00288196
Sat1	3175.19	0.62424	0.0599789	10.4077	2.28751e-25	6.49996e-24
2310039H08Rik	438.007	0.624449	0.129996	4.80359	1.55847e-06	9.50792e-06
Ift22	1156.27	0.625129	0.080009	7.81323	5.57419e-15	8.18494e-14
Fndc3a	2432.84	0.626198	0.0603251	10.3804	3.0456e-25	8.56521e-24
Rnft2	268.406	0.626273	0.147291	4.25194	2.11923e-05	0.000111045
Dpf1	594.974	0.626392	0.108186	5.78994	7.0413e-09	5.67761e-08
P3h4	2184.77	0.626553	0.0659426	9.5015	2.06893e-21	4.7462e-20
Cavin2	11217.2	0.626896	0.0515187	12.1683	4.58483e-34	1.90959e-32
Plekhm3	305.426	0.628861	0.190789	3.29611	0.000980329	0.00381069
2810455O05Rik	105.832	0.629107	0.21855	2.87855	0.00399508	0.0135375
1810059H22Rik	236.139	0.629762	0.165616	3.80254	0.00014322	0.000652472
Arl3	2532.88	0.631078	0.0596128	10.5863	3.45025e-26	1.02284e-24
Psen2	137.177	0.631246	0.192242	3.2836	0.00102491	0.00397271
Prox2	148.287	0.631263	0.189177	3.3369	0.000847189	0.00333757
Cdh13	1683.79	0.631437	0.0629445	10.0317	1.10646e-23	2.8653e-22
Spata24	220.945	0.631653	0.150984	4.18358	2.86958e-05	0.000147263
Rsph3b	1208.72	0.632074	0.0780068	8.1028	5.37065e-16	8.5571e-15
Zfp773	97.0052	0.63223	0.231698	2.72869	0.0063587	0.0204953
Ahr	2772.89	0.63279	0.0573517	11.0335	2.63427e-28	8.67843e-27
Tubb3	139.112	0.632936	0.22907	2.76306	0.00572618	0.0187405
Elk3	6747.62	0.632951	0.0419738	15.0797	2.20421e-51	1.66517e-49
Limk1	1384.85	0.633069	0.0807366	7.84117	4.4636e-15	6.60734e-14
Rnf183	140.328	0.633261	0.197421	3.20767	0.00133815	0.00503975
Spef1	759.142	0.633706	0.0947242	6.69001	2.23149e-11	2.32898e-10
Fxyd5	4216.33	0.633996	0.0526422	12.0435	2.09867e-33	8.56196e-32
Ahnak	39766.9	0.634316	0.0334654	18.9544	4.06221e-80	5.52763e-78
Gm6139	3701.78	0.634578	0.139277	4.55624	5.20766e-06	2.97185e-05
Mtap	7304.89	0.634722	0.0444909	14.2663	3.54722e-46	2.28566e-44
Ankrd6	263.728	0.634833	0.152103	4.1737	2.99691e-05	0.000153403
Ehd2	4534.12	0.634834	0.053192	11.9348	7.79758e-33	3.07801e-31
Xylt2	823.097	0.635198	0.0946021	6.71442	1.88822e-11	1.98593e-10
Rgs12	1107.73	0.635601	0.0853121	7.4503	9.31292e-14	1.22686e-12
Borcs5	281.345	0.636158	0.144239	4.41044	1.0316e-05	5.65005e-05
Ccdc84	698.374	0.636287	0.0974792	6.52741	6.69184e-11	6.66784e-10
Plcd3	1769.01	0.636773	0.0686233	9.27926	1.70664e-20	3.71292e-19
Med21	1319.24	0.636829	0.080459	7.91495	2.47355e-15	3.72956e-14
Tob2	2016.97	0.637581	0.0611403	10.4282	1.84427e-25	5.26783e-24
Tmem63a	2252.59	0.638925	0.0602216	10.6096	2.68977e-26	8.02826e-25
Pdlim2	1872.66	0.638934	0.0676596	9.44337	3.60985e-21	8.21233e-20
Foxn3	1165.8	0.639227	0.0924296	6.91583	4.65121e-12	5.149e-11
Sun1	3862.5	0.64077	0.0576515	11.1145	1.06596e-28	3.57082e-27
Aldh6a1	148.408	0.640964	0.184043	3.48269	0.000496411	0.00204386
Dedd2	587.942	0.641122	0.101966	6.28763	3.22354e-10	2.99878e-09
Metrn	7101.86	0.641166	0.050913	12.5934	2.2967e-36	1.06602e-34
Ric1	1824.8	0.641601	0.0597985	10.7294	7.40855e-27	2.2732e-25
Styk1	779.405	0.641746	0.0896421	7.15898	8.1281e-13	9.73594e-12
Efna4	220.47	0.642157	0.173463	3.70198	0.000213922	0.000939764
Dennd5a	5230.31	0.642301	0.0480977	13.3541	1.12094e-40	6.04866e-39
Scmh1	1049.91	0.642549	0.0883665	7.27141	3.55761e-13	4.41838e-12
Pkn3	1344.71	0.642858	0.0734004	8.75824	1.98329e-18	3.78814e-17
Csrnp2	474.268	0.642964	0.109192	5.88836	3.90058e-09	3.23444e-08
Mettl15	206.936	0.643791	0.201646	3.19267	0.00140962	0.00528257
Mtss1l	172.156	0.644615	0.180922	3.56294	0.000366728	0.00154863
Gm26694	6672.55	0.644677	0.0523396	12.3172	7.31979e-35	3.16921e-33
Usp11	550.217	0.645811	0.101046	6.39123	1.64552e-10	1.57493e-09
Paxx	397.722	0.646581	0.130561	4.95232	7.33349e-07	4.69635e-06
Smyd4	311.509	0.647699	0.132548	4.88652	1.02632e-06	6.42788e-06
RLTR16C_MM	95.6976	0.648837	0.235625	2.75368	0.0058929	0.0191887
Gm2058	137.656	0.650507	0.233365	2.78751	0.00531154	0.0174915
Slc22a4	346.249	0.650759	0.136482	4.76811	1.85963e-06	1.12668e-05
Gm45812	85.5199	0.650829	0.266747	2.43988	0.0146923	0.0428887
Lgr6	538.643	0.651023	0.105474	6.17234	6.72856e-10	6.02409e-09
Mmp11	663.316	0.651794	0.0907438	7.1828	6.83001e-13	8.24418e-12
AC158975.2	587.185	0.652447	0.0986462	6.61401	3.74054e-11	3.80798e-10
Rara	749.279	0.652481	0.0899388	7.25472	4.02496e-13	4.97623e-12
Ahdc1	752.26	0.653199	0.0899084	7.26516	3.72588e-13	4.61689e-12
2022-09-09	4261.12	0.65386	0.0510126	12.8176	1.30644e-37	6.27666e-36
Pheta1	294.185	0.654122	0.138243	4.73167	2.22678e-06	1.33582e-05
Klhdc1	439.134	0.654435	0.128976	5.0741	3.89327e-07	2.58779e-06
Gm44330	85.7878	0.654828	0.261245	2.50657	0.0121909	0.0364262
Kcnj2	1496.68	0.65499	0.0753574	8.69178	3.56815e-18	6.7042e-17
Ube2h	4325.87	0.655013	0.0466862	14.0301	1.01979e-44	6.24064e-43
Nudt18	389.157	0.655127	0.114558	5.71874	1.07317e-08	8.47245e-08
Lhx6	429.239	0.655359	0.128853	5.0861	3.65499e-07	2.43681e-06
Ube2t	1230.73	0.656356	0.0766535	8.56263	1.10318e-17	2.0174e-16
Pgk1-rs7	786.235	0.656522	0.122032	5.37991	7.45251e-08	5.3531e-07
Mrpl14	1493.12	0.656812	0.0705548	9.30924	1.28751e-20	2.82915e-19
Sdccag8	407.498	0.656833	0.120565	5.44794	5.09568e-08	3.73115e-07
Wdr5b	462.825	0.656852	0.122789	5.34943	8.82331e-08	6.26787e-07
Phf1	1437.05	0.657132	0.0891954	7.36733	1.74076e-13	2.23543e-12
Sertad1	1967.52	0.658325	0.066767	9.86002	6.20353e-23	1.55322e-21
Ak1	2959.06	0.659149	0.0580421	11.3564	6.89339e-30	2.43975e-28
AC174800.1	67.0639	0.659492	0.276523	2.38495	0.0170817	0.0487971
Oaz2	2250.07	0.659705	0.0623529	10.5802	3.68236e-26	1.08578e-24
Ssc5d	111.718	0.659801	0.27606	2.39006	0.0168456	0.0482171
Fbxo24	120.112	0.660588	0.205097	3.22086	0.00127807	0.00484261
Prpf40b	1146.6	0.660826	0.0875571	7.54738	4.44118e-14	6.08108e-13
Gdpd1	113.999	0.661058	0.250412	2.63988	0.00829364	0.0258975
Dnal1	648.802	0.661237	0.118504	5.57985	2.40722e-08	1.8179e-07
Mapre3	721.743	0.661271	0.0962479	6.8705	6.39775e-12	7.01511e-11
Hic2	165.609	0.661494	0.187341	3.53096	0.000414059	0.00172917
Fam171a2	198.217	0.661699	0.174396	3.79423	0.000148104	0.000672887
Srpk2	3015.3	0.661864	0.0533572	12.4044	2.47341e-35	1.09029e-33
Gm5869	249.707	0.661907	0.213862	3.09501	0.00196804	0.00716328
Pacs1	1698.11	0.663541	0.069309	9.57367	1.03179e-21	2.41759e-20
Lrp5	803.117	0.66449	0.101271	6.56149	5.32735e-11	5.34394e-10
Ptdss2	1037.2	0.664785	0.0857038	7.75677	8.71169e-15	1.26478e-13
Smim14	3112.03	0.665367	0.0512356	12.9864	1.46118e-38	7.24244e-37
Baalc	200.375	0.66556	0.169051	3.93705	8.24902e-05	0.000392187
Peak1	6054.25	0.665654	0.0488435	13.6283	2.71832e-42	1.53884e-40
Neu1	191.091	0.666401	0.182941	3.64271	0.000269786	0.00116371
Kank2	3247.4	0.667006	0.050156	13.2986	2.35699e-40	1.25944e-38
Trim7	127.394	0.667027	0.20049	3.32698	0.000877921	0.00344872
Ilvbl	925.126	0.667359	0.0906366	7.36302	1.798e-13	2.30354e-12
Inpp4a	752.569	0.668073	0.0869614	7.68241	1.56123e-14	2.21669e-13
Gm48597	95.9633	0.668694	0.246781	2.70966	0.00673522	0.0215432
Man2a2	3385.69	0.669719	0.0561527	11.9267	8.58756e-33	3.38375e-31
Trp53i13	297.206	0.669929	0.1387	4.83007	1.36485e-06	8.38975e-06
Sptbn1	11176.6	0.669945	0.0358269	18.6995	4.99709e-78	6.55546e-76
Haghl	609.283	0.670632	0.107191	6.2564	3.93964e-10	3.62189e-09
Dstyk	1138.7	0.670832	0.0877171	7.64768	2.04641e-14	2.88128e-13
Saraf	2528.03	0.671105	0.063785	10.5214	6.88784e-26	1.99866e-24
Cnst	1942.97	0.671131	0.0633522	10.5937	3.18902e-26	9.4668e-25
Gm40117	177.363	0.671315	0.169577	3.95876	7.53387e-05	0.00036069
2310009B15Rik	1181.18	0.672624	0.0753491	8.92677	4.38643e-19	8.80017e-18
Nipa1	835.914	0.672849	0.0921406	7.30242	2.82636e-13	3.5403e-12
Ndufa1	1002.79	0.67367	0.106605	6.31931	2.62726e-10	2.45659e-09
Rab3d	819.197	0.674221	0.0933127	7.22539	4.99659e-13	6.12222e-12
Gm45411	130.611	0.67525	0.196936	3.42878	0.000606294	0.00245794
Cgrrf1	1004.65	0.675267	0.0749833	9.00557	2.14551e-19	4.38469e-18
L3mbtl3	918.834	0.675332	0.091337	7.39385	1.42636e-13	1.84576e-12
Capn5	1001.95	0.67555	0.0785912	8.59575	8.27236e-18	1.52295e-16
Wdpcp	188.721	0.67556	0.172415	3.91822	8.92063e-05	0.000422284
Homez	211.482	0.675606	0.174537	3.87085	0.000108455	0.00050543
Mcee	266.586	0.675711	0.174447	3.87344	0.000107309	0.000500819
Crat	1493.62	0.676521	0.0699047	9.67777	3.74806e-22	9.01349e-21
Zfpm1	172.115	0.676765	0.19432	3.48273	0.000496333	0.00204386
Spire2	2251.83	0.677211	0.0565238	11.981	4.46891e-33	1.78658e-31
Fblim1	1481.55	0.677455	0.0656632	10.3171	5.89736e-25	1.63751e-23
Polr3gl	831.941	0.677622	0.088564	7.65121	1.9909e-14	2.80493e-13
Tnfsf9	448.763	0.677892	0.13364	5.07253	3.92563e-07	2.60536e-06
1700113A16Rik	192.195	0.678012	0.168054	4.03449	5.47221e-05	0.0002679
Tbl1xr1	2177.14	0.678238	0.0633726	10.7024	9.91998e-27	3.01843e-25
Itm2c	2954.01	0.6784	0.0574202	11.8147	3.27831e-32	1.27117e-30
Ankrd55	121.527	0.678501	0.222891	3.04409	0.00233387	0.00835095
Nadk2	3747.57	0.678847	0.0623751	10.8833	1.38469e-27	4.42858e-26
Usp35	250.191	0.680716	0.152353	4.46802	7.89453e-06	4.39637e-05
Fads3	830.595	0.681607	0.0839108	8.12299	4.54819e-16	7.28908e-15
Hipk4	95.2488	0.681639	0.237944	2.86471	0.0041739	0.0140773
Gmpr	80.0112	0.682246	0.270215	2.52483	0.0115754	0.0348105
RLTR44A	451.207	0.68244	0.126464	5.39631	6.80263e-08	4.90882e-07
Rab4a	606.58	0.682881	0.118459	5.76469	8.18059e-09	6.54567e-08
Per2	1344.95	0.683113	0.0771222	8.85753	8.18073e-19	1.61172e-17
A230056P14Rik	360.555	0.683266	0.12535	5.45088	5.01203e-08	3.67359e-07
Wdr6	2899.85	0.683654	0.0618186	11.059	1.98232e-28	6.57013e-27
Col4a2	4251.83	0.683751	0.0655785	10.4265	1.87771e-25	5.3494e-24
Scamp1	2387.4	0.684571	0.063001	10.866	1.67345e-27	5.30563e-26
Itpkb	764.415	0.684571	0.0973822	7.02974	2.06921e-12	2.3784e-11
Kctd21	105.103	0.685232	0.246033	2.78512	0.00535085	0.0175989
Gm49338	541.547	0.685523	0.107595	6.37131	1.87421e-10	1.78213e-09
Cd9	11861.8	0.685996	0.0442789	15.4926	3.8902e-54	3.16827e-52
Gm15050	81.7869	0.686021	0.249458	2.75005	0.00595859	0.0193652
Sh3kbp1	5552.37	0.686051	0.0431518	15.8986	6.48479e-57	5.59326e-55
Hes7	72.026	0.686431	0.273178	2.51276	0.0119791	0.0358619
Gm37145	109.67	0.686572	0.226071	3.03698	0.00238965	0.00852589
Nptxr	3966.97	0.687281	0.0536829	12.8026	1.58537e-37	7.58349e-36
Foxo1	385.788	0.687605	0.120478	5.70728	1.14793e-08	9.03332e-08
Cep97	320.327	0.688746	0.14607	4.71519	2.41484e-06	1.44193e-05
AI467606	890.933	0.689183	0.0937245	7.35329	1.93383e-13	2.47322e-12
Pcdh1	1209.35	0.689538	0.0911554	7.56442	3.89602e-14	5.3648e-13
Spred3	1560.12	0.690348	0.0812252	8.49918	1.9093e-17	3.45694e-16
Akap13	1090.91	0.690571	0.0812819	8.496	1.96237e-17	3.54423e-16
Trappc9	1588.69	0.690987	0.0851701	8.11302	4.93751e-16	7.88993e-15
Mir7005	125.847	0.690998	0.234303	2.94916	0.00318639	0.0110507
Ralgps1	319.186	0.691007	0.130007	5.31516	1.06564e-07	7.50196e-07
MER105	91.1878	0.691295	0.253949	2.72217	0.00648538	0.0208331
Ptger1	1480.59	0.691853	0.0820334	8.43379	3.34635e-17	5.92179e-16
Hdhd3	106.372	0.692171	0.223122	3.10221	0.00192084	0.00700196
AI413582	716.563	0.69256	0.0874723	7.91748	2.42375e-15	3.65699e-14
Mgrn1	2080	0.69312	0.0629065	11.0182	3.12095e-28	1.02356e-26
Gm27867	110.577	0.693153	0.258265	2.68389	0.00727714	0.0230428
Nexn	1769.55	0.693872	0.0718047	9.66333	4.31618e-22	1.03343e-20
Nr2f1	1930.55	0.693967	0.0691698	10.0328	1.09374e-23	2.83569e-22
Lipe	236.56	0.694013	0.170438	4.07195	4.66222e-05	0.000231662
Zfp712	85.03	0.694611	0.244943	2.83581	0.00457096	0.0152607
Mitf	816.059	0.694626	0.0887474	7.827	4.99645e-15	7.37617e-14
Thsd4	985.114	0.694968	0.0827698	8.39639	4.60413e-17	8.05825e-16
Rps27rt	446.4	0.695981	0.140844	4.94149	7.75261e-07	4.94452e-06
Gm17300	549.379	0.696039	0.121565	5.72563	1.03048e-08	8.14424e-08
AC167363.2	448.046	0.696213	0.12341	5.64144	1.68631e-08	1.30037e-07
Fbxl16	1778.01	0.696446	0.0680613	10.2326	1.41606e-24	3.83474e-23
Hbp1	1337.01	0.697145	0.0768518	9.07129	1.17613e-19	2.43312e-18
Agpat4	506.38	0.697165	0.104156	6.69344	2.17982e-11	2.27624e-10
Rab43	2062.31	0.697554	0.0693888	10.0528	8.92621e-24	2.3336e-22
Tctn3	358.398	0.698064	0.123885	5.63477	1.75293e-08	1.34843e-07
Rufy1	537.921	0.699323	0.104181	6.71258	1.91211e-11	2.00817e-10
Sertad3	330.19	0.69937	0.139657	5.00777	5.5064e-07	3.59672e-06
Pet100	389.27	0.699376	0.130604	5.35492	8.55954e-08	6.10226e-07
Tigd5	143.392	0.699425	0.241211	2.89964	0.00373595	0.0127468
Phf13	1540.8	0.699426	0.0752717	9.29202	1.51391e-20	3.30017e-19
Mfap3l	460.57	0.700215	0.117653	5.95152	2.65669e-09	2.23427e-08
Gm44641	68.8514	0.700388	0.290789	2.40858	0.0160147	0.0461583
2610301B20Rik	932.934	0.7011	0.0908163	7.71998	1.16345e-14	1.66594e-13
Gm20532	108.079	0.701818	0.213518	3.28693	0.00101288	0.00392884
Itgb4	141.44	0.701923	0.230112	3.05036	0.00228567	0.00819816
Gm9845	100.311	0.702445	0.240906	2.91585	0.00354722	0.0121578
Brdt	240.326	0.702559	0.164778	4.26368	2.0109e-05	0.00010585
Lamc1	13639.6	0.704191	0.0459546	15.3236	5.31507e-53	4.2037e-51
Arhgap26	527.226	0.704518	0.117554	5.99315	2.05819e-09	1.74771e-08
Pxdc1	496.547	0.704574	0.119544	5.89384	3.77318e-09	3.13354e-08
BX649560.1	248.673	0.705018	0.174028	4.05119	5.09587e-05	0.000251385
Pkn1	2858.06	0.705019	0.0607756	11.6004	4.1037e-31	1.51353e-29
3300005D01Rik	1005.03	0.70586	0.0784134	9.00178	2.22096e-19	4.53464e-18
Crebrf	1221.81	0.705874	0.0758917	9.30107	1.39042e-20	3.04308e-19
2022-03-09	598.928	0.705932	0.100368	7.03345	2.01487e-12	2.32081e-11
Gm13331	68.8957	0.706402	0.286031	2.46967	0.0135236	0.0398434
Gm3788	85.2381	0.706535	0.275277	2.56663	0.0102691	0.0313117
Srrm4	103.563	0.707019	0.271585	2.60331	0.00923298	0.0284658
Fzd7	1098.02	0.707061	0.0757588	9.33306	1.02858e-20	2.27618e-19
MLT2C1	126.149	0.70924	0.192205	3.69002	0.000224235	0.000980938
Gm10432	276.117	0.709241	0.145414	4.8774	1.07494e-06	6.72084e-06
Prnp	6386.82	0.709682	0.0386683	18.3531	3.11866e-75	3.75404e-73
Clec11a	80.7237	0.710533	0.263325	2.69831	0.0069692	0.0222114
Gm36266	80.8231	0.710895	0.264578	2.6869	0.00721178	0.022888
Fam69b	264.237	0.710909	0.154698	4.59545	4.31814e-06	2.49346e-05
Snhg3	451.805	0.711145	0.125676	5.65858	1.52633e-08	1.18284e-07
Pced1b	896.192	0.711171	0.0941241	7.55568	4.16673e-14	5.71602e-13
Abhd2	3676.17	0.713036	0.0493062	14.4614	2.12448e-47	1.4277e-45
Plec	21157.3	0.713238	0.046346	15.3894	1.92692e-53	1.54069e-51
Snord16a	614.925	0.71384	0.102221	6.98332	2.88286e-12	3.26059e-11
Prkab2	621.226	0.714661	0.0993278	7.19497	6.24742e-13	7.56598e-12
Zkscan14	122.9	0.715158	0.222905	3.20836	0.00133496	0.00502948
Phospho1	187.942	0.716377	0.183526	3.9034	9.48503e-05	0.000446685
Xpr1	2090.4	0.716935	0.0619693	11.5692	5.90316e-31	2.15904e-29
Gm10644	526.752	0.717497	0.116103	6.17985	6.41633e-10	5.75866e-09
Rtn2	698.449	0.71787	0.0995612	7.21034	5.58105e-13	6.80032e-12
Gm9844	506.708	0.718067	0.125309	5.73039	1.002e-08	7.94204e-08
Pgrmc1	4995.45	0.71915	0.0496512	14.484	1.52866e-47	1.03364e-45
Cttnbp2nl	2828.37	0.719316	0.0575021	12.5094	6.63273e-36	2.99608e-34
Fam219aos	263.756	0.719924	0.140813	5.11263	3.17702e-07	2.13373e-06
Rfx2	438.067	0.720553	0.131265	5.48931	4.03503e-08	2.99152e-07
Gm14817	90.2978	0.720711	0.268524	2.68397	0.00727537	0.0230428
Gm5624	371.855	0.721067	0.143349	5.03016	4.90069e-07	3.21932e-06
Hoxd8	320.307	0.722514	0.1391	5.19421	2.05588e-07	1.40531e-06
Cpeb4	804.016	0.724102	0.0944253	7.66851	1.74001e-14	2.46096e-13
Fam57b	2093.21	0.724606	0.0657202	11.0256	2.87572e-28	9.44546e-27
Zfp688	263.507	0.724931	0.141898	5.10881	3.24188e-07	2.17529e-06
9630013D21Rik	262.545	0.725913	0.163186	4.44837	8.65245e-06	4.79165e-05
Trpm4	522.691	0.726018	0.119368	6.08218	1.18561e-09	1.03113e-08
Rps13-ps5	98.0293	0.726107	0.260639	2.78587	0.00533845	0.0175634
Bok	1516.51	0.727215	0.0777742	9.35034	8.73678e-21	1.94123e-19
Maf1	3229.77	0.727242	0.0569439	12.7712	2.37444e-37	1.13085e-35
Abi3	152.783	0.727541	0.193571	3.75853	0.000170917	0.000766208
Trp53bp2	788.954	0.72814	0.0930845	7.82235	5.1845e-15	7.63834e-14
Tmem67	324.108	0.729979	0.12879	5.66796	1.44507e-08	1.12225e-07
Pomgnt2	478.955	0.731025	0.131495	5.55932	2.70829e-08	2.03614e-07
Kif13b	749.007	0.731589	0.0872166	8.38818	4.93719e-17	8.61865e-16
Ormdl3	765.224	0.731932	0.0909143	8.05079	8.22584e-16	1.28815e-14
Lat2	89.8949	0.73278	0.241669	3.03216	0.00242813	0.00864685
Zfyve1	792.089	0.732963	0.0882953	8.30127	1.03007e-16	1.75208e-15
Plod1	2055.27	0.73333	0.0692798	10.5851	3.49578e-26	1.03354e-24
Gm5786	103.207	0.73496	0.287521	2.5562	0.0105823	0.0321684
Gm45890	364.643	0.735022	0.123863	5.93415	2.95368e-09	2.47454e-08
Aplp2	5066.62	0.735462	0.0462025	15.9182	4.7374e-57	4.11853e-55
Kat8	232.693	0.735677	0.150892	4.87553	1.08517e-06	6.77899e-06
Nefm	7494.28	0.736169	0.0441752	16.6648	2.3641e-62	2.25186e-60
Rpl35a-ps3	1139.25	0.736172	0.25432	2.89467	0.00379554	0.012924
Ogfrl1	1164.76	0.736995	0.0851278	8.65752	4.8214e-18	8.96665e-17
Gm43254	146.235	0.73812	0.195925	3.76737	0.000164979	0.000742167
Timp1	1227.01	0.738762	0.0862613	8.56423	1.08801e-17	1.99132e-16
ERVL-B4-int	236.839	0.738841	0.173211	4.26556	1.994e-05	0.000104986
Rtkn2	701.08	0.739754	0.102865	7.19149	6.4089e-13	7.74442e-12
Slc22a23	1608.51	0.739935	0.0661191	11.1909	4.5157e-29	1.54578e-27
Ctdsp2	6978.92	0.742244	0.0523174	14.1873	1.09763e-45	6.91003e-44
Kpna2-ps	102.023	0.742757	0.231448	3.20917	0.00133117	0.00501776
Cpt1a	3052.12	0.743174	0.0604444	12.2952	9.61611e-35	4.1389e-33
4930417H01Rik	370.117	0.743304	0.122168	6.0843	1.17004e-09	1.01841e-08
Macrod1	489.188	0.744488	0.111226	6.69344	2.17981e-11	2.27624e-10
Etv5	1806.52	0.745034	0.060169	12.3824	3.2558e-35	1.42656e-33
Aldoa	45846	0.745426	0.0315511	23.626	2.08414e-123	5.13026e-121
Gm19589	106.893	0.745633	0.234429	3.18064	0.00146952	0.00548546
Etv1	1771.39	0.745926	0.071097	10.4917	9.43506e-26	2.71978e-24
IAPLTR3-int	689.115	0.74624	0.0962928	7.7497	9.21131e-15	1.33202e-13
Rgl1	10274.5	0.746331	0.0396424	18.8266	4.57371e-79	6.07278e-77
Slc16a13	1097.19	0.746432	0.0880257	8.47971	2.2576e-17	4.04742e-16
Thra	1197.74	0.746591	0.0760639	9.81531	9.67428e-23	2.38676e-21
SPATA24	131.456	0.746618	0.197706	3.77641	0.000159106	0.000718402
C2cd2l	620.591	0.746649	0.104086	7.17335	7.31837e-13	8.80939e-12
Gm16596	234.753	0.746906	0.153847	4.85485	1.20481e-06	7.47733e-06
Higd1a	2896.77	0.747652	0.0685488	10.9069	1.06895e-27	3.43379e-26
Ddah2	232.85	0.748398	0.148914	5.02569	5.01622e-07	3.29225e-06
Wdr78	79.7527	0.748481	0.279276	2.68008	0.00736053	0.0232628
Dcaf4	541.449	0.749974	0.109945	6.82134	9.01973e-12	9.71029e-11
Dcbld1	284.954	0.750747	0.156903	4.78479	1.71163e-06	1.04191e-05
Kif3a	1361.34	0.750837	0.0810154	9.26783	1.89973e-20	4.11651e-19
Inpp5f	1100.39	0.751746	0.0814967	9.22426	2.85529e-20	6.13271e-19
Bbs7	419.046	0.752091	0.11875	6.3334	2.39813e-10	2.25582e-09
Adgrl1	3243.29	0.752473	0.0624422	12.0507	1.92314e-33	7.87518e-32
Dock8	6699.18	0.754307	0.0484963	15.5539	1.49699e-54	1.22373e-52
Acadvl	1915.32	0.755032	0.064216	11.7577	6.44741e-32	2.4608e-30
Gm11110	482.25	0.75584	0.112591	6.71313	1.90494e-11	2.0016e-10
Gm48084	377.06	0.756773	0.130161	5.81414	6.09479e-09	4.95638e-08
Vhl	1020.32	0.757618	0.0901798	8.40119	4.41965e-17	7.75226e-16
Gp1bb	454.033	0.759396	0.122442	6.2021	5.57137e-10	5.03538e-09
Kiz	934.817	0.759649	0.0918691	8.26882	1.35292e-16	2.27823e-15
Fam120aos	207.277	0.760187	0.190236	3.99601	6.44177e-05	0.000311925
Slc30a4	13986.1	0.76143	0.0393389	19.3556	1.82763e-83	2.72379e-81
Gm26826	86.6117	0.763003	0.245092	3.11313	0.00185112	0.00677035
Anxa11os	94.5362	0.763089	0.230712	3.30753	0.000941214	0.00366959
Eepd1	350.402	0.763315	0.133559	5.7152	1.09577e-08	8.64462e-08
Snx25	2325.04	0.764821	0.0601703	12.7109	5.14144e-37	2.42756e-35
Gm1840	103.154	0.764972	0.240661	3.17863	0.00147972	0.00552168
Rilpl1	632.044	0.765496	0.0991185	7.72303	1.13594e-14	1.62868e-13
RLTR20B5_MM	169.314	0.765507	0.191761	3.992	6.55196e-05	0.000316796
Otogl	187.68	0.765541	0.160294	4.77587	1.78935e-06	1.0865e-05
Igfbp4	264.555	0.765665	0.176871	4.32895	1.49823e-05	8.03901e-05
Cyp2u1	314.688	0.766624	0.14525	5.27796	1.30633e-07	9.09698e-07
Il18bp	185.471	0.767188	0.199081	3.85364	0.000116373	0.000539235
Slc16a3	3447.27	0.767349	0.0533294	14.3889	6.07912e-47	4.02361e-45
Gm35189	50.966	0.769931	0.318032	2.42093	0.015481	0.0448563
Atp13a2	872.676	0.770075	0.0970407	7.93559	2.09502e-15	3.18956e-14
Hist1h2bc	428.06	0.770152	0.128258	6.0047	1.91688e-09	1.63088e-08
Shox2	1175.67	0.770259	0.0723094	10.6523	1.70161e-26	5.1137e-25
Tpm2	938.488	0.770709	0.0945281	8.15323	3.54344e-16	5.72913e-15
S100a10	10591	0.771345	0.0544054	14.1777	1.25858e-45	7.90059e-44
Zc3h6	644.32	0.771458	0.104078	7.4123	1.24127e-13	1.61291e-12
Gm26714	74.041	0.771649	0.298865	2.58193	0.00982485	0.0301081
Map1a	2932.22	0.772609	0.0628326	12.2963	9.48243e-35	4.08939e-33
Tmem121	312.389	0.772611	0.14578	5.29983	1.15911e-07	8.12082e-07
Ppargc1a	382.02	0.776454	0.133528	5.8149	6.0669e-09	4.93552e-08
Bpgm	533.7	0.776496	0.115143	6.74374	1.54363e-11	1.63767e-10
Pgk1	65277.1	0.776723	0.0379453	20.4696	4.02292e-93	6.99477e-91
Kifc3	1352.31	0.778057	0.070179	11.0868	1.45469e-28	4.85074e-27
Clba1	186.62	0.778263	0.184064	4.22822	2.35544e-05	0.000122572
Amigo1	645.428	0.77969	0.104945	7.42954	1.08973e-13	1.42275e-12
Sgsh	149.971	0.77979	0.184091	4.23589	2.27647e-05	0.000118717
Bcl6b	2438.78	0.781661	0.0598186	13.0672	5.07022e-39	2.57126e-37
D830044D21Rik	105.414	0.781902	0.248419	3.14752	0.00164662	0.00609156
Rnf223	70.7893	0.782151	0.306447	2.55232	0.0107009	0.0324884
Gcnt3	87.0545	0.782257	0.295874	2.64389	0.008196	0.0256255
C2cd3	1430.6	0.782265	0.0759773	10.296	7.34237e-25	2.0259e-23
Fam214b	432.559	0.783477	0.140359	5.58196	2.37825e-08	1.79726e-07
Pkd1	5817.28	0.783783	0.0692372	11.3203	1.04155e-29	3.63929e-28
4933431K14Rik	45.4252	0.783922	0.327118	2.39645	0.0165546	0.0474959
5430430B14Rik	92.8286	0.785762	0.228326	3.4414	0.000578717	0.00235617
Kdm6bos	78.3465	0.785842	0.292697	2.68484	0.00725655	0.0229995
Trim17	126.156	0.786754	0.242127	3.24934	0.00115673	0.00442109
LTR78B	64.9823	0.787534	0.277726	2.83565	0.00457327	0.0152638
Klhdc8a	880.7	0.787794	0.10785	7.30452	2.78263e-13	3.49152e-12
Nkx6-2	91.4132	0.788707	0.235853	3.34407	0.000825602	0.00325838
Il7	208.814	0.788819	0.171773	4.59223	4.38545e-06	2.53032e-05
Inafm1	379.001	0.788927	0.134375	5.8711	4.32906e-09	3.56948e-08
Tpp1	3013.9	0.789814	0.0532903	14.821	1.07228e-49	7.7021e-48
S100a4	47623.9	0.790417	0.0535327	14.7651	2.4589e-49	1.74901e-47
Rgmb	1245.97	0.791007	0.0824821	9.59004	8.80491e-22	2.07641e-20
Casc4	2917.35	0.791566	0.0637849	12.4099	2.30849e-35	1.02171e-33
Vps37d	96.1277	0.791663	0.246039	3.21763	0.00129253	0.004894
Atrnl1	2033.07	0.79187	0.064679	12.2431	1.82961e-34	7.75302e-33
Zfhx2os	71.6586	0.792083	0.278638	2.8427	0.00447335	0.0149782
Myo1a	94.9639	0.79302	0.249426	3.17938	0.00147588	0.00550827
Gm42674	38412	0.793185	0.0561395	14.1288	2.52282e-45	1.57914e-43
Gm27016	234.706	0.793702	0.144713	5.48466	4.14256e-08	3.06502e-07
Pkig	901.53	0.793801	0.0895166	8.86764	7.47129e-19	1.47726e-17
Tle2	308.047	0.793806	0.126594	6.27049	3.59914e-10	3.3256e-09
Nicn1	292.108	0.794345	0.138646	5.72931	1.00838e-08	7.98103e-08
Gm14453	157.036	0.794981	0.195244	4.07173	4.6666e-05	0.000231827
Mrc2	1008.16	0.795525	0.118179	6.73149	1.6793e-11	1.77558e-10
Adgra2	3829.87	0.795525	0.0555468	14.3217	1.601e-46	1.05329e-44
Etl4	181.774	0.7959	0.178607	4.45616	8.34406e-06	4.63141e-05
Epb41l5	750.931	0.79596	0.11056	7.19933	6.05073e-13	7.35623e-12
Tmem256	1137.71	0.796115	0.0837844	9.50195	2.05993e-21	4.7305e-20
Nckap5l	341.028	0.796516	0.144773	5.50183	3.75871e-08	2.79613e-07
P4ha2	1664.17	0.797778	0.0702519	11.356	6.9273e-30	2.44779e-28
Gm27533	372.198	0.800267	0.147471	5.42659	5.74404e-08	4.17936e-07
Ptgr1	57.1151	0.800294	0.314005	2.54866	0.0108136	0.0327987
Tom1l2	1644.33	0.800693	0.0798706	10.0249	1.1851e-23	3.06169e-22
Fam219a	1294.76	0.801809	0.0783482	10.2339	1.39749e-24	3.79384e-23
Gm867	109.776	0.803416	0.20955	3.83401	0.000126072	0.000581227
Gm49097	74.7754	0.804535	0.267261	3.0103	0.00260994	0.00922979
Arhgap39	776.192	0.805412	0.100065	8.04886	8.35664e-16	1.30676e-14
RMER16_Mm	148.682	0.805964	0.217263	3.70962	0.000207573	0.000913889
Appl2	1062.68	0.806041	0.0823563	9.78724	1.2773e-22	3.13713e-21
Mxra8os	80.8676	0.807639	0.26199	3.08271	0.00205128	0.00743047
RLTR26B_MM	87.0731	0.810185	0.254589	3.18232	0.00146098	0.00545826
Fnbp1	2363.45	0.810617	0.054758	14.8036	1.38798e-49	9.93722e-48
Naglu	703.424	0.811725	0.102989	7.88168	3.23001e-15	4.83025e-14
9230104M06Rik	71.0912	0.811875	0.300695	2.7	0.00693404	0.0221122
Gm16212	53.506	0.812275	0.319929	2.53893	0.0111193	0.033591
Garnl3	1029.1	0.813622	0.103973	7.82533	5.06313e-15	7.46956e-14
Ap3m2	270.456	0.813637	0.14086	5.7762	7.64079e-09	6.13428e-08
Tmem71	116.783	0.813904	0.255281	3.18827	0.00143127	0.00535638
4930413G21Rik	111.688	0.814438	0.223044	3.65146	0.000260752	0.00112874
Fzd5	206.543	0.816412	0.185163	4.40916	1.03773e-05	5.68082e-05
Hist3h2a	147.121	0.817133	0.232704	3.51147	0.000445638	0.00185152
Snx24	405.01	0.817398	0.115369	7.08511	1.38935e-12	1.62509e-11
Zhx1	1584.55	0.819782	0.0659977	12.4214	2.00073e-35	8.89089e-34
Gm6992	86.8861	0.819849	0.296461	2.76545	0.00568446	0.0186151
Gm43965	52.6719	0.819866	0.308985	2.65342	0.0079681	0.0249807
Dixdc1	2321.17	0.820904	0.059098	13.8906	7.227e-44	4.30242e-42
Pakap	2840.02	0.821396	0.0569101	14.4332	3.19823e-47	2.13618e-45
Akap2	2884.54	0.8224	0.0574303	14.32	1.64177e-46	1.07689e-44
Mief2	201.403	0.822449	0.176109	4.67012	3.01023e-06	1.77185e-05
Wdr47	1371.19	0.823263	0.0735278	11.1966	4.23548e-29	1.4544e-27
Acaa2	801.661	0.824062	0.094974	8.67671	4.07369e-18	7.60839e-17
B630019K06Rik	299.736	0.824988	0.152075	5.42487	5.79968e-08	4.21844e-07
Gm12531	71.2237	0.824993	0.276377	2.98503	0.0028355	0.00995513
Rassf8	1806.72	0.825491	0.0732215	11.2739	1.76617e-29	6.12235e-28
Shpk	88.2287	0.826153	0.25398	3.25283	0.00114263	0.00437559
1700071M16Rik	336.201	0.826328	0.134119	6.16117	7.221e-10	6.43342e-09
Zfp607b	78.5458	0.827524	0.248387	3.33159	0.000863514	0.00339476
Kank1	599.238	0.828343	0.109214	7.58458	3.33578e-14	4.63413e-13
Wdr19	1162.65	0.828563	0.0833646	9.93903	2.81552e-23	7.1508e-22
Rbm20	205.403	0.829505	0.163517	5.0729	3.91805e-07	2.60111e-06
Hist2h3c1	63.583	0.830207	0.305215	2.72008	0.00652668	0.0209473
Zfp395	1590.81	0.831114	0.073237	11.3483	7.56282e-30	2.65523e-28
Glis2	1385.64	0.831682	0.073287	11.3483	7.56239e-30	2.65523e-28
Soga1	512.174	0.831686	0.118725	7.00514	2.4673e-12	2.81676e-11
Aktip	1495.04	0.832084	0.0818624	10.1644	2.85781e-24	7.64456e-23
Insl3	113.085	0.833815	0.220896	3.77469	0.000160209	0.000723237
Mir546	330.709	0.834215	0.141397	5.89982	3.63904e-09	3.02328e-08
4930565N06Rik	53.8979	0.835234	0.300213	2.78214	0.00540015	0.0177504
Cavin3	1948.33	0.8368	0.0679008	12.3239	6.73905e-35	2.92935e-33
Vmac	1372.62	0.836963	0.0714902	11.7074	1.1685e-31	4.42132e-30
MLT1F2-int	64.6809	0.838845	0.310962	2.69758	0.00698456	0.0222474
Rgma	289.056	0.838871	0.144468	5.80663	6.37439e-09	5.16458e-08
Zdhhc14	122.733	0.839967	0.233445	3.59814	0.000320504	0.00136289
Smg6	1660.39	0.840904	0.0676881	12.4232	1.95529e-35	8.7066e-34
Abcd1	348.592	0.841357	0.13391	6.28302	3.32054e-10	3.08509e-09
2900052L18Rik	91.6638	0.843788	0.257763	3.27351	0.00106221	0.00409914
Prss57	607.362	0.844194	0.113287	7.4518	9.20751e-14	1.21517e-12
Hspb11	553.38	0.846221	0.126727	6.67753	2.42998e-11	2.52065e-10
Bphl	355.44	0.846862	0.125882	6.72743	1.72682e-11	1.82231e-10
Gm16599	75.1314	0.8479	0.276117	3.0708	0.00213486	0.0077052
Gm44313	45.8558	0.849921	0.35291	2.40832	0.0160259	0.0461847
Tmem50b	497.907	0.850767	0.113182	7.51677	5.6144e-14	7.56924e-13
Tmem147os	50.8233	0.8508	0.345756	2.46069	0.0138669	0.0407779
Cdkn2d	2646.95	0.851541	0.0641851	13.267	3.5989e-40	1.8953e-38
Dhrs9	833.93	0.851823	0.0828497	10.2816	8.53429e-25	2.34004e-23
Rabgap1l	2383.42	0.852441	0.0633866	13.4483	3.15118e-41	1.7216e-39
Spdya	87.9755	0.852586	0.261364	3.26207	0.00110604	0.00424659
S100a3	120.561	0.852682	0.215117	3.9638	7.37662e-05	0.000353936
Gm7336	9265.4	0.853414	0.233866	3.64916	0.000263099	0.00113778
Gm36975	64.1214	0.853536	0.283436	3.01139	0.00260059	0.00919821
4933428P19Rik	147.184	0.853609	0.198478	4.30076	1.7021e-05	9.05087e-05
Lockd	658.989	0.853804	0.100736	8.47568	2.3371e-17	4.1831e-16
Amt	47.5991	0.855393	0.349149	2.44994	0.014288	0.0418591
Ubtd1	1087.2	0.855827	0.0765457	11.1806	5.07413e-29	1.72883e-27
Nckap5los	63.8501	0.856948	0.302736	2.83068	0.00464497	0.0154865
Gm4117	83.5232	0.857591	0.251322	3.41232	0.000644119	0.00259926
St3gal3	512.177	0.857831	0.103025	8.32643	8.33182e-17	1.42939e-15
Arhgap33	511.74	0.858041	0.11844	7.24452	4.33958e-13	5.34409e-12
Ypel4	73.6478	0.858104	0.292272	2.93598	0.00332499	0.0114823
Gm20490	85.0762	0.858184	0.2658	3.22868	0.00124361	0.00472265
Sugct	123.92	0.858672	0.232852	3.68763	0.000226355	0.000989421
Acy3	235.134	0.858689	0.172834	4.96828	6.7549e-07	4.35382e-06
Cyp4f17	89.8726	0.858911	0.252164	3.40616	0.00065883	0.00265373
Gm6170	371.422	0.860223	0.287998	2.98691	0.00281813	0.00990123
Apcdd1	295.841	0.860283	0.161175	5.33756	9.42068e-08	6.67707e-07
Abhd18	125.997	0.863195	0.230306	3.74803	0.00017823	0.00079541
Pid1	76.3023	0.864403	0.321299	2.69034	0.00713799	0.0226848
Gab2	498.443	0.865103	0.121488	7.1209	1.07228e-12	1.26845e-11
Ctnnal1	4303.65	0.871806	0.0504361	17.2854	6.06471e-67	6.32694e-65
Trafd1	708.691	0.872517	0.0935144	9.33029	1.05577e-20	2.33399e-19
Hspa1b	435.411	0.872527	0.143384	6.08527	1.16297e-09	1.01293e-08
Igip	421.97	0.872963	0.117286	7.44304	9.83942e-14	1.29156e-12
AC160336.1	544.967	0.87563	0.109995	7.96061	1.71192e-15	2.61357e-14
Sh2b3	3074.71	0.876192	0.0655914	13.3583	1.05915e-40	5.72935e-39
Dag1	7119.79	0.877546	0.0523482	16.7636	4.50264e-63	4.36477e-61
Tmem218	306.915	0.87889	0.137847	6.37583	1.81976e-10	1.73336e-09
Nab2	4301.84	0.881601	0.0456222	19.3239	3.37966e-83	4.96924e-81
Natd1	359.099	0.882814	0.162551	5.43101	5.60373e-08	4.08133e-07
Ulk1	1184.13	0.883125	0.0897713	9.8375	7.76117e-23	1.9278e-21
Rflnb	272.599	0.884791	0.145595	6.07707	1.22402e-09	1.06327e-08
Gm27646	96.1586	0.885289	0.243553	3.63489	0.000278097	0.00119579
Fzd3	328.703	0.887214	0.144004	6.16105	7.22635e-10	6.43556e-09
Gm5901	63.7452	0.887416	0.31099	2.85352	0.00432379	0.0145329
Aspa	1056.64	0.88777	0.0833495	10.6512	1.7218e-26	5.16729e-25
Gm48552	36.834	0.889016	0.371472	2.39322	0.0167011	0.0478598
Ttc28	902.288	0.889415	0.0972022	9.15015	5.68532e-20	1.19533e-18
Mir8097	57.6238	0.889994	0.323845	2.74821	0.00599224	0.0194659
Jazf1	194.33	0.890339	0.16033	5.55318	2.80512e-08	2.10461e-07
Gm16229	1860.11	0.894176	0.0680489	13.1402	1.93692e-39	9.90857e-38
Inha	267.19	0.894414	0.157074	5.69423	1.23933e-08	9.72121e-08
Gm42876	110.222	0.89452	0.234322	3.81748	0.000134823	0.000617027
Prob1	321.068	0.895089	0.146021	6.12985	8.79614e-10	7.75476e-09
Dirc2	699.068	0.897202	0.0949221	9.45198	3.32494e-21	7.5878e-20
Gm15441	2555.12	0.897458	0.0594312	15.1008	1.60054e-51	1.21331e-49
Mid2	756.996	0.897528	0.0972619	9.22794	2.75874e-20	5.93116e-19
Snora24	285.839	0.897588	0.145816	6.15561	7.47871e-10	6.64141e-09
Cd80	309.419	0.898953	0.134646	6.67643	2.44825e-11	2.53839e-10
Dqx1	54.4766	0.89975	0.334358	2.69098	0.00712423	0.0226528
Mllt3	2499.81	0.901489	0.0567265	15.8918	7.21858e-57	6.20175e-55
Hdhd5	671.372	0.902816	0.11648	7.75082	9.13028e-15	1.32205e-13
Oscp1	288.698	0.905746	0.149844	6.04459	1.49789e-09	1.28942e-08
R74862	850.326	0.906415	0.0825766	10.9767	4.94845e-28	1.60847e-26
Zbtb4	936.928	0.906652	0.0835734	10.8486	2.02591e-27	6.41381e-26
Slc26a11	39.0949	0.907064	0.360748	2.5144	0.0119235	0.0357249
Itga10	98.5466	0.907542	0.256738	3.5349	0.000407934	0.00170652
Nck2	911.715	0.908601	0.0785034	11.574	5.58033e-31	2.0478e-29
Gm47881	243.703	0.909426	0.152241	5.97362	2.32052e-09	1.96134e-08
Ptprj	537.5	0.910487	0.107331	8.483	2.19462e-17	3.95067e-16
Gnb5	354.12	0.910735	0.131719	6.91423	4.70415e-12	5.20497e-11
Gm25744	199.961	0.912112	0.247127	3.69087	0.000223487	0.000978056
RLTR1B-int	1974.65	0.912555	0.0773256	11.8015	3.83635e-32	1.48492e-30
Purg	227.638	0.912665	0.155589	5.86588	4.46764e-09	3.67544e-08
Chchd7	1158.56	0.916122	0.0745586	12.2873	1.06025e-34	4.54561e-33
Morn2	131.213	0.917288	0.213364	4.29916	1.71445e-05	9.11212e-05
9030407P20Rik	64.9437	0.91785	0.349675	2.62486	0.00866838	0.026918
Myoz2	60.7686	0.918427	0.316257	2.90405	0.00368365	0.0125801
Lama5	10717.3	0.919695	0.103749	8.86458	7.6794e-19	1.51568e-17
Lrrc75a	312.913	0.91998	0.14379	6.39806	1.57365e-10	1.50957e-09
Arc	68.1197	0.922546	0.310824	2.96806	0.00299681	0.0104595
Gm20632	297.373	0.923861	0.145836	6.33493	2.37446e-10	2.23548e-09
Gm48062	88.6402	0.924	0.24945	3.70415	0.000212104	0.000932339
Mtss1	344.481	0.924027	0.127361	7.25519	4.01107e-13	4.96185e-12
Gm12265	36.7342	0.924288	0.367539	2.51481	0.0119098	0.0356984
Rida	696.03	0.926257	0.0931746	9.94109	2.75786e-23	7.02549e-22
Gcnt4	762.572	0.9296	0.094284	9.85957	6.23173e-23	1.5585e-21
2700054A10Rik	116.86	0.929663	0.221387	4.19927	2.67779e-05	0.000138006
4833445I07Rik	47.2991	0.931568	0.380544	2.44799	0.0143655	0.0420578
Gm20712	44.2419	0.931981	0.344609	2.70446	0.00684152	0.0218426
Gm44238	311.52	0.933002	0.137113	6.80463	1.01306e-11	1.08582e-10
Gm4813	132.743	0.933596	0.202661	4.60669	4.09137e-06	2.36876e-05
Pdx1	161.888	0.93453	0.188951	4.94588	7.58e-07	4.84571e-06
Gm37131	73.8553	0.936082	0.271309	3.45024	0.000560097	0.00228716
Ggn	86.2855	0.936702	0.249136	3.75981	0.000170044	0.000762607
Sbsn	39.5413	0.936799	0.37205	2.51794	0.0118044	0.035431
Gm6526	164.656	0.940162	0.178046	5.28045	1.28867e-07	8.98259e-07
Dpep2	77.1398	0.941689	0.321485	2.92918	0.00339852	0.0117141
Fstl3	1037.98	0.94183	0.0817307	11.5236	1.00365e-30	3.62839e-29
Il34	172.224	0.944923	0.184178	5.13048	2.89009e-07	1.94999e-06
Tctn2	330.185	0.946208	0.144521	6.54719	5.86288e-11	5.86502e-10
Dock6	293.046	0.947108	0.153762	6.15958	7.29386e-10	6.49305e-09
Clcn2	478.317	0.947823	0.120067	7.89413	2.92357e-15	4.38996e-14
Hmces	1399.53	0.949765	0.0658234	14.429	3.40026e-47	2.25736e-45
Cnih2	58.2313	0.950261	0.291104	3.26434	0.00109721	0.00421935
Stk36	81.2595	0.950867	0.263943	3.60255	0.000315109	0.00134125
Kcnk2	840.489	0.95246	0.0925797	10.288	7.98123e-25	2.19664e-23
Mapkbp1	799.95	0.952523	0.0973613	9.78338	1.32708e-22	3.25574e-21
Cd300lb	1579.63	0.952674	0.0685486	13.8978	6.53243e-44	3.89952e-42
Ift80	3783.25	0.952727	0.0499707	19.0657	4.8663e-81	6.70509e-79
Npnt	264.705	0.954154	0.144162	6.61864	3.62525e-11	3.69404e-10
Txnip	9111.84	0.954287	0.0406412	23.4808	6.40726e-122	1.54644e-119
Nr1d1	706.221	0.955075	0.103681	9.21163	3.21198e-20	6.87188e-19
Lynx1	153.453	0.955571	0.19858	4.81203	1.49405e-06	9.13778e-06
Gpi1	28483.4	0.956343	0.033832	28.2674	8.6922e-176	3.28326e-173
Tfdp2	1771.76	0.956525	0.0648988	14.7387	3.63599e-49	2.57791e-47
Smim11	578.493	0.958347	0.0998974	9.5933	8.53078e-22	2.01828e-20
Ccn3	56.8326	0.959171	0.296202	3.23823	0.00120274	0.00458414
Fam210b	481.665	0.959679	0.102507	9.36208	7.81847e-21	1.7405e-19
Gm28321	77.4783	0.961383	0.278933	3.44664	0.000567603	0.00231522
Gm45441	43.3802	0.962299	0.365884	2.63007	0.00853684	0.026551
Gm10439	83.9002	0.963064	0.266298	3.6165	0.000298618	0.00127542
Tmc4	82.4924	0.964384	0.278197	3.46655	0.000527188	0.00216204
Gm13375	92.2221	0.967297	0.245995	3.93219	8.41761e-05	0.000399681
Kdm3a	3515.77	0.967819	0.0511837	18.9087	9.66889e-80	1.30757e-77
Slc2a1	4625.24	0.969009	0.0478443	20.2534	3.31584e-91	5.67527e-89
Wdtc1	1005.31	0.969601	0.0951667	10.1885	2.23292e-24	5.99495e-23
Alox5ap	48.3761	0.970635	0.334583	2.90103	0.00371942	0.0126983
2022-03-02	924.511	0.970778	0.0902729	10.7538	5.68625e-27	1.76451e-25
Zdhhc15	72.0959	0.970913	0.286178	3.39269	0.000692103	0.00277805
Acyp1	265.035	0.971639	0.152268	6.3811	1.75823e-10	1.67767e-09
Chst15	598.517	0.972055	0.0929314	10.4599	1.31971e-25	3.78927e-24
Dlg4	1303.87	0.973163	0.0774839	12.5595	3.52384e-36	1.61507e-34
Myl6b	858.624	0.973596	0.0833643	11.6788	1.63572e-31	6.14672e-30
Ces5a	43.2346	0.973792	0.370579	2.62776	0.00859492	0.0267164
Gm10362	42.7445	0.97396	0.368419	2.64362	0.00820249	0.0256421
Mfsd2b	38.0707	0.978724	0.384484	2.54556	0.0109104	0.0330419
Kif13a	3015.78	0.978815	0.0637869	15.3451	3.82116e-53	3.04414e-51
Gm45495	91.4279	0.978975	0.252723	3.87372	0.000107188	0.000500379
Fam117b	1602.12	0.97949	0.068672	14.2633	3.7045e-46	2.38e-44
Crtc3	1142.13	0.981553	0.0970759	10.1112	4.92784e-24	1.30385e-22
Ttc6	45.6163	0.981804	0.35587	2.75888	0.00579996	0.0189571
Dop1b	377.033	0.981909	0.13217	7.42914	1.09304e-13	1.42623e-12
AC109138.7	475.353	0.983243	0.119215	8.24762	1.61583e-16	2.70432e-15
Ndufv3	1932.69	0.983467	0.0670226	14.6737	9.50622e-49	6.67507e-47
Gabarapl1	3818.26	0.984094	0.0495734	19.8513	1.07471e-87	1.70614e-85
Gm19531	50.5265	0.984254	0.350914	2.80483	0.00503433	0.0166479
Per3	1151.82	0.986222	0.0930475	10.5991	3.00806e-26	8.95388e-25
Pla2g7	3087.2	0.986891	0.0572849	17.2278	1.64342e-66	1.69034e-64
Mxra8	1100.09	0.986937	0.0815358	12.1043	1.00167e-33	4.13268e-32
Spry4	2189.86	0.9871	0.0624608	15.8035	2.94284e-56	2.51843e-54
Shf	399.294	0.987203	0.139783	7.0624	1.63645e-12	1.90294e-11
Inpp5a	1258.24	0.988131	0.0707335	13.9698	2.38404e-44	1.45082e-42
Plxna3	865.74	0.988216	0.107533	9.18987	3.93298e-20	8.34112e-19
Gm7645	40.7287	0.988308	0.393361	2.51247	0.0119889	0.0358863
Abhd8	3782.1	0.98934	0.0509861	19.4041	7.12195e-84	1.07605e-81
Clca1	103.085	0.989427	0.265119	3.73201	0.000189957	0.000845225
Fam114a1	850.02	0.9895	0.0891776	11.0958	1.31412e-28	4.39539e-27
Entpd5	611.076	0.989843	0.09613	10.2969	7.27517e-25	2.00989e-23
Msrb3	1268.12	0.989875	0.0725027	13.6529	1.93902e-42	1.10914e-40
Lamb2	2936.38	0.990223	0.0873968	11.3302	9.2994e-30	3.25449e-28
Calcoco1	1181.14	0.99087	0.082989	11.9398	7.34128e-33	2.90837e-31
Gm49599	125.191	0.990876	0.217741	4.55071	5.34651e-06	3.04474e-05
Fam227a	56.5666	0.99202	0.32161	3.08454	0.00203865	0.00739082
Naa80	192.621	0.992024	0.167596	5.91912	3.23663e-09	2.70229e-08
Gm6181	66.504	0.992124	0.321145	3.08933	0.00200608	0.00728843
Dusp28	176.605	0.995039	0.221796	4.48627	7.24799e-06	4.06214e-05
Dexi	470.923	0.995313	0.132193	7.52924	5.10355e-14	6.93171e-13
Bnip3l	3947.37	0.998275	0.05705	17.4983	1.47717e-68	1.61005e-66
Rb1	1238.62	0.998914	0.0766046	13.0399	7.25861e-39	3.66409e-37
Cyp4f13	277.528	0.999202	0.151172	6.60971	3.85086e-11	3.91483e-10
Pcyt1b	429.448	0.999454	0.122237	8.17634	2.92596e-16	4.77303e-15
Gm13999	78.1827	1.0002	0.259194	3.8589	0.000113898	0.000528547
Gm28875	422.012	1.00058	0.113931	8.78228	1.6019e-18	3.08929e-17
2310030G06Rik	110.872	1.00094	0.237213	4.21959	2.44742e-05	0.000127025
Lrrc51	51.0281	1.00221	0.360343	2.78127	0.00541469	0.0177955
Traf5	214.778	1.00263	0.160237	6.25716	3.9206e-10	3.60741e-09
Gm45667	582.969	1.00352	0.114592	8.75736	1.99875e-18	3.81434e-17
Esm1	7919.16	1.00418	0.0549815	18.264	1.60133e-74	1.88612e-72
Sertad4	121.832	1.00805	0.226759	4.44547	8.77004e-06	4.85309e-05
Nanos1	116.787	1.0111	0.226633	4.46141	8.14218e-06	4.52394e-05
Selenom	670.144	1.01215	0.106349	9.51722	1.77872e-21	4.10191e-20
Zfp981	72.628	1.01478	0.309614	3.27756	0.0010471	0.00404796
Plekhf1	680.424	1.01544	0.106058	9.57444	1.02415e-21	2.40225e-20
Pdpn	613.744	1.01576	0.105662	9.61328	7.02708e-22	1.66973e-20
Oaf	4217.82	1.0166	0.0613109	16.5811	9.54104e-62	8.89468e-60
Gm20634	83.1084	1.017	0.269505	3.77357	0.000160927	0.000726026
Csrp2	590.109	1.01853	0.1177	8.65363	4.98875e-18	9.26217e-17
AI464131	137.028	1.0186	0.205364	4.95999	7.04981e-07	4.5319e-06
Gm16537	65.5291	1.01868	0.287997	3.53713	0.000404505	0.00169379
Gm37376	1444.68	1.01915	0.369868	2.75544	0.00586137	0.0191088
Trp53inp1	621.73	1.01932	0.117047	8.70864	3.07549e-18	5.79346e-17
Plekhg6	32.9032	1.01975	0.408439	2.49671	0.012535	0.0373019
Gm38391	228.551	1.02076	0.163306	6.25057	4.08947e-10	3.75019e-09
Mylpf	88.1509	1.02247	0.24837	4.11673	3.84283e-05	0.000193404
Gm12404	98.3745	1.02256	0.253233	4.03803	5.3902e-05	0.000264357
Adgrf5	50.0241	1.02308	0.345374	2.96225	0.00305403	0.0106405
Bcorl1	368.886	1.02342	0.12702	8.05713	7.81071e-16	1.22665e-14
Sh3gl3	194.16	1.02495	0.185623	5.52169	3.35745e-08	2.50528e-07
Kdm5b	807.126	1.02738	0.0896852	11.4554	2.20965e-30	7.96201e-29
Pdxp	227.573	1.02777	0.182577	5.62923	1.81014e-08	1.38902e-07
Cacnb1	45.1157	1.02953	0.370628	2.77781	0.00547263	0.0179775
Pim1	844.812	1.03393	0.0950621	10.8763	1.49443e-27	4.75872e-26
AA986860	134.519	1.03426	0.219061	4.72134	2.34296e-06	1.40245e-05
Hist1h3d	40.6728	1.03455	0.36797	2.81151	0.00493093	0.0163598
Cux1	5490.48	1.03496	0.043626	23.7235	2.06109e-124	5.13118e-122
Mtus1	37.6377	1.0354	0.394998	2.62127	0.00876022	0.0271686
Car11	133.237	1.03563	0.215854	4.79783	1.60396e-06	9.77458e-06
Adam33	2783.05	1.03622	0.0657988	15.7483	7.05857e-56	6.01709e-54
Ptprq	55.8876	1.03628	0.30672	3.37858	0.000728611	0.00291126
Tnfrsf26	48.786	1.03726	0.385506	2.69066	0.00713117	0.0226682
Ypel5	925.078	1.03753	0.0878005	11.8169	3.19412e-32	1.24072e-30
Zfand4	635.456	1.03764	0.106576	9.73611	2.11497e-22	5.12553e-21
Chst1	2699.28	1.0406	0.0605798	17.1774	3.92421e-66	3.99868e-64
Ptpdc1	1051.74	1.04062	0.0986524	10.5483	5.17001e-26	1.50818e-24
Snhg8	2606.34	1.04092	0.0820224	12.6907	6.66e-37	3.13106e-35
Ccno	81.2697	1.04227	0.274466	3.79744	0.000146201	0.000664655
Eml1	2313.7	1.0491	0.0606888	17.2866	5.93353e-67	6.2197e-65
Igfbp6	4984.08	1.04937	0.0446908	23.4807	6.42351e-122	1.54644e-119
H2afv	1717.54	1.0506	0.0680207	15.4453	8.11157e-54	6.50946e-52
Megf9	591.896	1.05151	0.0977394	10.7583	5.41759e-27	1.68353e-25
Slc4a11	55.7514	1.05188	0.297259	3.53859	0.000402274	0.00168638
Ift122	729.178	1.05245	0.0878678	11.9777	4.65235e-33	1.85653e-31
Gm38973	54.9773	1.05335	0.371996	2.83162	0.00463132	0.0154434
Acacb	484.098	1.0551	0.11441	9.22205	2.91461e-20	6.24788e-19
1700096K18Rik	35.2155	1.05609	0.373882	2.82466	0.00473311	0.0157516
Enkur	55.3753	1.05613	0.316399	3.33797	0.000843935	0.00332535
1700027A07Rik	52.3382	1.05615	0.329922	3.20123	0.00136845	0.00513971
Gm26762	3032.42	1.05708	0.0575686	18.3621	2.6396e-75	3.19493e-73
Angptl2	3716.49	1.05936	0.0514744	20.5803	4.12356e-94	7.34463e-92
Fam98c	750.306	1.05961	0.0959888	11.0389	2.47999e-28	8.18246e-27
Abcb10	1855.84	1.05994	0.0617255	17.1718	4.31607e-66	4.37761e-64
1810062G17Rik	35.1462	1.06019	0.387575	2.73546	0.00622934	0.0201435
Fbxo10	559.001	1.06153	0.114463	9.27404	1.79231e-20	3.89156e-19
Kdm4b	1148.4	1.0621	0.077414	13.7198	7.72942e-43	4.47979e-41
Zfp783	28.4757	1.06266	0.433103	2.4536	0.0141432	0.0414793
Slc44a2	1620.29	1.06485	0.070285	15.1505	7.52429e-52	5.74363e-50
Cst6	39.0821	1.06537	0.434573	2.45154	0.0142246	0.0416843
Rassf3	1022.64	1.06597	0.0818145	13.0291	8.36189e-39	4.21132e-37
Gm15479	143.788	1.06687	0.231624	4.60604	4.10419e-06	2.37555e-05
Col1a1	2214.41	1.06688	0.0759188	14.053	7.38648e-45	4.53286e-43
Gli1	277.862	1.06717	0.146252	7.29677	2.94748e-13	3.6857e-12
Snhg18	670.395	1.06871	0.0951181	11.2356	2.72506e-29	9.41651e-28
Fam161b	51.953	1.07003	0.335189	3.19231	0.00141142	0.00528841
Pdgfrb	1184.98	1.07124	0.0892744	11.9994	3.57851e-33	1.43586e-31
C030014I23Rik	102.042	1.07315	0.280942	3.81984	0.000133536	0.000611747
Cacng7	307.241	1.07748	0.147275	7.31611	2.55268e-13	3.22515e-12
Zfp30	285.171	1.07848	0.156741	6.88064	5.95852e-12	6.55317e-11
Vim	105346	1.0789	0.0340445	31.6908	2.08175e-220	1.11237e-217
Gm10020	156.335	1.08053	0.264077	4.09171	4.2821e-05	0.000214134
Vdr	105.107	1.08109	0.229049	4.71991	2.35945e-06	1.41155e-05
Nyap1	2683.3	1.08327	0.0632587	17.1244	9.76584e-66	9.85944e-64
Foxl1	34.5959	1.08339	0.403665	2.68388	0.00727732	0.0230428
C1qtnf1	66.3645	1.08621	0.298349	3.64074	0.000271857	0.00117057
4930599N23Rik	29.3067	1.08633	0.400646	2.71145	0.00669906	0.0214378
Gm29630	35.2207	1.08656	0.431441	2.51845	0.0117872	0.035389
2500002B13Rik	147.472	1.08764	0.222811	4.88145	1.0531e-06	6.5899e-06
Zrsr1	629.972	1.08832	0.104558	10.4087	2.26283e-25	6.4382e-24
Mir7019	34.4848	1.08887	0.41303	2.63629	0.00838182	0.026134
Gm47204	84.169	1.08887	0.287021	3.7937	0.000148418	0.000673895
Gm15567	55.2531	1.08951	0.38414	2.83624	0.00456479	0.0152447
Rab26os	69.1778	1.09007	0.328457	3.31875	0.000904201	0.00354179
Evi5l	1009.88	1.09104	0.0808187	13.4998	1.56824e-41	8.61077e-40
Twsg1	4330.83	1.09164	0.0469157	23.2682	9.30896e-120	2.14674e-117
1700101I11Rik	864.962	1.09229	0.0829621	13.1661	1.37484e-39	7.08708e-38
Adarb1	210.01	1.09249	0.210455	5.19111	2.09046e-07	1.42672e-06
Sorbs1	754.12	1.09288	0.0970101	11.2656	1.94021e-29	6.71502e-28
Por	9489.64	1.09549	0.0441473	24.8143	6.27808e-136	1.74101e-133
Ica1l	270.926	1.09572	0.148244	7.39133	1.4537e-13	1.87891e-12
Gm20402	59.4358	1.09698	0.317143	3.45893	0.000542335	0.00221918
Mss51	48.6178	1.0974	0.355636	3.08575	0.00203041	0.00736582
Gm12333	37.6848	1.09798	0.409449	2.68161	0.00732684	0.0231726
Rasgrp4	305.02	1.09872	0.13491	8.14413	3.82021e-16	6.16752e-15
Apln	1953.98	1.09991	0.0636744	17.274	7.38695e-67	7.66982e-65
Ttyh3	637.405	1.10035	0.103309	10.651	1.72421e-26	5.16743e-25
Gm4786	34.3222	1.10101	0.440743	2.49808	0.012487	0.0371792
Iqsec2	653.025	1.1013	0.109769	10.0329	1.09236e-23	2.83547e-22
Pold4	828.736	1.10242	0.0918327	12.0046	3.36035e-33	1.3508e-31
[truncated: 637 more rows]
