# Supplementary material for: Loss of PHF8 induces a viral mimicry response by activating endogenous retrotransposons
Source: Nat Commun. 2023 Jul 15;14:4225. doi: 10.1038/s41467-023-39943-y (PMC10349869; doi:10.1038/s41467-023-39943-y)
Supplement: Supplementary file 6 — Supplementary Data 3 [file 41467_2023_39943_MOESM6_ESM.xlsx]

## Sheet: Supplementary Data 3
Supplementary Data 3. GO analysis of RNA-seq data showing upregulated pathways in Phf8 KO CT26 cells compared with the vector control cells
GO Term	Count	%	P Value	Genes	List Total	Pop Hits	Pop Total	Fold Enrichment	Bonferroni	Benjamini	FDR	Note: P value was calculated using DESeq2 package (v1.20.0) (see details in “Methods”).
GO:0071346~cellular response to interferon-gamma	16	10	1.4423e-19	GBP6, GBP5, GBP2B, GBP7, NOS2, CCL20, GBP9, ACOD1, GBP10, CCL7, CCL5, CCL3, CCL2, GBP2, GBP4, GBP3	116	68	18082	36.6775	1.13076e-16	1.13076e-16	1.08317e-16
GO:0051607~defense response to virus	20	12.5	8.44691e-19	ZBP1, GBP2B, RSAD2, IFNB1, MX2, STAT2, OAS1A, ISG15, DDX60, IFIT1, IFIT1BL2, OAS1G, IFIH1, CXCL10, IL6, OAS2, OAS3, DHX58, OASL1, OASL2	116	167	18082	18.6682	6.62238e-16	3.31119e-16	3.17181e-16
GO:0002376~immune system process	25	15.625	1.80621e-17	HP, IFIT1, IFIH1, C3, C1S2, C1S1, CASP4, ZC3H12A, DHX58, OASL1, HERC6, OASL2, ZBP1, GBP5, GBP2B, RSAD2, MX2, ACOD1, IIGP1, CLEC4D, SLPI, OAS2, OAS3, IRF7, LCN2	116	383	18082	10.1749	1.41607e-14	4.04548e-15	3.8752e-15
GO:0042832~defense response to protozoan	12	7.5	2.06402e-17	GBP6, IL6, GBP2B, GBP10, GBP7, GBP9, SLC11A1, BCL3, IRGM2, GBP2, IIGP1, GBP3	116	30	18082	62.3517	1.61819e-14	4.04548e-15	3.8752e-15
GO:0006955~immune response	22	13.75	3.41487e-17	CCL20, TNFRSF9, CXCL1, CXCL3, CXCL5, OAS1G, CXCL10, IL6, CXCL11, CCL7, SLPI, OAS2, OAS3, CCL5, CCL3, ENPP2, TNFSF10, CCL2, CD27, FAS, OASL1, OASL2	116	272	18082	12.6079	2.67725e-14	5.35451e-15	5.12913e-15
GO:0009615~response to virus	15	9.375	1.67255e-16	RSAD2, MX2, OAS1A, DDX60, IFIT1, IFIH1, CXCL10, OAS2, OAS3, CCL5, BCL3, DHX58, LCN2, OASL1, OASL2	116	84	18082	27.8356	1.74083e-13	2.18546e-14	2.09347e-14
GO:0035458~cellular response to interferon-beta	12	7.5	1.12023e-15	GBP6, GBP2B, F830016B08RIK, IFNB1, IGTP, IRGM2, ACOD1, GM4951, IFIT1, GBP2, IIGP1, GBP3	116	41	18082	45.6232	8.70415e-13	1.25466e-13	1.20185e-13
GO:0006954~inflammatory response	22	13.75	4.16003e-15	GBP5, NOS2, CCL20, TNFRSF9, SLC11A1, ACOD1, CXCL1, CXCL3, CXCL5, C3, CXCL10, IL6, CXCL11, ELF3, CCL7, CCL5, CASP4, ZC3H12A, CCL3, CCL2, CD27, FAS	116	344	18082	9.96903	3.22053e-12	4.07683e-13	3.90523e-13
GO:0045087~innate immune response	23	14.375	7.4521e-15	ZBP1, RSAD2, IFNB1, MX2, OAS1A, ACOD1, IFIT1, IIGP1, IFIH1, C3, C1S2, CLEC4D, C1S1, SLPI, OAS2, OAS3, CASP4, DHX58, IRF7, LCN2, OASL1, HERC6, OASL2	116	400	18082	8.96306	5.83178e-12	6.4916e-13	6.21836e-13
GO:0070098~chemokine-mediated signaling pathway	10	6.25	6.16766e-11	CXCL10, CXCL11, CCL7, CCL20, CCL5, CCL3, CCL2, CXCL1, CXCL3, CXCL5	116	55	18082	28.3417	4.83544e-08	4.83544e-09	4.63191e-09
GO:0045071~negative regulation of viral genome replication	8	5	1.03282e-09	SLPI, RSAD2, IFNB1, CCL5, MX2, OAS3, ISG15, OASL1	116	32	18082	38.9698	8.09734e-07	7.36122e-08	7.05137e-08
GO:0044406~adhesion of symbiont to host	6	3.75	1.17698e-09	GBP6, GBP2B, GBP7, GBP9, GBP2, GBP3	116	9	18082	103.92	9.22755e-07	7.68963e-08	7.36596e-08
GO:0071347~cellular response to interleukin-1	10	6.25	1.97073e-09	IL6, CCL7, CCL20, CCL5, SAA3, ZC3H12A, LCN2, CCL3, CCL2, ACOD1	116	80	18082	19.4849	1.54505e-06	1.1885e-07	1.13847e-07
GO:0032496~response to lipopolysaccharide	13	8.125	4.62673e-09	NOS2, TNFRSF9, SLC11A1, ACOD1, CXCL1, CXCL3, CXCL5, CXCL10, CXCL11, SLPI, ACP5, CD27, FAS	116	197	18082	10.2865	3.62735e-06	2.59097e-07	2.48191e-07
GO:0071222~cellular response to lipopolysaccharide	13	8.125	9.00605e-09	GBP6, NOS2, CCL20, ACOD1, CXCL3, CXCL10, IL6, GBP10, ZC3H12A, LCN2, CCL2, CMPK2, GBP2	116	209	18082	9.69584	7.06072e-06	4.70716e-07	4.50903e-07
GO:0060326~cell chemotaxis	9	5.625	3.38806e-08	CXCL10, CXCL11, CCL20, SAA3, CCL3, ENPP2, CCL2, CXCL1, CXCL5	116	78	18082	17.9861	2.6562e-05	1.66015e-06	1.59027e-06
GO:0006935~chemotaxis	10	6.25	6.21447e-08	CXCL10, CXCL11, CCL7, CCL20, CCL5, CCL3, ENPP2, CCL2, CXCL3, CXCL5	116	118	18082	13.2101	4.87202e-05	2.86597e-06	2.74533e-06
GO:0071356~cellular response to tumor necrosis factor	9	5.625	5.00188e-07	IL6, CCL7, CCL20, CCL5, ZC3H12A, LCN2, CCL3, CCL2, ACOD1	116	110	18082	12.7538	0.000392071	2.1786e-05	2.0869e-05
GO:0050830~defense response to Gram-positive bacterium	8	5	2.11282e-06	GBP6, GBP2B, GBP10, GBP7, GBP9, ACP5, GBP2, GBP3	116	93	18082	13.409	0.00165508	8.71816e-05	8.35119e-05
GO:0030593~neutrophil chemotaxis	7	4.375	5.02025e-06	CCL7, CCL20, CCL5, CCL3, CCL2, CXCL1, CXCL3	116	69	18082	15.8138	0.00392815	0.000196794	0.00018851
GO:0048245~eosinophil chemotaxis	4	2.5	2.91104e-05	CCL7, CCL5, CCL3, CCL2	116	10	18082	62.3517	0.0225644	0.00107585	0.00103056
GO:0042742~defense response to bacterium	9	5.625	3.01896e-05	CLEC4D, SLPI, NOS2, IFNB1, SLC11A1, BCL3, IRGM2, HP, ISG15	116	191	18082	7.3451	0.0233911	0.00107585	0.00103056
GO:0048247~lymphocyte chemotaxis	5	3.125	5.50956e-05	CCL7, CCL20, CCL5, CCL3, CCL2	116	33	18082	23.6181	0.0422764	0.00187804	0.00179899
GO:0042127~regulation of cell proliferation	9	5.625	0.000101871	CXCL10, IL6, CXCL11, NOS2, TNFRSF9, CD27, FAS, CXCL3, CXCL5	116	227	18082	6.18024	0.0767641	0.00332777	0.0031877
GO:0006164~purine nucleotide biosynthetic process	4	2.5	0.000264003	OAS2, OAS3, OAS1A, OASL2	116	20	18082	31.1759	0.186985	0.00827914	0.00793066
GO:0030574~collagen catabolic process	4	2.5	0.000460114	CTSK, MMP3, MMP9, MMP10	116	24	18082	25.9799	0.30289	0.0138742	0.0132902
GO:0010818~T cell chemotaxis	3	1.875	0.00059153	CXCL10, CXCL11, CCL3	116	6	18082	77.9397	0.371172	0.0165628	0.0158657
GO:2000503~positive regulation of natural killer cell chemotaxis	3	1.875	0.00059153	CCL7, CCL5, CCL3	116	6	18082	77.9397	0.371172	0.0165628	0.0158657
GO:0006952~defense response	6	3.75	0.000872472	F830016B08RIK, IFNB1, IGTP, IRGM2, ACOD1, GM4951	116	116	18082	8.06272	0.495565	0.0235868	0.022594
GO:0070374~positive regulation of ERK1 and ERK2 cascade	7	4.375	0.00128541	C3, IL6, CCL7, CCL20, CCL5, CCL3, CCL2	116	188	18082	5.80402	0.635203	0.0335922	0.0321782
GO:0071549~cellular response to dexamethasone stimulus	4	2.5	0.00166332	IL6, GDNF, IFNB1, CCL2	116	37	18082	16.8518	0.728863	0.042066	0.0402953
GO:0002548~monocyte chemotaxis	4	2.5	0.00208595	CCL7, CCL20, CCL3, CCL2	116	40	18082	15.5879	0.805454	0.0511057	0.0489545
GO:0043547~positive regulation of GTPase activity	6	3.75	0.00241425	GNAO1, CCL7, CCL20, CCL5, CCL3, CCL2	116	146	18082	6.406	0.849691	0.0573568	0.0549426
GO:0090026~positive regulation of monocyte chemotaxis	3	1.875	0.00347115	CXCL10, CCL5, CCL2	116	14	18082	33.4027	0.934527	0.0788387	0.0755203
GO:0010942~positive regulation of cell death	4	2.5	0.00351959	ZC3H12A, HP, FAS, AXIN2	116	48	18082	12.9899	0.936975	0.0788387	0.0755203
GO:0002690~positive regulation of leukocyte chemotaxis	3	1.875	0.00398858	CXCL10, CXCL11, CXCL5	116	15	18082	31.1759	0.956426	0.0845148	0.0809574
GO:0006956~complement activation	3	1.875	0.00398858	C3, C1S2, C1S1	116	15	18082	31.1759	0.956426	0.0845148	0.0809574
GO:2000406~positive regulation of T cell migration	3	1.875	0.0045395	CXCL10, CCL20, CCL5	116	16	18082	29.2274	0.971762	0.0936571	0.0897149
GO:0048255~mRNA stabilization	3	1.875	0.00638885	GDNF, SLC11A1, AXIN2	116	19	18082	24.6125	0.993428	0.128432	0.123026
GO:0045766~positive regulation of angiogenesis	5	3.125	0.00745599	C3, CCL5, ZC3H12A, MMP9, PRL2C2	116	121	18082	6.44129	0.99717	0.144241	0.13817
GO:0050729~positive regulation of inflammatory response	4	2.5	0.00754321	CCL7, CCL5, CCL3, CCL2	116	63	18082	9.8971	0.997358	0.144241	0.13817
GO:0000165~MAPK cascade	4	2.5	0.00968287	CCL5, SLC11A1, CCL3, CCL2	116	69	18082	9.03648	0.999514	0.180747	0.173139
GO:0045944~positive regulation of transcription from RNA polymerase II promoter	14	8.75	0.0105923	ARNT2, CEBPD, IFNB1, SLC11A1, POU2F2, KLF15, IL6, GDNF, ELF3, ZC3H12A, BCL3, IRF7, CCL3, PRL2C2	116	995	18082	2.19328	0.999763	0.193125	0.184996
GO:0034341~response to interferon-gamma	3	1.875	0.0117962	CCL5, SLC11A1, IRGM2	116	26	18082	17.9861	0.999909	0.206939	0.198229
GO:0006508~proteolysis	10	6.25	0.0119869	C1S2, C1S1, FAP, CTSK, MMP3, CASP4, HP, MMP9, USP18, MMP10	116	582	18082	2.67834	0.999922	0.206939	0.198229
GO:0071407~cellular response to organic cyclic compound	4	2.5	0.0121419	NOS2, CCL5, CCL3, AXIN2	116	75	18082	8.31356	0.999931	0.206939	0.198229
GO:0090200~positive regulation of release of cytochrome c from mitochondria	3	1.875	0.0155304	TNFSF10, FAS, MMP9	116	30	18082	15.5879	0.999995	0.259061	0.248156
GO:0031663~lipopolysaccharide-mediated signaling pathway	3	1.875	0.0165333	CCL5, CCL3, CCL2	116	31	18082	15.0851	0.999998	0.270043	0.258677
GO:0009636~response to toxic substance	4	2.5	0.0175026	ARNT2, CCL5, CCL3, FAS	116	86	18082	7.2502	0.999999	0.280041	0.268254
GO:0010332~response to gamma radiation	3	1.875	0.0197019	CXCL10, CCL7, CCL2	116	34	18082	13.7541	1	0.308926	0.295923
GO:0008625~extrinsic apoptotic signaling pathway via death domain receptors	3	1.875	0.0208103	TNFRSF9, CD27, FAS	116	35	18082	13.3611	1	0.313755	0.300548
GO:0006953~acute-phase response	3	1.875	0.0208103	IL6, SAA3, HP	116	35	18082	13.3611	1	0.313755	0.300548
GO:0043491~protein kinase B signaling	3	1.875	0.0242866	CCL5, CCL3, CCL2	116	38	18082	12.3063	1	0.352801	0.337951
GO:2001199~negative regulation of dendritic cell differentiation	2	1.25	0.0252001	TMEM176B, TMEM176A	116	4	18082	77.9397	1	0.352801	0.337951
GO:1900245~positive regulation of MDA-5 signaling pathway	2	1.25	0.0252001	DHX58, DDX60	116	4	18082	77.9397	1	0.352801	0.337951
GO:2000427~positive regulation of apoptotic cell clearance	2	1.25	0.0252001	C3, CCL2	116	4	18082	77.9397	1	0.352801	0.337951
GO:0006874~cellular calcium ion homeostasis	4	2.5	0.0259521	CCL5, ATP2A3, CCL3, CCL2	116	100	18082	6.23517	1	0.356956	0.341931
GO:0032720~negative regulation of tumor necrosis factor production	3	1.875	0.0305635	TRIM30A, ZC3H12A, ACP5	116	43	18082	10.8753	1	0.410308	0.393037
GO:0032020~ISG15-protein conjugation	2	1.25	0.0314011	UBA7, ISG15	116	5	18082	62.3517	1	0.410308	0.393037
GO:0010574~regulation of vascular endothelial growth factor production	2	1.25	0.0314011	IL6, CCL2	116	5	18082	62.3517	1	0.410308	0.393037
GO:0006879~cellular iron ion homeostasis	3	1.875	0.0332351	SLC11A1, LCN2, CP	116	45	18082	10.392	1	0.427153	0.409174
GO:0030198~extracellular matrix organization	4	2.5	0.0362277	LAMB3, ELF3, BCL3, MMP9	116	114	18082	5.46945	1	0.439543	0.421042
GO:2000553~positive regulation of T-helper 2 cell cytokine production	2	1.25	0.037563	IL6, RSAD2	116	6	18082	51.9598	1	0.439543	0.421042
GO:0060337~type I interferon signaling pathway	2	1.25	0.037563	IFNB1, STAT2	116	6	18082	51.9598	1	0.439543	0.421042
GO:0019941~modification-dependent protein catabolic process	2	1.25	0.037563	UBA7, ISG15	116	6	18082	51.9598	1	0.439543	0.421042
GO:0048305~immunoglobulin secretion	2	1.25	0.037563	CD27, POU2F2	116	6	18082	51.9598	1	0.439543	0.421042
GO:0001957~intramembranous ossification	2	1.25	0.037563	CTSK, AXIN2	116	6	18082	51.9598	1	0.439543	0.421042
GO:0042981~regulation of apoptotic process	5	3.125	0.0383051	IL6, TNFRSF9, BCL3, CASP4, FAS	116	199	18082	3.91657	1	0.441636	0.423046
GO:0034340~response to type I interferon	2	1.25	0.043686	MX2, ISG15	116	7	18082	44.5369	1	0.482392	0.462088
GO:0050869~negative regulation of B cell activation	2	1.25	0.043686	BANK1, FAS	116	7	18082	44.5369	1	0.482392	0.462088
GO:0031346~positive regulation of cell projection organization	2	1.25	0.043686	LCN2, PRL2C2	116	7	18082	44.5369	1	0.482392	0.462088
GO:0006958~complement activation, classical pathway	3	1.875	0.047861	C3, C1S2, C1S1	116	55	18082	8.50251	1	0.520267	0.498368
GO:1900246~positive regulation of RIG-I signaling pathway	2	1.25	0.0497705	DHX58, DDX60	116	8	18082	38.9698	1	0.520267	0.498368
GO:0050688~regulation of defense response to virus	2	1.25	0.0497705	IFIT1, GBP4	116	8	18082	38.9698	1	0.520267	0.498368
GO:0043615~astrocyte cell migration	2	1.25	0.0497705	CCL3, CCL2	116	8	18082	38.9698	1	0.520267	0.498368
GO:0009611~response to wounding	3	1.875	0.0526301	IL6, GDNF, CCL2	116	58	18082	8.06272	1	0.542921	0.520068
GO:1900119~positive regulation of execution phase of apoptosis	2	1.25	0.0558165	FAP, ZC3H12A	116	9	18082	34.6398	1	0.553926	0.53061
GO:1900165~negative regulation of interleukin-6 secretion	2	1.25	0.0558165	BANK1, ZC3H12A	116	9	18082	34.6398	1	0.553926	0.53061
GO:0030816~positive regulation of cAMP metabolic process	2	1.25	0.0558165	CXCL10, CXCL11	116	9	18082	34.6398	1	0.553926	0.53061
GO:0031175~neuron projection development	4	2.5	0.0589798	GNAO1, IL6, GDNF, GDPD5	116	139	18082	4.48574	1	0.57024	0.546237
GO:0008360~regulation of cell shape	4	2.5	0.0589798	IL6, CCL7, CCL3, CCL2	116	139	18082	4.48574	1	0.57024	0.546237
GO:0010884~positive regulation of lipid storage	2	1.25	0.0618245	C3, ZC3H12A	116	10	18082	31.1759	1	0.57024	0.546237
GO:0010996~response to auditory stimulus	2	1.25	0.0618245	CXCL10, IL6	116	10	18082	31.1759	1	0.57024	0.546237
GO:0060340~positive regulation of type I interferon-mediated signaling pathway	2	1.25	0.0618245	ZBP1, IRF7	116	10	18082	31.1759	1	0.57024	0.546237
GO:0032480~negative regulation of type I interferon production	2	1.25	0.0618245	DHX58, ACOD1	116	10	18082	31.1759	1	0.57024	0.546237
GO:0019221~cytokine-mediated signaling pathway	4	2.5	0.0663124	IL6, IFNB1, CCL2, IIGP1	116	146	18082	4.27067	1	0.603987	0.578564
GO:0032727~positive regulation of interferon-alpha production	2	1.25	0.0677945	IFIH1, IRF7	116	11	18082	28.3417	1	0.603987	0.578564
GO:0070233~negative regulation of T cell apoptotic process	2	1.25	0.0677945	CCL5, CD27	116	11	18082	28.3417	1	0.603987	0.578564
GO:0006915~apoptotic process	8	5	0.0715396	FAP, TNFRSF9, ZC3H12A, TNFSF10, LCN2, CD27, FAS, XAF1	116	570	18082	2.18778	1	0.621525	0.595364
GO:0031669~cellular response to nutrient levels	2	1.25	0.0737268	IL6, LCN2	116	12	18082	25.9799	1	0.621525	0.595364
GO:0043922~negative regulation by host of viral transcription	2	1.25	0.0737268	CCL5, CCL3	116	12	18082	25.9799	1	0.621525	0.595364
GO:0045088~regulation of innate immune response	2	1.25	0.0737268	DHX58, IRF7	116	12	18082	25.9799	1	0.621525	0.595364
GO:0043950~positive regulation of cAMP-mediated signaling	2	1.25	0.0737268	CXCL10, CXCL11	116	12	18082	25.9799	1	0.621525	0.595364
GO:0098586~cellular response to virus	2	1.25	0.0854795	IFNB1, ZC3H12A	116	14	18082	22.2685	1	0.704604	0.674946
GO:0048246~macrophage chemotaxis	2	1.25	0.0854795	CCL3, CCL2	116	14	18082	22.2685	1	0.704604	0.674946
GO:0030334~regulation of cell migration	3	1.875	0.0862781	MMP3, ENPP2, MMP10	116	77	18082	6.07322	1	0.704604	0.674946
GO:0045824~negative regulation of innate immune response	2	1.25	0.0913003	DHX58, ACOD1	116	15	18082	20.7839	1	0.723024	0.692591
GO:0032481~positive regulation of type I interferon production	2	1.25	0.0913003	DHX58, IRF7	116	15	18082	20.7839	1	0.723024	0.692591
GO:0045019~negative regulation of nitric oxide biosynthetic process	2	1.25	0.0913003	ZC3H12A, ACP5	116	15	18082	20.7839	1	0.723024	0.692591
GO:0034097~response to cytokine	3	1.875	0.0940148	GNAO1, CCL5, ACP5	116	81	18082	5.77331	1	0.737076	0.706051
GO:0010759~positive regulation of macrophage chemotaxis	2	1.25	0.0970843	CCL5, CCL2	116	16	18082	19.4849	1	0.746217	0.714807
GO:0043281~regulation of cysteine-type endopeptidase activity involved in apoptotic process	2	1.25	0.0970843	CD27, FAS	116	16	18082	19.4849	1	0.746217	0.714807
