# Supplementary material for: Loss of PHF8 induces a viral mimicry response by activating endogenous retrotransposons
Source: Nat Commun. 2023 Jul 15;14:4225. doi: 10.1038/s41467-023-39943-y (PMC10349869; doi:10.1038/s41467-023-39943-y)
Supplement: Supplementary file 7 — Supplementary Data 4 [file 41467_2023_39943_MOESM7_ESM.xlsx]

## Sheet: Supplementary Data 4
Supplementary Data 4. GO analysis of RNA-seq data showing downregulated pathways in Phf8 KO + Phf8 CT26 cells compared with Phf8 KO cells.
Term	Count	%	P Value	Genes	List Total	Pop Hits	Pop Total	Fold Enrichment	Bonferroni	Benjamini	FDR	Note: P value was calculated using DESeq2 package (v1.20.0) (see details in “Methods”).
GO:0002376~immune system process	69	6.81145	1.05731e-24	IFITM3, H2-T23, CSF1, H2-K1, ADAR, IFI30, IFIT1, ETS1, IFIT3, IFIH1, FCNA, C1S2, C1S1, C1QBP, CASP4, ZC3H12A, DHX58, TRIM25, LGALS9, B2M, OASL1, OASL2, MAP3K5, HERC6, ZBP1, GBP5, RSAD2, DDX58, SP110, TAP1, ACOD1, CTPS, SLPI, OAS2, OAS3, IRF1, IRF7, TLR7, MASP1, TLR3, H2-D1, H2-Q7, NLRC5, IL4RA, OAS1B, ZC3HAV1, TAPBPL, C3, NLRP3, PAG1, C1RB, CD74, SEMA4A, GBP2B, C1RA, MX2, ERAP1, EIF2AK2, IRGM1, P…	755	383	18082	4.31469	3.03766e-21	1.65816e-21	1.63334e-21
GO:0035458~cellular response to interferon-beta	26	2.56663	1.1543e-24	IFIT1, IFIT3, GM12185, GBP2, GBP3, GBP6, TGTP2, GBP2B, PNPT1, TGTP1, IFI204, IFI205, STAT1, TREX1, IFI203, IRGM2, IRGM1, ACOD1, IFI47, IFI202B, IIGP1, F830016B08RIK, IRF1, IGTP, GM4951, TLR3	755	41	18082	15.1876	3.31631e-21	1.65816e-21	1.63334e-21
GO:0051607~defense response to virus	44	4.34353	1.59191e-22	IFITM3, SLFN8, A230050P20RIK, NLRC5, OAS1A, OAS1B, ADAR, OAS1C, ZC3HAV1, DDX60, IFIT1, SLFN9, IFIT3, OAS1G, IFIH1, DHX58, NLRP3, TRIM25, OASL1, OASL2, ZBP1, APOBEC1, IFNAR2, GBP2B, RSAD2, DDX58, MX2, STAT2, EIF2AK2, ISG15, IFIT1BL2, BST2, CXCL10, IL6, PLSCR1, POLR3B, OAS2, OAS3, IRF1, POLR3D, IFIT3B, TLR7, TLR3, TRIM34A	755	167	18082	6.31009	4.57356e-19	1.52452e-19	1.5017e-19
GO:0009615~response to virus	29	2.86278	2.1716e-18	IFITM3, DDX21, OAS1A, OAS1B, ADAR, ZC3HAV1, DDX60, IFIT1, IFIT3, IFIH1, CCL5, DHX58, OASL1, OASL2, TGTP2, TGTP1, RSAD2, DDX58, MX2, EIF2AK2, BST2, CXCL10, CDK6, OAS2, OAS3, BCL3, LCN2, TLR3, MYD88	755	84	18082	8.26834	6.23901e-15	1.55975e-15	1.53641e-15
GO:0045087~innate immune response	56	5.52813	5.31948e-15	IFITM3, CSF1, ADAR, IFIT1, IFIT3, IFIH1, FCNA, C1S2, C1S1, C1QBP, CASP4, DHX58, TRIM25, TRIM21, B2M, OASL1, OASL2, MAP3K5, HERC6, ZBP1, RSAD2, DDX58, SP110, ACOD1, SLPI, LCK, OAS2, OAS3, IRF1, IRF7, TRIM14, TLR7, MASP1, TLR3, NLRC5, OAS1A, OAS1B, ZC3HAV1, C3, NLRP3, C1RB, C1RA, PPP1R14B, MX2, EIF2AK2, IRGM1, IFI202B, IIGP1, NFKB1, BST2, POLR3B, POLR3D, LCN2, REL, MYD88, FRK	755	400	18082	3.35295	1.53104e-11	3.05658e-12	3.01083e-12
GO:0045071~negative regulation of viral genome replication	16	1.57947	5.10118e-13	IFITM3, RSAD2, MX2, A230050P20RIK, EIF2AK2, ADAR, ISG15, OAS1B, ZC3HAV1, PARP10, BST2, PLSCR1, SLPI, OAS3, CCL5, OASL1	755	32	18082	11.9748	1.46565e-09	2.44261e-10	2.40606e-10
GO:0042254~ribosome biogenesis	23	2.27048	9.32236e-12	NOP58, NOP14, NIP7, ISG20L2, GTPBP10, NOC4L, DDX51, AATF, WDR12, SDAD1, IPO4, GNL3, FTSJ3, BOP1, DKC1, MTG1, BMS1, C1QBP, MRTO4, RRS1, GAR1, TSR1, BRIX1	755	89	18082	6.18924	2.6783e-08	3.77911e-09	3.72255e-09
GO:0006364~rRNA processing	27	2.66535	1.05231e-11	DIS3L, DDX21, NAT10, NOL8, NOL9, NOL6, RRP9, EXOSC6, GAR1, UTP20, EXOSC1, RRP15, MDN1, UTP15, WDR36, NOP14, DIS3, DDX51, RRP1B, PA2G4, WDR12, FTSJ3, WDR55, BOP1, DKC1, MRTO4, CCDC86	755	126	18082	5.13207	3.0233e-08	3.77911e-09	3.72255e-09
GO:0071346~cellular response to interferon-gamma	20	1.97433	2.36919e-11	GBP6, GBP5, GBP2B, EDN1, GBP7, NOS2, GBP9, H2-Q7, ACOD1, SYNCRIP, GBP10, CCL7, MYC, CCL5, CCL2, IL12RB1, GBP2, GBP4, TLR3, GBP3	755	68	18082	7.04402	6.80669e-08	7.563e-09	7.4498e-09
GO:0042832~defense response to protozoan	14	1.38203	6.46186e-11	GBP6, BATF2, GBP2B, GBP7, GBP9, SLC11A1, IRGM2, IL4RA, IIGP1, IL6, GBP10, BCL3, GBP2, GBP3	755	30	18082	11.1765	1.85649e-07	1.85649e-08	1.82871e-08
GO:0002474~antigen processing and presentation of peptide antigen via MHC class I	14	1.38203	9.88471e-10	H2-T24, H2-T23, H2-T22, H2-T10, H2-Q6, H2-Q7, H2-K1, H2-Q4, H2-Q2, H2-Q1, GM8909, B2M, H2-D1, H2-Q10	755	36	18082	9.31376	2.83987e-06	2.58171e-07	2.54307e-07
GO:0008033~tRNA processing	20	1.97433	1.54214e-09	TRUB1, TRUB2, POP1, METTL1, PUS1, NSUN2, WDR4, RPP40, ADAT1, NAT10, TRNT1, PUS7L, TSEN2, THG1L, QTRT1, TRMT6, LCMT2, DUS4L, TRMT61A, RPP38	755	85	18082	5.63522	4.43057e-06	3.69215e-07	3.63689e-07
GO:0006955~immune response	36	3.5538	3.16154e-09	CD274, H2-K1, OAS1B, H2-Q2, CXCL1, OAS1C, CXCL3, THBS1, H2-Q1, IFI44L, CXCL5, OAS1G, CCL7, CCL5, TNFSF10, CCL2, B2M, OASL1, OASL2, CD74, TGTP2, TGTP1, LIF, SERPINB9, TGFBR3, CXCL10, IL6, CXCL11, PLSCR1, SLPI, OAS2, OAS3, FAS, TLR7, MYD88, H2-D1	755	272	18082	3.16981	9.08306e-06	6.987e-07	6.88243e-07
GO:0035455~response to interferon-alpha	8	0.789733	1.40632e-07	IFNAR2, IFITM3, BST2, TGTP2, PLSCR1, TGTP1, EIF2AK2, ADAR	755	12	18082	15.9664	0.000403954	2.88597e-05	2.84277e-05
GO:0002479~antigen processing and presentation of exogenous peptide antigen via MHC class I, TAP-dependent	10	0.987167	2.36147e-06	H2-T23, H2-Q7, H2-K1, B2M, PSMB8, PSMB10, H2-D1, H2-Q10, PSMB9, TAPBP	755	30	18082	7.98322	0.00676154	0.0004523	0.00044553
GO:0034341~response to interferon-gamma	9	0.88845	7.04967e-06	IFITM3, BST2, TGTP2, TGTP1, CCL5, A230050P20RIK, SLC11A1, IRGM2, TRIM21	755	26	18082	8.29027	0.02005	0.00126586	0.00124691
GO:0044406~adhesion of symbiont to host	6	0.5923	1.36306e-05	GBP6, GBP2B, GBP7, GBP9, GBP2, GBP3	755	9	18082	15.9664	0.038404	0.00217559	0.00214303
GO:0035456~response to interferon-beta	6	0.5923	1.36306e-05	IFNAR2, IFITM3, BST2, PLSCR1, STAT1, XAF1	755	9	18082	15.9664	0.038404	0.00217559	0.00214303
GO:0001522~pseudouridine synthesis	7	0.691017	2.88177e-05	TRUB1, TRUB2, DKC1, RPUSD2, PUS1, GAR1, PUS7L	755	16	18082	10.478	0.0794597	0.00424924	0.00418564
GO:0006730~one-carbon metabolic process	9	0.88845	2.95805e-05	MAT2A, MTHFD1, SHMT2, MTHFD2, SHMT1, FPGS, CAR13, CAR12, ALDH1L2	755	31	18082	6.95313	0.0814749	0.00424924	0.00418564
GO:0042273~ribosomal large subunit biogenesis	8	0.789733	3.96078e-05	BOP1, NIP7, RRS1, HEATR3, NOC2L, SDAD1, NLE1, WDR55	755	24	18082	7.98322	0.10756	0.00541873	0.00533762
GO:0071356~cellular response to tumor necrosis factor	16	1.57947	5.13516e-05	EDN1, VCAM1, ACOD1, THBS1, NFKB1, IL6, KAT2A, CCL7, IRF1, CCL5, ZC3H12A, LCN2, CCL2, MAP3K5, BIRC3, PCK2	755	110	18082	3.48359	0.137169	0.00670605	0.00660568
GO:0034340~response to type I interferon	5	0.493583	9.49154e-05	SHMT2, STAT1, MX2, A230050P20RIK, ISG15	755	7	18082	17.1069	0.238683	0.0118562	0.0116787
GO:0006164~purine nucleotide biosynthetic process	7	0.691017	0.000120874	ATIC, MTHFD1, OAS2, OAS3, OAS1A, PFAS, OASL2	755	20	18082	8.38238	0.293401	0.0144696	0.014253
GO:0009451~RNA modification	6	0.5923	0.000263475	TRUB1, TRUB2, DKC1, RPUSD2, PUS1, PUS7L	755	15	18082	9.57987	0.530958	0.0280357	0.0276161
GO:0032481~positive regulation of type I interferon production	6	0.5923	0.000263475	IRF1, DHX58, IRF7, ZC3HAV1, MYD88, TLR3	755	15	18082	9.57987	0.530958	0.0280357	0.0276161
GO:0006956~complement activation	6	0.5923	0.000263475	C3, C1RB, C1S2, C1RA, C1S1, MASP1	755	15	18082	9.57987	0.530958	0.0280357	0.0276161
GO:0006954~inflammatory response	30	2.9615	0.000274277	CSF1, CXCL1, CXCL3, THBS1, CXCL5, C3, NPPB, S100A7A, CCL7, CCL5, CASP4, ZC3H12A, NFKBIZ, CCL2, NLRP3, GBP5, NOS2, SLC11A1, ACOD1, IFI202B, CXCL10, IL6, CXCL11, ELF3, TNIP1, REL, FAS, TLR7, TLR3, MYD88	755	344	18082	2.08863	0.545295	0.0281428	0.0277216
GO:0002485~antigen processing and presentation of endogenous peptide antigen via MHC class I via ER pathway, TAP-dependent	5	0.493583	0.000319498	H2-K1, TAP1, ABCB1A, ABCB1B, H2-D1	755	9	18082	13.3054	0.600708	0.0316523	0.0311786
GO:0006952~defense response	15	1.48075	0.000335663	CD74, TGTP2, TGTP1, IRGM2, IRGM1, TAP1, ACOD1, IFI47, GM12185, TAPBP, F830016B08RIK, IGTP, GM4951, TLR3, H2-D1	755	116	18082	3.09694	0.618834	0.0321453	0.0316642
GO:0006974~cellular response to DNA damage stimulus	34	3.35637	0.000386044	DCLRE1B, SWSAP1, BRSK1, BTG2, MCM8, BCCIP, MCM10, AATF, UNG, ALKBH2, MYC, ZC3H12A, CHEK1, SMARCAD1, NBN, ASCC3, NHEJ1, TIGAR, DTX3L, GADD45A, HUS1, GTF2H2, CHD1L, INO80, PARP9, MAD2L2, APEX1, BCL3, TIMELESS, NABP1, ATM, DNA2, SGK1, SUPT16	755	420	18082	1.93878	0.670216	0.0357775	0.0352421
GO:0032728~positive regulation of interferon-beta production	7	0.691017	0.000462081	IFIH1, POLR3B, DDX58, POLR3D, IRF1, IRF7, TLR3	755	25	18082	6.70591	0.734958	0.0414862	0.0408653
GO:0032496~response to lipopolysaccharide	20	1.97433	0.000603737	EDN1, VCAM1, NOS2, STAT1, SLC11A1, EIF2AK2, ACOD1, CXCL1, CXCL3, CXCL5, HSPD1, NPPB, CXCL10, CXCL11, SLPI, CASP1, FAS, LGALS9, MYD88, PCK2	755	197	18082	2.43144	0.82361	0.0507064	0.0499475
GO:0006260~DNA replication	15	1.48075	0.000612237	RMI2, MCM8, RMI1, NOL8, MCM10, CDC6, RECQL4, DNAJC2, ING5, ORC1, TOP1MT, MCM4, SSBP1, DNA2, SUPT16	755	123	18082	2.92069	0.827868	0.0507064	0.0499475
GO:0006418~tRNA aminoacylation for protein translation	8	0.789733	0.000617725	RARS2, SARS2, LARS, TARS, GARS, TARS2, IARS, WARS2	755	36	18082	5.32215	0.830563	0.0507064	0.0499475
GO:0043032~positive regulation of macrophage activation	6	0.5923	0.000677332	IL1RL1, IFI204, IL4RA, LGALS9, THBS1, HSPD1	755	18	18082	7.98322	0.857246	0.0526488	0.0518608
GO:0019885~antigen processing and presentation of endogenous peptide antigen via MHC class I	4	0.394867	0.000678039	ERAP1, TAP1, B2M, TAPBP	755	5	18082	19.1597	0.857536	0.0526488	0.0518608
GO:0006396~RNA processing	11	1.08588	0.000863651	TRUB1, TRUB2, PNPT1, DHX33, DKC1, ADAT1, LARP7, ADAR, TMTC1, TRNT1, EXOSC1	755	73	18082	3.60885	0.916453	0.0650878	0.0641136
GO:0000462~maturation of SSU-rRNA from tricistronic rRNA transcript (SSU-rRNA, 5.8S rRNA, LSU-rRNA)	7	0.691017	0.000883544	BMS1, WDR3, HEATR1, TSR1, NOC4L, UTP20, PWP2	755	28	18082	5.98742	0.921098	0.0650878	0.0641136
GO:0035457~cellular response to interferon-alpha	5	0.493583	0.00113529	IFI204, MYC, IFIT3B, IFIT1, IFIT3	755	12	18082	9.97903	0.961747	0.0782276	0.0770568
GO:0050729~positive regulation of inflammatory response	10	0.987167	0.00114259	IL1RL1, CCL7, TNIP1, CCL5, CCL2, CD47, ETS1, TLR3, HSPD1, TGM2	755	63	18082	3.80153	0.962543	0.0782276	0.0770568
GO:0032722~positive regulation of chemokine production	6	0.5923	0.0011436	IL6, EIF2AK2, IL6RA, TLR7, LGALS9, TLR3	755	20	18082	7.1849	0.962651	0.0782276	0.0770568
GO:0042270~protection from natural killer cell mediated cytotoxicity	4	0.394867	0.00131401	H2-T23, TAP1, SERPINB9, CLEC2D	755	6	18082	15.9664	0.977123	0.0857988	0.0845146
GO:0060337~type I interferon signaling pathway	4	0.394867	0.00131401	IFNAR2, IFITM3, STAT1, STAT2	755	6	18082	15.9664	0.977123	0.0857988	0.0845146
GO:0071260~cellular response to mechanical stimulus	11	1.08588	0.00145161	NPPB, GADD45A, IRF1, CHEK1, CASP4, CASP1, FAS, TLR7, NFKB1, TLR3, PAX2	755	78	18082	3.37752	0.984602	0.0926771	0.09129
GO:0071347~cellular response to interleukin-1	11	1.08588	0.00176313	IL6, EDN1, CCL7, CCL5, IRF1, MYC, ZC3H12A, LCN2, CCL2, ACOD1, NFKB1	755	80	18082	3.29308	0.993717	0.107776	0.106163
GO:1903955~positive regulation of protein targeting to mitochondrion	11	1.08588	0.00176313	RNF31, CDKL2, USP36, KAT2A, HHAT, HSPA1L, MICALL2, PEMT, WDR75, HES1, NRG1	755	80	18082	3.29308	0.993717	0.107776	0.106163
GO:0045089~positive regulation of innate immune response	6	0.5923	0.00181268	CD74, GBP5, PLSCR1, POLR3B, POLR3D, LGALS9	755	22	18082	6.53173	0.994552	0.108497	0.106873
GO:0070098~chemokine-mediated signaling pathway	9	0.88845	0.0018902	CXCL10, CXCL11, CCL7, CCL5, CCL2, ACKR3, CXCL1, CXCL3, CXCL5	755	55	18082	3.91904	0.995642	0.110827	0.109168
GO:0031100~organ regeneration	9	0.88845	0.00212623	TGFBR3, NNMT, ATIC, PPAT, CAD, FPGS, LIF, CCL2, CXCL5	755	56	18082	3.84905	0.997791	0.120988	0.119178
GO:0006400~tRNA modification	5	0.493583	0.00214772	TRUB1, QTRT1, METTL1, WDR4, THG1L	755	14	18082	8.55345	0.997923	0.120988	0.119178
GO:0010332~response to gamma radiation	7	0.691017	0.00255044	APOBEC1, CXCL10, TIGAR, PNP, CCL7, MYC, CCL2	755	34	18082	4.93081	0.999349	0.140912	0.138803
GO:0071222~cellular response to lipopolysaccharide	19	1.87562	0.00295638	GBP6, NOS2, STAT1, ACOD1, CXCL3, NFKB1, CXCL10, IL6, PLSCR1, GBP10, PLSCR2, NCL, ZC3H12A, LCN2, CCL2, CMPK2, NLRP3, GBP2, B2M	755	209	18082	2.17724	0.999798	0.158088	0.155722
GO:0009617~response to bacterium	7	0.691017	0.00297137	SP110, STAT1, SLC11A1, RAB29, CASP1, SERPINB9, CD47	755	35	18082	4.78993	0.999806	0.158088	0.155722
GO:0002489~antigen processing and presentation of endogenous peptide antigen via MHC class Ib via ER pathway, TAP-dependent	4	0.394867	0.00345519	H2-T23, TAP1, ABCB1A, ABCB1B	755	8	18082	11.9748	0.999952	0.180487	0.177785
GO:0043065~positive regulation of apoptotic process	26	2.56663	0.00374656	AATF, HSPD1, ING5, CASP12, C1QBP, CASP1, TNFSF10, MAP3K5, TGM2, GADD45B, GADD45A, SP110, EIF2AK2, GADD45G, DHODH, IL6, PLSCR1, TFAP4, FAS, ID3, ATM, EEF1E1, TLR3, PPID, FAM72A, ZFP110	755	335	18082	1.85878	0.999979	0.192212	0.189335
GO:0042981~regulation of apoptotic process	18	1.7769	0.00413487	THOC1, CARD6, EIF2AK2, TRAF2, PAX2, GDF7, IL6, CASP12, LCK, MYC, CASP4, BCL3, CASP1, SNAI2, FAS, SGK1, PPID, BIRC3	755	199	18082	2.1663	0.999993	0.208412	0.205293
GO:1900745~positive regulation of p38MAPK cascade	5	0.493583	0.00462225	GADD45B, GADD45A, ZC3H12A, MAP3K5, GADD45G	755	17	18082	7.04402	0.999998	0.22508	0.221711
GO:0031000~response to caffeine	5	0.493583	0.00462225	IL6, IRS1, CAD, DNMT3B, DHODH	755	17	18082	7.04402	0.999998	0.22508	0.221711
GO:0002481~antigen processing and presentation of exogenous protein antigen via MHC class Ib, TAP-dependent	4	0.394867	0.00502304	TAP1, ABCB1A, B2M, ABCB1B	755	9	18082	10.6443	0.999999	0.236577	0.233036
GO:0006221~pyrimidine nucleotide biosynthetic process	4	0.394867	0.00502304	CAD, CMPK2, CTPS, DHODH	755	9	18082	10.6443	0.999999	0.236577	0.233036
GO:0048661~positive regulation of smooth muscle cell proliferation	10	0.987167	0.00598878	IL6, EDN1, ORC1, STAT1, CCL5, MYC, IL6RA, THBS1, MYD88, TGM2	755	80	18082	2.99371	1	0.277512	0.273359
GO:0032480~negative regulation of type I interferon production	4	0.394867	0.00695507	DDX58, DHX58, ACOD1, NMI	755	10	18082	9.57987	1	0.316288	0.311554
GO:0001916~positive regulation of T cell mediated cytotoxicity	5	0.493583	0.00704575	H2-T23, PNP, H2-K1, B2M, H2-D1	755	19	18082	6.30254	1	0.316288	0.311554
GO:0006281~DNA repair	24	2.3692	0.00759387	DCLRE1B, SWSAP1, DTX3L, MCM8, NUDT1, BCCIP, HUS1, INO80, GTF2H2, CHD1L, PARP9, UNG, ALKBH2, APEX1, CHEK1, SMARCAD1, NABP1, ATM, ASCC3, DNA2, NBN, EEF1E1, NHEJ1, SUPT16	755	318	18082	1.80752	1	0.335098	0.330083
GO:0002244~hematopoietic progenitor cell differentiation	11	1.08588	0.00769804	SMPD3, ARL11, SAMD9L, CDK6, CEBPD, ARMC6, TMEM190, RRS1, ADAR, GPATCH4, HERC6	755	98	18082	2.68823	1	0.335098	0.330083
GO:0032727~positive regulation of interferon-alpha production	4	0.394867	0.00926976	IFIH1, DDX58, IRF7, HSPD1	755	11	18082	8.70897	1	0.39307	0.387187
GO:0072108~positive regulation of mesenchymal to epithelial transition involved in metanephros morphogenesis	3	0.29615	0.00985071	GDNF, LIF, PAX2	755	4	18082	17.9623	1	0.39307	0.387187
GO:0060333~interferon-gamma-mediated signaling pathway	3	0.29615	0.00985071	STAT1, IRF1, NMI	755	4	18082	17.9623	1	0.39307	0.387187
GO:0000466~maturation of 5.8S rRNA from tricistronic rRNA transcript (SSU-rRNA, 5.8S rRNA, LSU-rRNA)	3	0.29615	0.00985071	BOP1, WDR12, FTSJ3	755	4	18082	17.9623	1	0.39307	0.387187
GO:0042512~negative regulation of tyrosine phosphorylation of Stat1 protein	3	0.29615	0.00985071	SOCS1, IRF1, PTPN2	755	4	18082	17.9623	1	0.39307	0.387187
GO:0070574~cadmium ion transmembrane transport	3	0.29615	0.00985071	SLC11A1, SLC11A2, SLC30A1	755	4	18082	17.9623	1	0.39307	0.387187
GO:0030488~tRNA methylation	5	0.493583	0.0101851	NSUN2, WDR4, TRMT6, LCMT2, TRMT61A	755	21	18082	5.7023	1	0.400848	0.394848
GO:0035999~tetrahydrofolate interconversion	4	0.394867	0.0119813	MTHFD1, SHMT2, SHMT1, SARDH	755	12	18082	7.98322	1	0.455358	0.448543
GO:0000463~maturation of LSU-rRNA from tricistronic rRNA transcript (SSU-rRNA, 5.8S rRNA, LSU-rRNA)	4	0.394867	0.0119813	BOP1, WDR12, RPF2, FTSJ3	755	12	18082	7.98322	1	0.455358	0.448543
GO:0016064~immunoglobulin mediated immune response	5	0.493583	0.0120457	CD74, IRF7, IL4RA, IL13RA2, MYD88	755	22	18082	5.44311	1	0.455358	0.448543
GO:0042127~regulation of cell proliferation	18	1.7769	0.0146395	APOBEC1, NOS2, CDCA7, IL4RA, CXCL3, CXCL5, GNL3, CXCL10, IL6, CXCL11, CDK6, LCK, CHEK1, FAS, SGK1, MYD88, FRK, FGFR1	755	227	18082	1.89909	1	0.543377	0.535245
GO:0006915~apoptotic process	36	3.5538	0.0147523	PSMD10, AVEN, MTFP1, CDCA7, NOC2L, CASP7, CASP12, DRAM1, C1QBP, ZC3H12A, CASP1, TNFSF10, MAP3K5, TIGAR, GADD45B, SP110, STAT1, THOC1, SHISA5, TRAF2, NFKB1, GADD45G, PLSCR1, SLC5A8, FAP, IRF1, ELMO1, LCN2, FAS, TRIB3, XAF1, SGK1, MYD88, PPID, BIRC3, ZFP110	755	570	18082	1.51261	1	0.543377	0.535245
GO:0050830~defense response to Gram-positive bacterium	10	0.987167	0.0154571	GBP6, H2-T23, GBP2B, GBP10, GBP7, GBP9, GBP2, B2M, MYD88, GBP3	755	93	18082	2.57523	1	0.556149	0.547825
GO:0006302~double-strand break repair	8	0.789733	0.0155627	RECQL4, MAD2L2, DTX3L, TRIP13, NBN, INO80, PARP9, NHEJ1	755	63	18082	3.04123	1	0.556149	0.547825
GO:0045351~type I interferon biosynthetic process	3	0.29615	0.0159658	IRF7, MYD88, IRF9	755	5	18082	14.3698	1	0.556149	0.547825
GO:0060339~negative regulation of type I interferon-mediated signaling pathway	3	0.29615	0.0159658	NLRC5, ADAR, PTPN2	755	5	18082	14.3698	1	0.556149	0.547825
GO:0071364~cellular response to epidermal growth factor stimulus	6	0.5923	0.016067	NCL, MYC, CAD, ID1, SNAI2, PAX2	755	36	18082	3.99161	1	0.556149	0.547825
GO:0000460~maturation of 5.8S rRNA	4	0.394867	0.0186322	MAK16, NOL9, WDR12, RRP15	755	14	18082	6.84276	1	0.637266	0.627728
GO:0008652~cellular amino acid biosynthetic process	5	0.493583	0.0188795	MTRR, MTHFD1, PYCR1, MRI1, BCAT1	755	25	18082	4.78993	1	0.638129	0.628578
GO:0000723~telomere maintenance	6	0.5923	0.0199897	DCLRE1B, SP100, APEX1, ATM, DNA2, NBN	755	38	18082	3.78153	1	0.667794	0.6578
GO:0032755~positive regulation of interleukin-6 production	7	0.691017	0.0205586	IL6, DDX58, IL6RA, TLR7, MYD88, TLR3, HSPD1	755	52	18082	3.22399	1	0.678905	0.668744
GO:0000027~ribosomal large subunit assembly	5	0.493583	0.0215949	MRTO4, PPAN, BRIX1, RPF2, MDN1	755	26	18082	4.60571	1	0.689867	0.679542
GO:0043123~positive regulation of I-kappaB kinase/NF-kappaB signaling	13	1.28332	0.0221824	RNF31, PLK2, SHISA5, TRAF2, ZC3HAV1, BST2, CASP1, REL, TNFSF10, TRIM25, TLR3, MYD88, TGM2	755	149	18082	2.08957	1	0.689867	0.679542
GO:0045824~negative regulation of innate immune response	4	0.394867	0.022582	DHX58, ACOD1, NMI, IFI202B	755	15	18082	6.38658	1	0.689867	0.679542
GO:0007004~telomere maintenance via telomerase	4	0.394867	0.022582	TERT, DKC1, PINX1, ATM	755	15	18082	6.38658	1	0.689867	0.679542
GO:0060445~branching involved in salivary gland morphogenesis	4	0.394867	0.022582	IL6, FGF7, FGFR1, TGM2	755	15	18082	6.38658	1	0.689867	0.679542
GO:0000724~double-strand break repair via homologous recombination	8	0.789733	0.0228495	SWSAP1, CCDC155, MCM8, HUS1, NABP1, ATM, NBN, INO80	755	68	18082	2.81761	1	0.689867	0.679542
GO:0097300~programmed necrotic cell death	3	0.29615	0.0232917	CASP1, TRAF2, MAP3K5	755	6	18082	11.9748	1	0.689867	0.679542
GO:2000553~positive regulation of T-helper 2 cell cytokine production	3	0.29615	0.0232917	IL6, RSAD2, NLRP3	755	6	18082	11.9748	1	0.689867	0.679542
GO:0006189~'de novo' IMP biosynthetic process	3	0.29615	0.0232917	ATIC, PPAT, PFAS	755	6	18082	11.9748	1	0.689867	0.679542
GO:0045830~positive regulation of isotype switching	3	0.29615	0.0232917	EXOSC6, TFRC, UNG	755	6	18082	11.9748	1	0.689867	0.679542
GO:0019882~antigen processing and presentation	7	0.691017	0.0243344	CD74, H2-K1, H2-Q2, H2-Q1, PSMB8, H2-D1, PSMB9	755	54	18082	3.10459	1	0.71074	0.700103
GO:0030901~midbrain development	6	0.5923	0.0244912	KAT2A, TAL2, HES1, OTX1, FGFR1, GDF7	755	40	18082	3.59245	1	0.71074	0.700103
GO:0006935~chemotaxis	11	1.08588	0.0257146	CXCL10, CXCL11, CCL7, PTGDR2, CCL5, CCL2, ACKR3, LGALS9, PLA2G6, CXCL3, CXCL5	755	118	18082	2.2326	1	0.73878	0.727723
GO:0010759~positive regulation of macrophage chemotaxis	4	0.394867	0.0269501	CSF1, CCL5, CCL2, THBS1	755	16	18082	5.98742	1	0.751724	0.740473
GO:0006361~transcription initiation from RNA polymerase I promoter	4	0.394867	0.0269501	POLR1A, TAF1C, POLR1B, POLR1E	755	16	18082	5.98742	1	0.751724	0.740473
GO:0002755~MyD88-dependent toll-like receptor signaling pathway	4	0.394867	0.0269501	TNIP1, TLR7, MYD88, HSPD1	755	16	18082	5.98742	1	0.751724	0.740473
GO:0090023~positive regulation of neutrophil chemotaxis	5	0.493583	0.0277092	CD74, EDN1, C1QBP, CXCL1, CXCL3	755	28	18082	4.27673	1	0.765468	0.754011
GO:0055072~iron ion homeostasis	6	0.5923	0.0295968	SLC11A1, SLC11A2, LCN2, STEAP1, B2M, SFXN5	755	42	18082	3.42138	1	0.779261	0.767598
GO:0045766~positive regulation of angiogenesis	11	1.08588	0.0299265	C3, DDAH1, TERT, CCL5, ADM2, ZC3H12A, ERAP1, ITGB2, THBS1, PRL2C2, ETS1	755	121	18082	2.17724	1	0.779261	0.767598
GO:0032869~cellular response to insulin stimulus	9	0.88845	0.0303255	APOBEC1, STAT1, IRS1, PPAT, MYC, CCL2, TRIB3, UCHL3, SGK1	755	88	18082	2.4494	1	0.779261	0.767598
GO:0001666~response to hypoxia	15	1.48075	0.0305128	CHRNB2, ARNT2, EDN1, VCAM1, NOS2, ETS1, HSPD1, NPPB, TGFBR3, ALDH3A1, CASP1, DNMT3B, CCL2, ATM, ANGPTL4	755	192	18082	1.87107	1	0.779261	0.767598
GO:2000378~negative regulation of reactive oxygen species metabolic process	5	0.493583	0.0311146	TIGAR, TRIM30A, AATF, PAX2, BIRC3	755	29	18082	4.12925	1	0.779261	0.767598
GO:0007093~mitotic cell cycle checkpoint	5	0.493583	0.0311146	PLK2, CHEK1, HUS1, NABP1, NBN	755	29	18082	4.12925	1	0.779261	0.767598
GO:0031346~positive regulation of cell projection organization	3	0.29615	0.0317171	KAT2A, LCN2, PRL2C2	755	7	18082	10.2641	1	0.779261	0.767598
GO:0000154~rRNA modification	3	0.29615	0.0317171	NOP58, DKC1, NAT10	755	7	18082	10.2641	1	0.779261	0.767598
GO:0009396~folic acid-containing compound biosynthetic process	3	0.29615	0.0317171	MTHFD1, MTHFD2, FPGS	755	7	18082	10.2641	1	0.779261	0.767598
GO:0002591~positive regulation of antigen processing and presentation of peptide antigen via MHC class I	3	0.29615	0.0317171	TAP1, ABCB1A, ABCB1B	755	7	18082	10.2641	1	0.779261	0.767598
GO:1904385~cellular response to angiotensin	3	0.29615	0.0317171	IRS1, MYC, CDC6	755	7	18082	10.2641	1	0.779261	0.767598
GO:0045630~positive regulation of T-helper 2 cell differentiation	3	0.29615	0.0317171	IL6, IL4RA, NLRP3	755	7	18082	10.2641	1	0.779261	0.767598
GO:0050870~positive regulation of T cell activation	4	0.394867	0.0317346	LCK, CCL2, CD47, HSPD1	755	17	18082	5.63522	1	0.779261	0.767598
GO:0043066~negative regulation of apoptotic process	34	3.35637	0.0330485	PSMD10, AVEN, BTG2, TGFA, ADAR, AATF, THBS1, IFIT3, HSPD1, UNG, MIR19B-1, TERT, RPS6KA1, CD74, ARNT2, PLK2, EIF2AK2, TRAF2, SERPINB9, PA2G4, ATAD3A, PAFAH2, PAX2, NFKB1, SUPV3L1, IL6, NCL, BCL3, ID1, FAS, SNAI2, ANGPTL4, ANP32B, SGK1	755	566	18082	1.43867	1	0.804646	0.792603
GO:0035690~cellular response to drug	8	0.789733	0.0365713	EDN1, TFRC, NOS2, PPAT, MYC, CAD, CCL2, TLR3	755	75	18082	2.55463	1	0.882935	0.86972
GO:0032508~DNA duplex unwinding	4	0.394867	0.0369317	RECQL4, SUPV3L1, ASCC3, NBN	755	18	18082	5.32215	1	0.884206	0.870972
GO:0051092~positive regulation of NF-kappaB transcription factor activity	10	0.987167	0.0384191	TGFBR3, RNF31, ITGB2, EIF2AK2, NLRP3, TRIM14, TRIM25, TRAF2, MYD88, TLR3	755	109	18082	2.19722	1	0.89508	0.881684
GO:0035094~response to nicotine	6	0.5923	0.0384304	CHRNB2, EDN1, CHRNA2, VCAM1, LYPD1, SLC7A11	755	45	18082	3.19329	1	0.89508	0.881684
GO:0000186~activation of MAPKK activity	5	0.493583	0.0386321	GADD45B, EIF2AK2, MAP3K6, MAP3K5, GADD45G	755	31	18082	3.86285	1	0.89508	0.881684
GO:2000379~positive regulation of reactive oxygen species metabolic process	5	0.493583	0.0386321	NQO2, GADD45A, ZC3H12A, ACOD1, THBS1	755	31	18082	3.86285	1	0.89508	0.881684
GO:1904628~cellular response to phorbol 13-acetate 12-myristate	3	0.29615	0.0411377	CDK6, MYC, ZC3H12A	755	8	18082	8.98113	1	0.909143	0.895536
GO:1900246~positive regulation of RIG-I signaling pathway	3	0.29615	0.0411377	DHX58, ZC3HAV1, DDX60	755	8	18082	8.98113	1	0.909143	0.895536
GO:0006610~ribosomal protein import into nucleus	3	0.29615	0.0411377	KPNB1, IPO4, IPO5	755	8	18082	8.98113	1	0.909143	0.895536
GO:0000185~activation of MAPKKK activity	3	0.29615	0.0411377	GADD45B, GADD45A, GADD45G	755	8	18082	8.98113	1	0.909143	0.895536
GO:0022414~reproductive process	3	0.29615	0.0411377	KCNU1, ANTXR1, PCSK4	755	8	18082	8.98113	1	0.909143	0.895536
GO:0000059~protein import into nucleus, docking	3	0.29615	0.0411377	KPNB1, IPO4, IPO5	755	8	18082	8.98113	1	0.909143	0.895536
GO:0042157~lipoprotein metabolic process	5	0.493583	0.0427461	APOBEC1, APOL10B, APOL9B, APOM, APOL9A	755	32	18082	3.74214	1	0.930375	0.91645
GO:0000060~protein import into nucleus, translocation	5	0.493583	0.0427461	SLC11A1, BCL3, KPNB1, IPO4, IPO5	755	32	18082	3.74214	1	0.930375	0.91645
GO:0071345~cellular response to cytokine stimulus	5	0.493583	0.047097	PLSCR1, SOCS1, NOS2, STAT1, NFKB1	755	33	18082	3.62874	1	1	0.985376
GO:0006351~transcription, DNA-templated	94	9.27937	0.0471771	ATF1, ZMYND15, BTG2, ZFP202, TRIM30A, KDM8, YEATS4, ADAR, NOC2L, PHF11D, ETS1, ING5, MED11, YY2, NKRF, MYC, C1QBP, NFKBIZ, BATF2, ZHX2, ZFP532, PRMT7, ZFP213, SP110, THOC1, SOX13, DNTTIP2, TBR1, BAZ1A, PPRC1, PAX2, DNAJC2, KAT2A, ELF3, TAL2, POLR1A, PSPC1, POLR1B, IRF1, TIMELESS, IRF7, POLR1E, TRIB3, BDP1, ZFPM2, IRF9, GTF2A1, SP100, CEBPD, GTF3C6, CDCA7, DDX21, ZFP827, AEBP1, HELZ2, TAF1C, TWIST…	755	1885	18082	1.19431	1	1	0.985376
GO:0009116~nucleoside metabolic process	4	0.394867	0.0485377	ATIC, PNP, PNP2, PPAT	755	20	18082	4.78993	1	1	0.985376
GO:0043280~positive regulation of cysteine-type endopeptidase activity involved in apoptotic process	6	0.5923	0.0487144	CASP12, MYC, TNFSF10, FAS, NLRP3, MAP3K5	755	48	18082	2.99371	1	1	0.985376
GO:0042102~positive regulation of T cell proliferation	7	0.691017	0.0500641	CD274, IL6, PNP, VCAM1, TFRC, CCL5, HES1	755	64	18082	2.6195	1	1	0.985376
GO:0046653~tetrahydrofolate metabolic process	3	0.29615	0.0514562	SHMT2, MTHFD2, SHMT1	755	9	18082	7.98322	1	1	0.985376
GO:0042026~protein refolding	3	0.29615	0.0514562	HSPA1L, B2M, HSPD1	755	9	18082	7.98322	1	1	0.985376
GO:0006544~glycine metabolic process	3	0.29615	0.0514562	SHMT2, SHMT1, SLC25A32	755	9	18082	7.98322	1	1	0.985376
GO:0006355~regulation of transcription, DNA-templated	111	10.9576	0.054374	ATF1, ZFP566, ZFP961, YEATS4, NOC2L, ETS1, ZFP119A, YY2, MYC, ZFP979, GM14139, SP110, THOC1, SOX13, DNTTIP2, TBR1, ZFP617, PSPC1, ZFP40, TIMELESS, A630089N07RIK, TRIB3, ZFPM2, DLX1, ZFP985, GM13212, ZFP984, CDCA7, AEBP1, HELZ2, NLRP3, OTX1, ZFP982, PPARGC1B, RBPMS, EIF2AK2, ZFP72, PA2G4, POU2F2, PARP14, NFKB1, BCL3, ID1, SP3, REL, ID3, SNAI2, ZFP991, ZFP595, PHF19, ZFP110, ZMYND15, ZFP764, BTG2, …	755	2279	18082	1.16648	1	1	0.985376
GO:0032088~negative regulation of NF-kappaB transcription factor activity	7	0.691017	0.0566602	PSMD10, PARP10, ZC3H12A, NLRC5, NLRP3, ACOD1, TRIM21	755	66	18082	2.54012	1	1	0.985376
GO:0045839~negative regulation of mitotic nuclear division	3	0.29615	0.0625815	MTBP, NME6, CHEK1	755	10	18082	7.1849	1	1	0.985376
GO:0048245~eosinophil chemotaxis	3	0.29615	0.0625815	CCL7, CCL5, CCL2	755	10	18082	7.1849	1	1	0.985376
GO:0060340~positive regulation of type I interferon-mediated signaling pathway	3	0.29615	0.0625815	ZBP1, NLRC5, IRF7	755	10	18082	7.1849	1	1	0.985376
GO:0071549~cellular response to dexamethasone stimulus	5	0.493583	0.0668464	IL6, TFAP4, GDNF, DNMT3B, CCL2	755	37	18082	3.23644	1	1	0.985376
GO:0001656~metanephros development	5	0.493583	0.072359	GDNF, IRX3, RDH10, ID3, PAX2	755	38	18082	3.15127	1	1	0.985376
GO:0009086~methionine biosynthetic process	3	0.29615	0.0744285	MTRR, MTHFD1, MRI1	755	11	18082	6.53173	1	1	0.985376
GO:0090502~RNA phosphodiester bond hydrolysis, endonucleolytic	3	0.29615	0.0744285	POP1, ZC3H12A, RPP38	755	11	18082	6.53173	1	1	0.985376
GO:0016075~rRNA catabolic process	3	0.29615	0.0744285	EXOSC6, DIS3, DIS3L	755	11	18082	6.53173	1	1	0.985376
GO:0070233~negative regulation of T cell apoptotic process	3	0.29615	0.0744285	PNP, CCL5, SERPINB9	755	11	18082	6.53173	1	1	0.985376
GO:0030728~ovulation	3	0.29615	0.0744285	TNFAIP6, MYC, IL4RA	755	11	18082	6.53173	1	1	0.985376
GO:1900087~positive regulation of G1/S transition of mitotic cell cycle	4	0.394867	0.0763329	TERT, APEX1, LARP7, ANP32B	755	24	18082	3.99161	1	1	0.985376
GO:0071375~cellular response to peptide hormone stimulus	4	0.394867	0.0763329	EDN1, APEX1, IRF1, NFKB1	755	24	18082	3.99161	1	1	0.985376
GO:0097193~intrinsic apoptotic signaling pathway	4	0.394867	0.0763329	PLSCR1, CASP12, CASP4, NBN	755	24	18082	3.99161	1	1	0.985376
GO:0007159~leukocyte cell-cell adhesion	4	0.394867	0.0763329	VCAM1, TNIP1, CCL5, ITGB2	755	24	18082	3.99161	1	1	0.985376
GO:0000183~chromatin silencing at rDNA	6	0.5923	0.0784264	POLR1A, TAF1C, POLR1B, BEND3, DNMT3B, POLR1E	755	55	18082	2.61269	1	1	0.985376
GO:0006958~complement activation, classical pathway	6	0.5923	0.0784264	C3, C1RB, C1S2, C1RA, C1S1, C1QBP	755	55	18082	2.61269	1	1	0.985376
GO:0006409~tRNA export from nucleus	2	0.197433	0.0816613	XPOT, NOL6	755	2	18082	23.9497	1	1	0.985376
GO:0000958~mitochondrial mRNA catabolic process	2	0.197433	0.0816613	SUPV3L1, PNPT1	755	2	18082	23.9497	1	1	0.985376
GO:2000627~positive regulation of miRNA catabolic process	2	0.197433	0.0816613	PNPT1, ZC3H12A	755	2	18082	23.9497	1	1	0.985376
GO:0000479~endonucleolytic cleavage of tricistronic rRNA transcript (SSU-rRNA, 5.8S rRNA, LSU-rRNA)	2	0.197433	0.0816613	BMS1, TSR1	755	2	18082	23.9497	1	1	0.985376
GO:0006195~purine nucleotide catabolic process	2	0.197433	0.0816613	NUDT1, NUDT15	755	2	18082	23.9497	1	1	0.985376
GO:0000962~positive regulation of mitochondrial RNA catabolic process	2	0.197433	0.0816613	SUPV3L1, PNPT1	755	2	18082	23.9497	1	1	0.985376
GO:0000018~regulation of DNA recombination	2	0.197433	0.0816613	THOC1, SMARCAD1	755	2	18082	23.9497	1	1	0.985376
GO:0010819~regulation of T cell chemotaxis	2	0.197433	0.0816613	CXCL10, LGALS9	755	2	18082	23.9497	1	1	0.985376
GO:0034124~regulation of MyD88-dependent toll-like receptor signaling pathway	2	0.197433	0.0816613	IRF1, IRF7	755	2	18082	23.9497	1	1	0.985376
GO:0019264~glycine biosynthetic process from serine	2	0.197433	0.0816613	SHMT2, SHMT1	755	2	18082	23.9497	1	1	0.985376
GO:0000965~mitochondrial RNA 3'-end processing	2	0.197433	0.0816613	SUPV3L1, PNPT1	755	2	18082	23.9497	1	1	0.985376
GO:1990481~mRNA pseudouridine synthesis	2	0.197433	0.0816613	TRUB1, DKC1	755	2	18082	23.9497	1	1	0.985376
GO:0045088~regulation of innate immune response	3	0.29615	0.086918	IRF1, DHX58, IRF7	755	12	18082	5.98742	1	1	0.985376
GO:0032897~negative regulation of viral transcription	3	0.29615	0.086918	IFITM3, TRIM14, TRIM21	755	12	18082	5.98742	1	1	0.985376
GO:0070301~cellular response to hydrogen peroxide	6	0.5923	0.0883639	IL6, APEX1, LCN2, ETS1, PAX2, MAP3K5	755	57	18082	2.52102	1	1	0.985376
GO:0051262~protein tetramerization	5	0.493583	0.0902225	SHMT2, CCL5, SHMT1, CUTC, DHRS4	755	41	18082	2.92069	1	1	0.985376
GO:0010508~positive regulation of autophagy	5	0.493583	0.0902225	TBC1D5, PLK2, ZC3H12A, TRIM21, TRIM65	755	41	18082	2.92069	1	1	0.985376
GO:0046427~positive regulation of JAK-STAT cascade	4	0.394867	0.0923291	IL6, IL6RA, HES1, CXCL5	755	26	18082	3.68456	1	1	0.985376
GO:0000387~spliceosomal snRNP assembly	4	0.394867	0.0923291	PRMT7, GEMIN2, GEMIN5, GEMIN6	755	26	18082	3.68456	1	1	0.985376
GO:0032259~methylation	12	1.1846	0.0963324	NNMT, METTL13, PRMT7, METTL1, NSUN2, SETDB2, DNMT3B, PEMT, LCMT2, TRMT61A, CMTR2, FTSJ3	755	169	18082	1.70057	1	1	0.985376
GO:0050679~positive regulation of epithelial cell proliferation	7	0.691017	0.0970847	IL6, FGF7, CCL5, MYC, ID1, TGFA, PAX2	755	76	18082	2.20589	1	1	0.985376
GO:0032760~positive regulation of tumor necrosis factor production	6	0.5923	0.0989227	H2-T23, NCL, CCL2, LGALS9, MYD88, TLR3	755	59	18082	2.43556	1	1	0.985376
GO:0001649~osteoblast differentiation	9	0.88845	0.0999013	TGFBR3, SYNCRIP, MYBBP1A, COL6A1, SNAI2, DDX21, ADAR, IARS, HSPE1	755	113	18082	1.9075	1	1	0.985376
GO:0043518~negative regulation of DNA damage response, signal transduction by p53 class mediator	3	0.29615	0.0999758	PSMD10, CD74, SNAI2	755	13	18082	5.52685	1	1	0.985376
GO:0007035~vacuolar acidification	3	0.29615	0.0999758	SLC11A1, DMXL2, TCIRG1	755	13	18082	5.52685	1	1	0.985376
GO:0051085~chaperone mediated protein folding requiring cofactor	3	0.29615	0.0999758	CD74, HSPE1, HSPD1	755	13	18082	5.52685	1	1	0.985376
