# Supplementary material for: Loss of PHF8 induces a viral mimicry response by activating endogenous retrotransposons
Source: Nat Commun. 2023 Jul 15;14:4225. doi: 10.1038/s41467-023-39943-y (PMC10349869; doi:10.1038/s41467-023-39943-y)
Supplement: Supplementary file 8 — Supplementary Data 5 [file 41467_2023_39943_MOESM8_ESM.xlsx]

## Sheet: Supplementary Data 5
Supplementary Data 5. KEGG analysis of RNA-seq data showing upregulated pathways in Phf8 KO CT26 cells compared with the vector control cells.
Term	Count	%	P Value	Genes	List Total	Pop Hits	Pop Total	Fold Enrichment	Bonferroni	Benjamini	FDR	Note: P value was calculated using DESeq2 package (v1.20.0) (see details in “Methods”).
mmu05164:Influenza A	16	10	1.47767e-12	RSAD2, IFNB1, MX2, STAT2, OAS1A, OAS1G, IFIH1, CXCL10, IL6, OAS2, OAS3, CCL5, IRF7, TNFSF10, CCL2, FAS	60	171	7691	11.9938	1.53682e-10	1.53678e-10	1.30035e-10
mmu05168:Herpes simplex infection	15	9.375	3.2905e-10	H2-T24, IFNB1, STAT2, OAS1A, IFIT1, OAS1G, IFIH1, C3, IL6, OAS2, OAS3, CCL5, IRF7, CCL2, FAS	60	208	7691	9.24399	3.42212e-08	1.71106e-08	1.44782e-08
mmu04060:Cytokine-cytokine receptor interaction	15	9.375	2.41516e-09	CCL20, IFNB1, TNFRSF9, CXCL1, CXCL5, CXCL10, IL6, CXCL11, CCL7, CCL5, CCL3, TNFSF10, CCL2, CD27, FAS	60	242	7691	7.94525	2.51176e-07	8.37254e-08	7.08446e-08
mmu05162:Measles	12	7.5	4.7798e-09	IFIH1, IL6, IFNB1, OAS2, MX2, OAS3, STAT2, TNFSF10, IRF7, FAS, OAS1A, OAS1G	60	136	7691	11.3103	4.97099e-07	1.24275e-07	1.05156e-07
mmu04668:TNF signaling pathway	11	6.875	7.57647e-09	CXCL10, IL6, CCL20, CCL5, MMP3, BCL3, FAS, CCL2, CXCL1, CXCL3, MMP9	60	109	7691	12.9359	7.87953e-07	1.57591e-07	1.33346e-07
mmu05323:Rheumatoid arthritis	9	5.625	1.68492e-07	IL6, CCL20, CCL5, CTSK, MMP3, CCL3, CCL2, ACP5, CXCL5	60	82	7691	14.0689	1.75231e-05	2.92054e-06	2.47122e-06
mmu05142:Chagas disease (American trypanosomiasis)	9	5.625	9.92242e-07	GNAO1, C3, IL6, NOS2, IFNB1, CCL5, CCL3, FAS, CCL2	60	103	7691	11.2005	0.000103188	1.47419e-05	1.24739e-05
mmu04062:Chemokine signaling pathway	11	6.875	1.94662e-06	CXCL10, CXCL11, CCL7, CCL20, CCL5, STAT2, CCL3, CCL2, CXCL1, CXCL3, CXCL5	60	196	7691	7.19396	0.000202428	2.5306e-05	2.14128e-05
mmu04620:Toll-like receptor signaling pathway	8	5	1.06551e-05	CXCL10, IL6, CXCL11, IFNB1, CCL5, CTSK, IRF7, CCL3	60	101	7691	10.1531	0.00110752	0.000123126	0.000104183
mmu05160:Hepatitis C	8	5	7.34204e-05	IFNB1, OAS2, OAS3, STAT2, IRF7, OAS1A, IFIT1, OAS1G	60	136	7691	7.5402	0.00760692	0.000763572	0.000646099
mmu04623:Cytosolic DNA-sensing pathway	6	3.75	0.000120609	ZBP1, CXCL10, IL6, IFNB1, CCL5, IRF7	60	64	7691	12.0172	0.0124657	0.0011403	0.000964872
mmu04622:RIG-I-like receptor signaling pathway	6	3.75	0.000161082	IFIH1, CXCL10, IFNB1, DHX58, IRF7, ISG15	60	68	7691	11.3103	0.0166143	0.00139604	0.00118127
mmu05133:Pertussis	6	3.75	0.000240345	C3, IL6, C1S2, C1S1, NOS2, CXCL5	60	74	7691	10.3932	0.024689	0.00192276	0.00162695
mmu05161:Hepatitis B	7	4.375	0.000831082	IFIH1, IL6, IFNB1, STAT2, IRF7, FAS, MMP9	60	146	7691	6.14578	0.0828355	0.00617375	0.00522394
mmu05132:Salmonella infection	5	3.125	0.0029206	IL6, NOS2, CCL3, CXCL1, CXCL3	60	78	7691	8.21688	0.262277	0.0202495	0.0171342
mmu04621:NOD-like receptor signaling pathway	4	2.5	0.00935647	IL6, CCL5, CCL2, CXCL1	60	57	7691	8.99532	0.623807	0.0572396	0.0484335
mmu05134:Legionellosis	4	2.5	0.00935647	C3, IL6, CXCL1, CXCL3	60	57	7691	8.99532	0.623807	0.0572396	0.0484335
mmu05146:Amoebiasis	5	3.125	0.0121731	IL6, LAMB3, NOS2, SERPINB9G, SERPINB9C	60	117	7691	5.47792	0.720227	0.0703337	0.0595131
mmu04380:Osteoclast differentiation	5	3.125	0.015622	IFNB1, CTSK, STAT2, NCF4, ACP5	60	126	7691	5.08664	0.805538	0.0855102	0.0723548
mmu05200:Pathways in cancer	8	5	0.0304951	ARNT2, IL6, LAMB3, NOS2, FAS, AXIN2, MMP9, RASGRP3	60	395	7691	2.59612	0.960079	0.158575	0.134179
mmu05145:Toxoplasmosis	4	2.5	0.0463551	GNAO1, LAMB3, NOS2, IGTP	60	105	7691	4.88317	0.992819	0.229568	0.19425
mmu05150:Staphylococcus aureus infection	3	1.875	0.0560446	C3, C1S2, C1S1	60	50	7691	7.691	0.997517	0.264938	0.224178
mmu05332:Graft-versus-host disease	3	1.875	0.060083	H2-T24, IL6, FAS	60	52	7691	7.39519	0.99841	0.27168	0.229883
mmu05140:Leishmaniasis	3	1.875	0.0862313	C3, NOS2, NCF4	60	64	7691	6.00859	0.999915	0.373669	0.316181
mmu04630:Jak-STAT signaling pathway	4	2.5	0.0996385	IL6, IFNB1, STAT2, IL13RA2	60	145	7691	3.53609	0.999982	0.414496	0.350728
