# Supplementary material for: Loss of PHF8 induces a viral mimicry response by activating endogenous retrotransposons
Source: Nat Commun. 2023 Jul 15;14:4225. doi: 10.1038/s41467-023-39943-y (PMC10349869; doi:10.1038/s41467-023-39943-y)
Supplement: Supplementary file 9 — Supplementary Data 6 [file 41467_2023_39943_MOESM9_ESM.xlsx]

## Sheet: Supplementary Data 6
Supplementary Data 6. KEGG analysis of RNA-seq data showing downregulated pathways in Phf8 KO + Phf8 CT26 cells compared with Phf8 KO cells.
Term	Count	%	P Value	Genes	List Total	Pop Hits	Pop Total	Fold Enrichment	Bonferroni	Benjamini	FDR	Note: P value was calculated using DESeq2 package (v1.20.0) (see details in “Methods”).
mmu05168:Herpes simplex infection	38	3.75123	6.84415e-14	H2-T24, H2-T23, SP100, H2-T22, H2-Q6, H2-Q7, H2-K1, OAS1A, OAS1B, H2-Q2, IFIT1, H2-Q1, OAS1G, IFIH1, C3, CCL5, C1QBP, CCL2, IFNAR2, CD74, H2-T10, STAT1, DDX58, STAT2, EIF2AK2, TAP1, TRAF2, NFKB1, IL6, OAS2, OAS3, IRF7, FAS, TLR3, IRF9, MYD88, H2-Q10, H2-D1	331	208	7691	4.24497	1.60032e-11	1.60153e-11	1.44411e-11
mmu05164:Influenza A	30	2.9615	1.35494e-10	OAS1A, OAS1B, ADAR, OAS1G, IFIH1, CCL5, CASP1, TNFSF10, CCL2, NLRP3, TRIM25, IFNAR2, RSAD2, HSPA1L, STAT1, DDX58, MX2, STAT2, EIF2AK2, NFKB1, CXCL10, IL6, OAS2, OAS3, IRF7, FAS, TLR7, TLR3, IRF9, MYD88	331	171	7691	4.07643	3.17057e-08	1.58529e-08	1.42947e-08
mmu03008:Ribosome biogenesis in eukaryotes	20	1.97433	1.29993e-09	UTP15, WDR36, NOP58, POP1, WDR3, HEATR1, RPP40, WDR75, NAT10, PWP2, SPATA5, WDR43, NOL6, GNL3, TCOF1, DKC1, BMS1, GAR1, RPP38, MDN1	331	83	7691	5.59895	3.04184e-07	1.01395e-07	9.14285e-08
mmu04612:Antigen processing and presentation	19	1.87562	7.31998e-09	H2-T24, H2-T23, CD74, H2-T22, H2-T10, HSPA1L, H2-Q6, NFYC, H2-Q7, H2-K1, TAP1, H2-Q2, IFI30, H2-Q1, TAPBP, PSME1, B2M, H2-D1, H2-Q10	331	82	7691	5.38387	1.71287e-06	4.28219e-07	3.86129e-07
mmu05162:Measles	23	2.27048	6.04488e-08	IFNAR2, HSPA1L, STAT1, DDX58, MX2, STAT2, EIF2AK2, OAS1A, ADAR, OAS1B, NFKB1, OAS1G, IFIH1, IL6, CDK6, OAS2, OAS3, IRF7, TNFSF10, FAS, TLR7, IRF9, MYD88	331	136	7691	3.92956	1.41449e-05	2.829e-06	2.55094e-06
mmu05332:Graft-versus-host disease	13	1.28332	1.39829e-06	H2-T24, H2-T23, H2-T22, H2-T10, H2-Q6, H2-Q7, H2-K1, H2-Q2, H2-Q1, IL6, FAS, H2-D1, H2-Q10	331	52	7691	5.80891	0.000327146	5.45332e-05	4.91731e-05
mmu04668:TNF signaling pathway	18	1.7769	3.34346e-06	EDN1, VCAM1, CSF1, LIF, CXCL1, TRAF2, IFI47, CXCL3, NFKB1, CXCL10, IL6, CASP7, CCL5, BCL3, CCL2, FAS, MAP3K5, BIRC3	331	109	7691	3.83708	0.000782066	0.000111767	0.000100782
mmu04940:Type I diabetes mellitus	13	1.28332	9.93739e-06	H2-T24, H2-T23, H2-T22, H2-T10, H2-Q6, H2-Q7, H2-K1, H2-Q2, H2-Q1, HSPD1, FAS, H2-D1, H2-Q10	331	62	7691	4.87199	0.00232266	0.000290669	0.000262099
mmu05133:Pertussis	14	1.38203	1.29074e-05	C1RA, NOS2, ITGB2, NFKB1, CXCL5, C3, IL6, C1S2, CASP7, C1S1, IRF1, CASP1, NLRP3, MYD88	331	74	7691	4.39593	0.0030158	0.000327224	0.000295061
mmu04623:Cytosolic DNA-sensing pathway	13	1.28332	1.39839e-05	ZBP1, DDX58, TREX1, ADAR, IFI202B, NFKB1, CXCL10, IL6, POLR3B, CCL5, POLR3D, CASP1, IRF7	331	64	7691	4.71974	0.00326691	0.000327224	0.000295061
mmu05330:Allograft rejection	12	1.1846	2.01896e-05	H2-T24, H2-T23, H2-T22, H2-T10, H2-Q6, H2-Q7, H2-K1, FAS, H2-Q2, H2-Q1, H2-D1, H2-Q10	331	56	7691	4.97907	0.00471327	0.000429487	0.000387273
mmu00240:Pyrimidine metabolism	15	1.48075	8.44574e-05	PNPT1, PNP2, CAD, CTPS, DHODH, DCTD, PNP, NME6, POLR3B, POLR1A, POLR1B, POLR3D, TWISTNB, POLR1E, CMPK2	331	100	7691	3.48535	0.0195698	0.00164692	0.00148504
mmu05134:Legionellosis	11	1.08588	0.000131743	C3, CASP7, IL6, HSPA1L, ITGB2, CASP1, CXCL1, CXCL3, NFKB1, MYD88, HSPD1	331	57	7691	4.48407	0.0303596	0.00227066	0.00204747
mmu05203:Viral carcinogenesis	24	2.3692	0.000135851	H2-T24, H2-T23, GTF2A1, SP100, H2-T22, H2-T10, H2-Q6, H2-Q7, H2-K1, EIF2AK2, H2-Q2, TRAF2, GTF2H2, H2-Q1, NFKB1, C3, KAT2A, CDK6, CHEK1, IRF7, REL, IRF9, H2-D1, H2-Q10	331	231	7691	2.41409	0.0312913	0.00227066	0.00204747
mmu05320:Autoimmune thyroid disease	12	1.1846	0.000195161	H2-T24, H2-T23, H2-T22, H2-T10, H2-Q6, H2-Q7, H2-K1, FAS, H2-Q2, H2-Q1, H2-D1, H2-Q10	331	71	7691	3.92715	0.0446449	0.00304451	0.00274527
mmu05160:Hepatitis C	17	1.67818	0.000220517	IFNAR2, STAT1, DDX58, STAT2, EIF2AK2, OAS1A, TRAF2, OAS1B, IFIT1, NFKB1, OAS1G, OAS2, OAS3, IRF1, IRF7, TLR3, IRF9	331	136	7691	2.90446	0.0502976	0.00322506	0.00290807
mmu04145:Phagosome	19	1.87562	0.00036917	H2-T24, H2-T23, C1RA, H2-T22, H2-T10, TFRC, H2-Q6, H2-Q7, H2-K1, ITGB2, TAP1, H2-Q2, TCIRG1, THBS1, H2-Q1, THBS3, C3, H2-D1, H2-Q10	331	171	7691	2.58174	0.0827743	0.00508152	0.00458205
mmu05416:Viral myocarditis	12	1.1846	0.000507088	H2-T24, H2-T23, H2-T22, H2-T10, H2-Q6, H2-Q7, H2-K1, ITGB2, H2-Q2, H2-Q1, H2-D1, H2-Q10	331	79	7691	3.52947	0.111916	0.00659214	0.0059442
mmu05169:Epstein-Barr virus infection	16	1.57947	0.00069105	H2-T24, H2-T23, H2-T22, H2-T10, DDX58, H2-Q6, H2-Q7, H2-K1, EIF2AK2, H2-Q2, TRAF2, H2-Q1, NFKB1, MYC, H2-D1, H2-Q10	331	136	7691	2.73361	0.149356	0.00851083	0.0076743
mmu00670:One carbon pool by folate	6	0.5923	0.00099721	ATIC, MTHFD1, SHMT2, MTHFD2, SHMT1, ALDH1L2	331	19	7691	7.33757	0.208213	0.0116674	0.0105206
mmu04621:NOD-like receptor signaling pathway	9	0.88845	0.00277486	IL6, CCL5, CARD6, CASP1, CCL2, NLRP3, CXCL1, NFKB1, BIRC3	331	57	7691	3.66879	0.478068	0.0309198	0.0278807
mmu05166:HTLV-I infection	23	2.27048	0.00365501	H2-T24, ATF1, H2-T23, H2-T22, H2-T10, VCAM1, H2-Q6, H2-Q7, H2-K1, ITGB2, H2-Q2, H2-Q1, ETS1, NFKB1, IL6, KAT2A, TERT, LCK, MYC, CHEK1, ATM, H2-D1, H2-Q10	331	276	7691	1.9363	0.575499	0.0388761	0.0350549
mmu04115:p53 signaling pathway	9	0.88845	0.00756513	CDK6, GADD45B, GADD45A, CHEK1, SHISA5, FAS, ATM, THBS1, GADD45G	331	67	7691	3.12121	0.83085	0.0769669	0.0694018
mmu04622:RIG-I-like receptor signaling pathway	9	0.88845	0.00826336	IFIH1, CXCL10, DDX58, DHX58, IRF7, TRIM25, ISG15, TRAF2, NFKB1	331	68	7691	3.07531	0.856534	0.0776904	0.0700542
mmu03020:RNA polymerase	6	0.5923	0.00830026	POLR3B, POLR1A, POLR1B, POLR3D, TWISTNB, POLR1E	331	30	7691	4.64713	0.857778	0.0776904	0.0700542
mmu04620:Toll-like receptor signaling pathway	11	1.08588	0.0110968	IFNAR2, CXCL10, IL6, CXCL11, STAT1, CCL5, IRF7, TLR7, NFKB1, MYD88, TLR3	331	101	7691	2.53062	0.926552	0.0998715	0.0900551
mmu04210:Apoptosis	8	0.789733	0.0137524	CASP7, CASP12, TNFSF10, FAS, ATM, TRAF2, NFKB1, BIRC3	331	60	7691	3.09809	0.960852	0.119188	0.107472
mmu05144:Malaria	7	0.691017	0.0160047	IL6, VCAM1, ITGB2, CCL2, THBS1, MYD88, THBS3	331	48	7691	3.38853	0.977072	0.133754	0.120607
mmu01130:Biosynthesis of antibiotics	17	1.67818	0.0214325	IDI1, SHMT2, SHMT1, PYCR1, PFAS, PAFAH2, RPIA, ATIC, NME6, PPAT, DBT, SUCLG2, SC5D, BPNT1, BCAT1, ALDH7A1, PCK2	331	214	7691	1.84582	0.993716	0.161309	0.145454
mmu00230:Purine metabolism	15	1.48075	0.0215188	URAH, PNPT1, PNP2, PFAS, PNP, ATIC, NME6, POLR3B, POLR1A, POLR1B, POLR3D, PPAT, TWISTNB, POLR1E, ENPP4	331	179	7691	1.94712	0.993844	0.161309	0.145454
mmu04514:Cell adhesion molecules (CAMs)	14	1.38203	0.0217251	H2-T24, H2-T23, CD274, H2-T22, H2-T10, VCAM1, H2-Q6, H2-Q7, H2-K1, ITGB2, H2-Q2, H2-Q1, H2-D1, H2-Q10	331	162	7691	2.00802	0.994141	0.161309	0.145454
mmu00970:Aminoacyl-tRNA biosynthesis	8	0.789733	0.0223242	RARS2, SARS2, LARS, TARS, GARS, TARS2, IARS, WARS2	331	66	7691	2.81644	0.994923	0.161309	0.145454
mmu05161:Hepatitis B	13	1.28332	0.0227488	STAT1, DDX58, STAT2, NFKB1, IFIH1, IL6, CASP12, CDK6, MYC, IRF7, FAS, TLR3, MYD88	331	146	7691	2.06893	0.995414	0.161309	0.145454
mmu04110:Cell cycle	11	1.08588	0.0400056	MAD2L2, CDK6, GADD45B, ORC1, GADD45A, MYC, CHEK1, MCM4, ATM, CDC6, GADD45G	331	124	7691	2.06123	0.999929	0.275333	0.24827
mmu04630:Jak-STAT signaling pathway	12	1.1846	0.0469085	IFNAR2, IL6, SOCS1, STAT1, MYC, STAT2, LIF, IL4RA, IL6RA, IL12RB1, IL13RA2, IRF9	331	145	7691	1.92295	0.999987	0.313617	0.282791
mmu04064:NF-kappa B signaling pathway	9	0.88845	0.0560504	VCAM1, LCK, DDX58, TRIM25, ATM, TRAF2, NFKB1, MYD88, BIRC3	331	97	7691	2.15589	0.999999	0.355577	0.320627
mmu04060:Cytokine-cytokine receptor interaction	17	1.67818	0.0562237	IFNAR2, CSF1, LIF, IL4RA, IL6RA, CXCL1, CXCL5, CXCL10, IL6, CXCL11, CCL7, CCL5, TNFSF10, CCL2, ACKR3, FAS, IL12RB1	331	242	7691	1.63226	0.999999	0.355577	0.320627
mmu03013:RNA transport	13	1.28332	0.0613564	POP1, GEMIN2, RPP40, THOC1, TRNT1, XPOT, GEMIN5, GEMIN6, NUP43, EIF1A, EIF2B1, RPP38, KPNB1	331	170	7691	1.77684	1	0.362038	0.326453
mmu03018:RNA degradation	8	0.789733	0.0614489	EXOSC6, BTG2, PNPT1, DIS3, DIS3L, DCPS, EXOSC1, HSPD1	331	82	7691	2.26689	1	0.362038	0.326453
mmu05150:Staphylococcus aureus infection	6	0.5923	0.0618868	C3, C1S2, C1RA, C1S1, ITGB2, MASP1	331	50	7691	2.78828	1	0.362038	0.326453
mmu01100:Metabolic pathways	66	6.5153	0.066128	GPAA1, TCIRG1, PIGW, PFAS, SMPD3, PNP, ATIC, PPAT, NDST4, FPGS, DBT, DNMT3B, GUSB, URAH, CAD, MCCC1, CTPS, DCTD, MAN1A, INPP4B, ALDH3A1, NME6, TST, MTHFD1, POLR1A, MTHFD2, POLR1B, CMPK2, POLR1E, SUCLG2, BCAT1, MOCS1, ALDH7A1, DGKH, IDI1, NNMT, SHMT2, PNP2, SHMT1, HDC, MRI1, PLA2G6, SRM, MAT2A, RDH10, TWISTNB, PNPO, GCNT2, SC5D, HYI, BPNT1, ST3GAL1, PCK2, NOS2, PYCR1, B3GALT6, PAFAH2, DHRS4, DHODH…	331	1269	7691	1.20847	1	0.377413	0.340317
mmu05145:Toxoplasmosis	9	0.88845	0.081083	SOCS1, HSPA1L, NOS2, STAT1, IGTP, IRGM1, NFKB1, MYD88, BIRC3	331	105	7691	1.99163	1	0.451748	0.407346
mmu00270:Cysteine and methionine metabolism	5	0.493583	0.0908079	MAT2A, TST, DNMT3B, MRI1, SRM	331	40	7691	2.90446	1	0.482933	0.435465
mmu00260:Glycine, serine and threonine metabolism	5	0.493583	0.0908079	SHMT2, SHMT1, SARDH, ALDH7A1, GCAT	331	40	7691	2.90446	1	0.482933	0.435465
