# Supplementary material for: Loss of PHF8 induces a viral mimicry response by activating endogenous retrotransposons
Source: Nat Commun. 2023 Jul 15;14:4225. doi: 10.1038/s41467-023-39943-y (PMC10349869; doi:10.1038/s41467-023-39943-y)
Supplement: Supplementary file 10 — Supplementary Data 7 [file 41467_2023_39943_MOESM10_ESM.xlsx]

## Sheet: Supplementary Data 7
Supplementary Data 7. List of differential expressed retroelement loci from strand-specific RNA-seq analysis of Phf8 KO CT26 cells vs. the vector control cells.
Name	BaseMean	Log2 Fold Change	IfcSE	Stat	P value	Padj	Note: P value was calculated using DESeq2 package (v1.20.0) (see details in “Methods”).
X1_LINE	3.54607	4.00727	1.58436	2.52927	0.0114301	0.0485319
MER57E2	1.12192	3.69001	2.64042	1.39751	0.16226
LTR108b_Mam	0.874218	3.67617	2.84306	1.29303	0.196001
MER92D	0.656302	3.45302	3.3706	1.02445	0.305622
LTR37-int	3.10562	3.19209	1.49664	2.13284	0.0329382	0.112603
Eulor9C	2.73358	2.91053	1.696	1.71611	0.0861414	0.232412
Ricksha_a	2.62796	2.59355	1.87712	1.38166	0.167076	0.371521
RLTR13D	3.10432	2.02923	1.55821	1.30228	0.19282	0.409564
IAPEY5_LTR	4.38147	2.01546	1.3767	1.46398	0.143199	0.335182
LTR68	12.9158	1.97542	0.785072	2.51622	0.011862	0.0500188
RLTR9A4	0.225572	1.90709	4.03501	0.472635	0.636473
MER97d	0.784552	1.8731	2.86358	0.654111	0.51304
LTR33B	9.56251	1.86733	0.785613	2.37691	0.0174581	0.0687558
LTR91	0.439274	1.86174	3.42983	0.54281	0.587261
MLT1E3-int	0.215376	1.84906	4.04019	0.457665	0.647193
RLTR46	0.215376	1.84906	4.04019	0.457665	0.647193
SYNREP_MM	173.805	1.80597	0.192035	9.40437	5.23405e-21	2.21019e-19
L1M2b	4.31929	1.68021	1.13104	1.48554	0.137402	0.325826
IAPEY5_I-int	4.77184	1.64823	1.28806	1.27962	0.20068	0.419714
LTR82A	33.1708	1.6472	0.396942	4.14972	3.32876e-05	0.00029451
MLT1J1-int	1.5467	1.56279	2.30701	0.677408	0.498147
MER68B	422.885	1.54956	0.124803	12.416	2.13939e-35	1.62547e-33
MamGypLTR1d	19.9602	1.51223	0.551326	2.7429	0.00608998	0.0286965
MER45C	14.9574	1.49982	0.659922	2.27272	0.0230431	0.085267
MLT1E1A-int	3.56724	1.45901	1.32513	1.10103	0.270884	0.508109
X7A_LINE	14.0341	1.42394	0.691569	2.059	0.0394941	0.129949
RLTR13F	8.83841	1.39863	0.944494	1.48082	0.138653	0.327935
MER110	5.08148	1.34482	1.17441	1.1451	0.252168	0.486978
L1M3f	8.65115	1.31661	0.871079	1.51147	0.130669	0.314306
ERVB2_1-I_MM-int	10.6606	1.30877	0.775648	1.68733	0.0915404	0.243187
RLTR3_Mm	5.71323	1.24973	0.960826	1.30069	0.193366	0.410096
LTR67B	309.82	1.23718	0.151649	8.15819	3.4008e-16	1.06945e-14
ORSL-2b	33.1619	1.1707	0.416253	2.81248	0.00491612	0.0240357
RLTR13D3	102.488	1.15353	0.235822	4.89152	1.00059e-06	1.19235e-05
LTR109A2	3.01456	1.13391	1.44279	0.785918	0.431916	0.66996
RMER16B	17.5601	1.13197	0.642006	1.76318	0.0778699	0.216261
Charlie10a	6.66331	1.07896	0.930891	1.15906	0.246431	0.479907
LTR86B2	5.75132	1.07184	1.10722	0.968041	0.333024	0.576061
LTRIS3	185.353	1.06865	0.172176	6.20675	5.40904e-10	9.96507e-09
RLTR9A3	127.526	1.04609	0.206345	5.06962	3.98606e-07	5.10343e-06
MER70-int	1.98951	1.02846	2.11741	0.485716	0.627169
LTR88c	1.08361	1.02831	2.2259	0.461974	0.6441
MamRep4096	6.68554	1.02512	0.899585	1.13955	0.254474	0.489164
MamGypLTR2c	3.43184	1.01812	1.27373	0.799322	0.424104	0.663028
RMER3D3	6.1783	1.01376	0.882221	1.1491	0.250515	0.484911
MER95	0.656841	1.01102	3.40536	0.29689	0.766551
MER91C	5.55633	1.00466	1.02545	0.979727	0.327221	0.57024
MERV1_I-int	387.926	0.996582	0.138279	7.20706	5.71738e-13	1.397e-11
LTR53B	1.76206	0.994497	1.91819	0.518455	0.604141
LTR103_Mam	0.109723	0.98025	4.08046	0.24023	0.810152
LTR58	0.109723	0.98025	4.08046	0.24023	0.810152
RLTR1	0.107688	0.98025	4.08046	0.24023	0.810152
LTR44	0.226455	0.980242	4.08046	0.240228	0.810153
LTR102_Mam	37.9138	0.97774	0.367149	2.66306	0.00774331	0.035074
L1MEj	23.2716	0.969595	0.471386	2.0569	0.0396955	0.130467
ERV3-16A3_LTR	28.0965	0.959049	0.501368	1.91286	0.0557655	0.169133
MLT1D-int	10.6585	0.957902	0.809153	1.18383	0.236479	0.467213
LTR33A_	40.9455	0.948303	0.379645	2.49787	0.0124942	0.052167
LTR31	77.7996	0.927695	0.272033	3.41023	0.00064907	0.00423717
MER135	10.6854	0.92665	0.801739	1.1558	0.247763	0.481735
LTR105_Mam	12.3504	0.923429	0.673582	1.37092	0.170398	0.376297
MLTR31D_MM	175.412	0.922086	0.186876	4.93421	8.04762e-07	9.79166e-06
RLTR46A2	33.6326	0.903784	0.400817	2.25485	0.0241426	0.0884548
RLTR50B	22.1328	0.899326	0.497832	1.80648	0.0708427	0.201945
X3_LINE	15.6316	0.891107	0.630713	1.41286	0.157698	0.35766
Mam_R4	0.758432	0.890027	3.14905	0.282633	0.777458
LTR16A2	44.652	0.861565	0.400383	2.15185	0.0314088	0.108724
RLTR6B_Mm	377.294	0.84246	0.137273	6.1371	8.40428e-10	1.51088e-08
MER57-int	6.48325	0.836822	0.972487	0.860497	0.389515	0.630947
L1Md_Gf	284.504	0.83285	0.158575	5.2521	1.50371e-07	2.03937e-06
LTR16E2	21.4074	0.832515	0.533503	1.56047	0.118649	0.293457
MER31-int	19.3412	0.820369	0.514728	1.59379	0.110982	0.279409
RLTR22_Mus	201.163	0.811439	0.22076	3.67567	0.00023723	0.00171362
LTR75	4.18744	0.805082	1.02754	0.783507	0.43333	0.67111
Charlie13a	33.142	0.804505	0.421626	1.9081	0.0563781	0.170296
MLT1J-int	43.9012	0.803154	0.419114	1.91632	0.0553249	0.168115
MER51-int	10.7118	0.784881	0.761357	1.0309	0.302589	0.543511
MER125	10.132	0.777449	0.80682	0.963597	0.335248	0.578514
ERVB7_2-LTR_MM	108.388	0.775392	0.224237	3.45791	0.000544388	0.00361617
RLTR20B4_MM	51.7639	0.755346	0.323012	2.33845	0.019364	0.0746243
Tigger12c	49.4451	0.754696	0.34821	2.16736	0.0302075	0.105495
MER127	7.41401	0.741991	1.0643	0.697166	0.485699	0.713217
MER73	7.18316	0.739342	0.868582	0.851205	0.394655	0.635367
LTR80A	19.3967	0.737594	0.515559	1.43067	0.152525	0.350102
RLTR5_Mm	17.4573	0.737296	0.570553	1.29225	0.196271	0.414243
MMTV-int	31.6259	0.732055	0.405388	1.80581	0.0709473	0.202188
RLTR13A	80.7211	0.73095	0.274073	2.66699	0.00765338	0.0347196
DNA1_Mam	10.5037	0.728666	0.677852	1.07496	0.282391	0.521357
MER67B	50.2468	0.727153	0.366577	1.98363	0.0472973	0.149029
LTR33A	88.3071	0.721063	0.29409	2.45185	0.0142125	0.0581916
Charlie21a	19.6389	0.714341	0.511369	1.39692	0.162438	0.364755
MER113	124.429	0.709325	0.240561	2.94863	0.00319188	0.0168139
RLTR30E_MM	55.6742	0.709263	0.307896	2.30358	0.0212462	0.0802002
L1M1	108.013	0.706295	0.221966	3.182	0.00146263	0.00864782
RLTR1D2_MM	78.5983	0.704139	0.266359	2.64357	0.00820366	0.0367831
MER110A	4.64269	0.69499	1.09277	0.635992	0.524782	0.742433
ERVB3_1-LTR_MM	11.3954	0.681148	0.668969	1.01821	0.30858	0.549625
LTR81A	13.7079	0.671695	0.655624	1.02451	0.305593	0.546408
RLTR46B	353.752	0.671687	0.152301	4.41025	1.03253e-05	0.000102652
L1M8	37.5501	0.668216	0.371059	1.80083	0.0717292	0.203635
RLTR9D2	55.3787	0.661915	0.316162	2.09359	0.0362964	0.121795
L5	8.31099	0.660024	1.14817	0.574849	0.565393	0.77048
ERVB7_4-LTR_MM	34.0392	0.65657	0.386023	1.70086	0.0889699	0.2381
RLTR12A	274.312	0.636876	0.157657	4.03962	5.3537e-05	0.000455283
MamGypLTR3a	45.135	0.636187	0.337856	1.88301	0.0596989	0.177875
RLTR20A1	14.5033	0.635144	0.654684	0.970154	0.33197	0.575289
MTB_Mm-int	252.656	0.634493	0.157578	4.02654	5.66033e-05	0.000478817
Charlie26a	13.6873	0.634175	0.659898	0.96102	0.336542	0.579738
ERVB5_1-I_MM-int	64.0296	0.632945	0.325873	1.9423	0.0521006	0.160781
L1M7	33.2122	0.63233	0.388503	1.62761	0.103609	0.265991
Charlie24	125.974	0.628857	0.225627	2.78715	0.00531734	0.0256896
ERVB7_2B-LTR_MM	90.1561	0.627646	0.293559	2.13806	0.0325119	0.111474
MER66C	1.09788	0.623832	2.30296	0.270883	0.786481
Kanga1a	16.6468	0.623123	0.554347	1.12406	0.260985	0.496954
BGLII_Mus	100.761	0.620111	0.222184	2.79098	0.00525495	0.0254472
RMER17A-int	83.0296	0.618406	0.287272	2.15268	0.0313435	0.108571
L1Md_F	1112.03	0.614524	0.084578	7.26576	3.70941e-13	9.21509e-12
X5B_LINE	11.1992	0.606326	0.66841	0.907117	0.364345	0.606795
MER119	84.4462	0.604989	0.263288	2.29782	0.021572	0.0811209
LTR75B	4.6561	0.589511	1.31378	0.448713	0.653638	0.826859
MER57C2	35.91	0.586094	0.407374	1.43871	0.150232	0.346671
LTR48	67.1744	0.585327	0.295966	1.97768	0.0479647	0.150744
LTR80B	23.8114	0.581224	0.454302	1.27938	0.200764	0.419797
ERVB4_1-I_MM-int	88.5975	0.580448	0.263985	2.1988	0.0278924	0.0990388
RLTR6-int	4014.88	0.57795	0.0539958	10.7036	9.78966e-27	5.69277e-25
RLTR10B2	125.606	0.57647	0.203293	2.83566	0.00457317	0.02263
LTR65	42.9012	0.575065	0.337188	1.70547	0.088106	0.236485
MLTR13	115.408	0.574787	0.21912	2.62315	0.00871201	0.0387287
MLTR31F_MM	109.445	0.573867	0.260639	2.20177	0.0276818	0.0984758
RLTR19C	141.882	0.570814	0.204372	2.79301	0.005222	0.0253171
L1ME3C	67.6882	0.567636	0.291951	1.94429	0.0518607	0.160289
MLT1A1-int	3.36557	0.566437	1.67524	0.338122	0.735271	0.873966
RLTR16B_MM	175.897	0.566145	0.188941	2.99642	0.00273173	0.0147568
RLTR48B	76.3527	0.564849	0.316034	1.78731	0.0738879	0.208174
L1M6	12.5054	0.56427	0.706156	0.799073	0.424248	0.663113
MamTip3	14.6927	0.562229	0.634439	0.886183	0.375519	0.617598
MER4B-int	5.6362	0.559506	1.01362	0.551987	0.580957	0.780231
RLTR41A2	53.1245	0.556469	0.33316	1.67028	0.0948642	0.249511
ERVB5_1-LTR_MM	17.575	0.554925	0.566535	0.979508	0.327329	0.570381
L1MEi	68.1195	0.551452	0.281497	1.959	0.0501125	0.155801
RLTR13D3A	105.926	0.551158	0.21922	2.51418	0.0119311	0.0502593
RLTR19D	8.01613	0.550851	1.01182	0.544414	0.586157	0.783877
L4_A_Mam	125.632	0.550599	0.208517	2.64055	0.00827713	0.0370487
LTR39	2.89216	0.54908	1.3078	0.41985	0.674595	0.839152
MER68	315.846	0.547642	0.143419	3.81848	0.000134278	0.00103572
Charlie22a	28.9599	0.544325	0.456214	1.19313	0.232817	0.462347
Tigger17c	172.033	0.544123	0.190821	2.85149	0.00435151	0.0217561
MLT2F	379.411	0.540667	0.124748	4.33406	1.46384e-05	0.000141019
ORR1C1-int	293.42	0.539717	0.154692	3.48898	0.000484874	0.00326776
MER34A	48.221	0.538644	0.333432	1.61546	0.106212	0.270772
MTEb-int	123.291	0.532395	0.212302	2.50772	0.0121512	0.051011
MER106B	37.727	0.531358	0.378933	1.40225	0.160842	0.362459
MURVY-int	15.7723	0.528979	0.623319	0.848649	0.396077	0.636912
RMER16C	93.6541	0.524456	0.284994	1.84024	0.0657335	0.19099
Chap1_Mam	54.5017	0.522784	0.324095	1.61306	0.106732	0.271798
RMER17A	459.007	0.521485	0.110166	4.73365	2.20518e-06	2.48821e-05
Kanga1	28.8872	0.520543	0.433954	1.19953	0.230321	0.459538
LTR85a	17.5874	0.519783	0.628237	0.827368	0.408028	0.648076
MER91B	43.4954	0.514768	0.370853	1.38807	0.165117	0.368821
MER63C	38.599	0.509265	0.360627	1.41217	0.157901	0.357886
RLTR19A	28.2429	0.503918	0.463109	1.08812	0.276543	0.515405
LTR82B	8.43066	0.503722	0.842656	0.597779	0.549988	0.75926
L1MCc	100.695	0.502354	0.253166	1.98429	0.0472234	0.148931
MER31A	154.899	0.501885	0.226935	2.21158	0.0269959	0.0965521
RLTR13C1	215.508	0.501703	0.179896	2.78885	0.00528959	0.025575
LTR78	189.741	0.496719	0.163606	3.03608	0.00239678	0.0132527
ORR1G-int	7.11131	0.489775	1.0117	0.484111	0.628307	0.810467
LTR37B	31.7356	0.488572	0.435908	1.12081	0.262367	0.498232
RLTR17C_Mm	43.6678	0.487122	0.36576	1.33181	0.182923	0.395031
MLT1M	23.5447	0.486561	0.486548	1.00003	0.317297	0.558699
RLTR18-int	157.209	0.485536	0.196913	2.46574	0.0136732	0.0562499
L1ME4c	170.006	0.482172	0.192027	2.51096	0.0120404	0.0506173
L1M2a	125.829	0.480319	0.226875	2.11711	0.0342504	0.116261
MTB_Mm	1991.02	0.47941	0.0861715	5.56344	2.64504e-08	3.95863e-07
BGLII_A	81.2572	0.47926	0.267939	1.78869	0.0736649	0.207714
MTD-int	1108.76	0.478253	0.104489	4.57706	4.71567e-06	5.01896e-05
CR1_Mam	20.9878	0.478031	0.53968	0.885766	0.375744	0.617723
ORR1D-int	228.831	0.47577	0.152656	3.11661	0.00182942	0.0105178
L1_Mur3	5716.32	0.475375	0.0585826	8.11461	4.87357e-16	1.51656e-14
Tigger6a	76.9409	0.472125	0.269478	1.75199	0.0797748	0.220084
LTR90A	7.72608	0.472071	0.797544	0.591905	0.553914	0.762254
LTR45	1.6557	0.46966	1.98708	0.236357	0.813156
MER45B	48.9528	0.466403	0.355345	1.31254	0.189339	0.40438
L1MB1	414.164	0.464861	0.117613	3.95246	7.73525e-05	0.000631747
RLTR20A2B_MM	76.9504	0.46245	0.278255	1.66196	0.0965199	0.252808
MLTR18A_MM	53.6367	0.462173	0.33413	1.38321	0.166599	0.37062
LTR84b	79.4505	0.461812	0.278998	1.65525	0.0978729	0.255488
RLTR30C_MM	14.9518	0.460825	0.603469	0.763628	0.445089	0.681414
LTR33C	25.279	0.459618	0.457046	1.00563	0.314596	0.555728
RLTR9B	46.0564	0.456624	0.356243	1.28178	0.199921	0.418583
Ricksha_0	99.6812	0.454244	0.229213	1.98175	0.0475072	0.14951
L1ME3D	58.2238	0.45276	0.347819	1.30171	0.193014	0.409691
RLTR30D2_MM	301.743	0.450821	0.154968	2.90913	0.00362442	0.0186074
MER53	157.495	0.445756	0.188738	2.36178	0.0181875	0.0710236
LTR40c	91.9207	0.445041	0.237185	1.87635	0.0606077	0.180016
Tigger9a	54.3219	0.444198	0.348555	1.2744	0.202522	0.42216
LTR16C	73.9002	0.44262	0.292699	1.5122	0.130483	0.313936
Tigger11a	27.8653	0.440455	0.478423	0.920638	0.35724	0.600437
RMER16_Mm	148.682	0.439464	0.22639	1.94118	0.0522363	0.161104
RMER19C	490.425	0.434593	0.108312	4.01242	6.00986e-05	0.000505304
RMER19B	2907.06	0.431984	0.0671234	6.43567	1.2293e-10	2.4143e-09
LTR73	22.2517	0.431829	0.495628	0.871277	0.383603	0.625262
RLTR13B1	539.55	0.431306	0.0998696	4.31869	1.56956e-05	0.000150023
L1_Mm	1924.29	0.428218	0.0789051	5.427	5.73098e-08	8.20548e-07
RMER17A2	714.421	0.426103	0.136059	3.13174	0.00173775	0.0100798
Tigger9b	87.1566	0.419542	0.243116	1.72569	0.0844037	0.229179
LTR16E1	17.6928	0.41811	0.528989	0.790395	0.429297	0.667447
RMER13A	294.855	0.416812	0.148215	2.8122	0.00492035	0.0240507
MLTR18B_MM	1661.99	0.414938	0.0655301	6.33202	2.41971e-10	4.647e-09
RLTR28B	195.318	0.411913	0.165448	2.48968	0.0127857	0.0531389
Kanga1d	30.4327	0.410981	0.440524	0.932937	0.350852	0.593999
MLTR18C_MM	360.357	0.408943	0.135417	3.01988	0.00252875	0.0138499
ORR1D1-int	625.65	0.407127	0.107653	3.78183	0.00015568	0.00118067
RLTR53B_Mm	67.4348	0.405122	0.275608	1.46992	0.141582	0.332558
RLTR13B2	65.6773	0.404872	0.270673	1.4958	0.134706	0.321044
ORR1B2-int	248.841	0.404439	0.188797	2.14219	0.0321779	0.110651
RMER17D	228.049	0.401798	0.167841	2.39392	0.0166693	0.0661491
RLTR10F	168.849	0.401116	0.177172	2.26399	0.0235749	0.0867872
ORR1A1-int	882.478	0.400717	0.0917546	4.36727	1.2581e-05	0.000122732
X6B_LINE	31.2862	0.400674	0.412172	0.972104	0.330999	0.574132
Charlie29a	48.1017	0.399837	0.333499	1.19891	0.230561	0.459841
MER68-int	14.1011	0.399507	0.584224	0.683826	0.494085	0.719649
L4_B_Mam	29.4179	0.399044	0.418243	0.954096	0.340035	0.583246
RMER10B	1094.23	0.397893	0.0960202	4.14385	3.41524e-05	0.000301137
RLTR12D	144.208	0.397253	0.227264	1.74798	0.0804682	0.221527
RLTR20C	31.9732	0.396207	0.43573	0.909295	0.363195	0.606241
MLT1A0-int	137.256	0.396024	0.207938	1.90453	0.0568411	0.171334
MLT2C2	103.944	0.395974	0.284428	1.39218	0.163869	0.36674
MER74B	52.7232	0.392499	0.308951	1.27043	0.203932	0.424181
Kanga2_a	88.317	0.392209	0.272548	1.43905	0.150137	0.346551
Cheshire	338.32	0.391468	0.13361	2.92992	0.00339048	0.0176535
ORR1D2-int	280.435	0.390255	0.149355	2.61293	0.00897708	0.0397036
LTR48B	23.1201	0.389115	0.466202	0.83465	0.403915	0.644387
MLT1E3	145.144	0.38899	0.199649	1.94837	0.0513709	0.159001
ERVB5_2-LTR_MM	129.115	0.386882	0.194503	1.98909	0.0466917	0.147905
MER87	2.9815	0.385048	1.57043	0.245187	0.806312	0.911479
L1Md_T	11400.1	0.380258	0.0540439	7.0361	1.97699e-12	4.59854e-11
L1MEd	814.083	0.379842	0.0910336	4.17254	3.01221e-05	0.000269365
LTR88b	19.4044	0.377964	0.629224	0.600682	0.548052	0.757721
MLT1N2	66.687	0.376761	0.281814	1.33692	0.18125	0.392394
Tigger17a	400.112	0.375691	0.152682	2.46061	0.0138699	0.0569852
MER81	75.9506	0.374747	0.250905	1.49358	0.135284	0.322016
L1MD3	640.62	0.372712	0.102318	3.6427	0.000269794	0.00192943
RLTR28	864.504	0.371856	0.0921527	4.03521	5.45529e-05	0.000463166
MER57D	19.9641	0.37074	0.544745	0.680576	0.49614	0.721122
MER91A	33.4948	0.367453	0.442007	0.831327	0.405789	0.646383
MLT2B1	220.492	0.366008	0.169472	2.15969	0.0307963	0.107013
Charlie17	43.9869	0.365786	0.356213	1.02687	0.30448	0.545412
LTR16B2	44.597	0.365315	0.360744	1.01267	0.311218	0.55241
L1M3d	17.6494	0.365219	0.585226	0.624065	0.532585	0.747277
L1VL1	642.632	0.364419	0.0954484	3.81797	0.000134552	0.00103744
MER63A	76.1036	0.363961	0.291784	1.24736	0.212264	0.435919
MLTR25A	721.979	0.363457	0.0975104	3.72736	0.000193493	0.00143124
RLTR11A2	1164.68	0.360767	0.087438	4.12598	3.69164e-05	0.000322775
Charlie19a	65.1794	0.35897	0.290012	1.23778	0.215798	0.44062
Tigger16b	26.2938	0.357102	0.442889	0.806301	0.420069	0.659105
ZP3AR	2975.51	0.356226	0.0754609	4.72066	2.35079e-06	2.63394e-05
Lx3_Mus	2765.98	0.355706	0.082157	4.32959	1.49389e-05	0.000143648
L1MEb	71.4595	0.354914	0.263339	1.34774	0.177741	0.387253
RLTR14-int	600.318	0.353668	0.0997156	3.54676	0.000389996	0.00269017
Charlie1b	319.036	0.353087	0.159821	2.20927	0.0271562	0.0970037
RLTR53_Mm	170.777	0.351542	0.179297	1.96067	0.0499176	0.155348
MuRRS-int	204.483	0.350948	0.19404	1.80864	0.0705073	0.201209
Lx2B	809.77	0.350429	0.104392	3.35686	0.000788326	0.0050388
Charlie23a	32.8328	0.346926	0.411676	0.842717	0.399387	0.640409
RLTR33	515.902	0.34687	0.109968	3.15429	0.00160887	0.00941089
MamGypLTR1b	28.5253	0.346492	0.451176	0.767974	0.442503	0.679385
L1MA7	1110.88	0.346359	0.0735958	4.70623	2.52336e-06	2.81669e-05
MurERV4_19-int	571.331	0.346067	0.0977174	3.54151	0.000397841	0.00273793
L1M4a1	96.7981	0.345762	0.244464	1.41437	0.157254	0.357003
L1ME4b	470.454	0.34366	0.130128	2.64095	0.0082675	0.0370215
LTR16A	126.789	0.342392	0.219997	1.55635	0.119625	0.29517
MLT1D	1406.22	0.342217	0.0814909	4.19945	2.67559e-05	0.000242703
IAPLTR3	24.3913	0.340585	0.517224	0.658485	0.510226	0.731636
MLT1C-int	14.0894	0.340103	0.588134	0.578275	0.563079	0.768465
MLT1F	506.502	0.338818	0.103443	3.2754	0.00105512	0.00651408
L1M3	1349.53	0.338299	0.0813933	4.15636	3.23362e-05	0.000287068
MER99	39.7632	0.336128	0.3622	0.928017	0.353399	0.596776
MER5A	2141.04	0.336068	0.0699513	4.80432	1.5528e-06	1.78795e-05
L1ME3Cz	210.837	0.333481	0.173454	1.92259	0.0545319	0.166142
L1MEc	1260.49	0.332849	0.0772612	4.3081	1.64661e-05	0.000156311
Lx10	1253.32	0.332488	0.0779333	4.26631	1.98735e-05	0.00018628
RLTR34D_MM	317.894	0.331243	0.128254	2.58272	0.0098026	0.0427296
MER96	10.5004	0.330734	0.718453	0.460341	0.645271	0.821544
MER34	86.8144	0.328298	0.268432	1.22302	0.221322	0.447849
RLTR34B_MM	594.691	0.327103	0.113675	2.87753	0.00400806	0.020277
RMER30	1062.5	0.326765	0.0895121	3.65051	0.000261717	0.00187553
RLTR22_Mur	492.497	0.325046	0.116877	2.7811	0.00541749	0.0260706
Tigger15a	181.995	0.322916	0.187037	1.72648	0.0842604	0.228939
ERV3-16A3_I-int	439.146	0.32165	0.124715	2.57909	0.00990618	0.0430896
RMER5	1736.19	0.321644	0.0778206	4.13315	3.57832e-05	0.000313789
MER44D	358.469	0.321624	0.123086	2.613	0.00897526	0.0397036
RMER16	142.22	0.320387	0.197721	1.6204	0.105146	0.268977
RLTR31A_Mm	70.3341	0.319509	0.283726	1.12612	0.260115	0.496022
MER117	204.795	0.319414	0.153987	2.07429	0.0380527	0.126324
L1_Mur2	3135.8	0.31528	0.0768459	4.10276	4.08258e-05	0.000355166
Cheshire_Mars	4.35616	0.313158	1.19284	0.262532	0.792911	0.904675
MLT-int	137.315	0.312677	0.219944	1.42162	0.155137	0.353941
RLTR12B2	68.1607	0.312593	0.309467	1.0101	0.312448	0.553672
X5A_LINE	6.75256	0.310354	0.857094	0.3621	0.717277	0.864336
MMERGLN-int	10340	0.309707	0.105439	2.9373	0.0033108	0.0173307
X7B_LINE	38.5659	0.308317	0.39653	0.777537	0.436842	0.674092
Charlie1a	1342.7	0.307221	0.092983	3.30406	0.000952953	0.00595574
MER44A	151.918	0.305321	0.244261	1.24998	0.211306	0.434768
MLT1I	249.383	0.304467	0.153417	1.98457	0.0471923	0.148886
MTEa-int	628.974	0.304456	0.112938	2.69579	0.00702224	0.0322784
LTR86A2	3.44443	0.301711	1.17741	0.256251	0.797757	0.906634
RLTR30D_MM	40.0123	0.301159	0.364782	0.825587	0.409038	0.649136
RLTR13A3	227.921	0.300279	0.174583	1.71998	0.0854366	0.231169
L1MDb	125.308	0.300209	0.231037	1.2994	0.193808	0.410616
MER106A	90.7189	0.300147	0.24696	1.21537	0.224226	0.451226
IAP1-MM_I-int	2046.79	0.298097	0.0602322	4.94914	7.45428e-07	9.14456e-06
ERVB4_3-LTR_MM	181.665	0.297753	0.167426	1.77842	0.0753353	0.211166
MuLV-int	1.61166e+06	0.296072	0.0442574	6.68978	2.23512e-11	4.75774e-10
ORR1F-int	93.1552	0.295545	0.254559	1.16101	0.245639	0.478857
LTR86A1	10.946	0.295371	0.72673	0.406439	0.68442	0.845644
RodERV21-int	450.66	0.295344	0.13114	2.25212	0.0243147	0.0889592
L1M	76.2796	0.295052	0.272759	1.08173	0.279373	0.518126
Lx7	9312.77	0.294351	0.0531376	5.53941	3.03487e-08	4.52254e-07
MLT1H	349.667	0.293971	0.136628	2.15161	0.0314282	0.108755
L1_Rod	1947.47	0.293118	0.0708868	4.13501	3.54932e-05	0.000311639
RLTR47	55.6984	0.292132	0.35575	0.821171	0.411549	0.651315
L1ME4a	553.145	0.291702	0.106494	2.73915	0.00615983	0.0289797
L1MC3	797.095	0.291544	0.107458	2.71311	0.00666552	0.0308774
MER102b	207.865	0.290985	0.186052	1.564	0.117817	0.292025
RLTR31B2	529.372	0.290803	0.120574	2.41183	0.0158727	0.0635458
RLTR10D2	435.662	0.289345	0.116019	2.49395	0.0126331	0.0525993
RLTR30	96.8752	0.289312	0.244601	1.18279	0.236891	0.467794
L1M5	4298.35	0.287822	0.0662852	4.34218	1.41075e-05	0.000136347
MER52-int	18.604	0.28756	0.585946	0.490762	0.623595	0.807921
AmnSINE1	236.022	0.287336	0.171807	1.67243	0.094439	0.248833
Arthur1	58.6678	0.286904	0.325364	0.881794	0.377888	0.619633
Looper	110.446	0.284911	0.23114	1.23263	0.217712	0.442756
RMER21A	333.141	0.283255	0.15549	1.82169	0.0685021	0.197108
RLTR13D3A1	361.943	0.283239	0.148407	1.90853	0.0563234	0.17018
MLT1K	1071.19	0.283036	0.0729889	3.87779	0.000105409	0.000832791
RLTR10E	132.337	0.283023	0.224858	1.25867	0.208149	0.430226
RMER12	1204.85	0.28292	0.0820549	3.44794	0.000564884	0.00373682
Tigger17	79.348	0.282713	0.271094	1.04286	0.297014	0.537206
MLTR14	1339.21	0.281985	0.0908552	3.10368	0.00191131	0.0108983
MLT1A1	1102.11	0.2814	0.0927174	3.03503	0.00240511	0.0132811
L1_Mus3	9530.85	0.277626	0.0615979	4.50706	6.57317e-06	6.80797e-05
LTR53	22.0797	0.277307	0.504163	0.550035	0.582295	0.781323
RMER12C	752.463	0.276791	0.0970134	2.85312	0.00432924	0.0216649
RLTR4_Mm	252024	0.276636	0.0315312	8.7734	1.73347e-18	6.26519e-17
RMER2	476.993	0.276621	0.123571	2.23856	0.0251847	0.0915639
RMER6-int	161.942	0.27581	0.216789	1.27225	0.203284	0.423294
Charlie2b	155.908	0.275082	0.18653	1.47473	0.140284	0.330558
L1MA9	1321.89	0.275006	0.0674914	4.07468	4.60783e-05	0.000396455
MER104	118.035	0.274577	0.215093	1.27655	0.201761	0.421065
Lx8b	4397.43	0.273078	0.0645776	4.22868	2.35068e-05	0.000216185
RLTR11C_MM	322.193	0.272676	0.146183	1.8653	0.0621389	0.183257
RMER20C_Mm	234.249	0.272146	0.172868	1.5743	0.115418	0.287482
L1Md_A	4324.81	0.272001	0.0583782	4.65928	3.17312e-06	3.48775e-05
MLTR18D_MM	366.607	0.271895	0.139947	1.94284	0.0520357	0.160605
L1MD1	643.649	0.271191	0.122158	2.22001	0.026418	0.0948877
L1M3de	60.4794	0.270832	0.292431	0.926141	0.354373	0.597645
MER44B	470.506	0.270502	0.119435	2.26485	0.0235221	0.0866937
MTC-int	1607.18	0.269793	0.0704787	3.828	0.000129187	0.000999407
Ricksha_c	31.9362	0.269557	0.457372	0.58936	0.55562	0.76329
RLTR13D1	120.732	0.268344	0.237657	1.12913	0.258845	0.494325
MLTR11B	518.342	0.268319	0.131401	2.04199	0.0411529	0.133967
Tigger6b	130.945	0.267651	0.215926	1.23955	0.215142	0.439735
MER21B	670.315	0.266617	0.124157	2.14742	0.0317599	0.109612
MamGypLTR1c	14.8838	0.266491	0.670908	0.397209	0.691214	0.849952
RLTR20B3	180.89	0.264683	0.196613	1.34622	0.178233	0.388001
L1_Mus4	1920.1	0.263707	0.0816698	3.22895	0.00124247	0.00751035
Charlie10	33.9767	0.262389	0.398805	0.657936	0.510579	0.731861
LTR9A1	4.81485	0.261659	1.08557	0.241034	0.809529	0.913182
L1ME2	780.377	0.260464	0.0950046	2.7416	0.00611415	0.0287844
MMERGLN_LTR	1109.72	0.259659	0.0910177	2.85284	0.00433301	0.0216786
RLTR14	389.735	0.255329	0.126644	2.01611	0.0437882	0.140416
LTR40a	46.6782	0.254678	0.381202	0.668093	0.504074	0.726588
RLTR13D6	222.629	0.254256	0.181779	1.39871	0.1619	0.364063
RMER6A	2913.84	0.253541	0.0648295	3.91089	9.19575e-05	0.000735166
L1Md_F2	23818.9	0.253529	0.0490603	5.1677	2.36994e-07	3.13652e-06
RMER13B	487.46	0.253147	0.101295	2.49911	0.0124507	0.0520003
L1MC5a	916.698	0.252172	0.0859905	2.93255	0.00336189	0.0175276
RLTR18	218.587	0.251817	0.17449	1.44316	0.148975	0.344935
RLTR20D	131.784	0.248372	0.227847	1.09008	0.275678	0.514273
MER5A1	567.104	0.248346	0.106602	2.32965	0.0198246	0.0759633
IMPB_01	6671.25	0.248286	0.0542067	4.58036	4.64171e-06	4.94783e-05
LTRIS2	638.562	0.248042	0.0972683	2.55009	0.0107697	0.0463038
L1ME3G	444.655	0.247891	0.124119	1.99721	0.0458022	0.145596
ERVB4_2-LTR_MM	6.53274	0.247448	0.930251	0.266001	0.790239	0.903117
Charlie8	205.878	0.246974	0.183409	1.34658	0.178116	0.387827
RMER15-int	944.076	0.246247	0.106061	2.32176	0.0202459	0.0771515
LTR72_RN	175.726	0.245706	0.177321	1.38565	0.165853	0.369633
L1MC4	2538.91	0.24505	0.0711177	3.44569	0.000569597	0.00376201
Eulor9A	13.1307	0.244398	0.612361	0.399108	0.689813	0.848982
MTD	15739.2	0.244358	0.055672	4.38924	1.13746e-05	0.00011212
MER33	819.604	0.243877	0.0906641	2.68989	0.0071475	0.0327746
MYSERV6-int	2657.03	0.24362	0.0788265	3.09059	0.0019976	0.0113375
ORR1A4	2855.99	0.243236	0.0660816	3.68084	0.000232463	0.00168269
L1MD	1326.92	0.24307	0.0777714	3.12544	0.00177541	0.0102611
RMER16-int	682.81	0.241375	0.0963871	2.50423	0.0122719	0.0513728
RLTR9C	75.78	0.240057	0.265521	0.904096	0.365945	0.607757
L1MA5A	553.228	0.239444	0.110237	2.17208	0.0298498	0.104545
MER21C	865.721	0.238825	0.0918769	2.59941	0.00933852	0.0409628
MLT1F-int	106.748	0.238657	0.261971	0.911004	0.362293	0.605412
IAPLTR4_I	162.373	0.238655	0.194199	1.22892	0.219101	0.444849
MT2B1	2348.88	0.237133	0.0846831	2.80024	0.0051065	0.0248623
L1MA4A	566.551	0.236826	0.116992	2.02429	0.0429406	0.138466
MMERVK9E_I-int	1018.58	0.236573	0.100856	2.34565	0.0189941	0.0734569
Lx8	11542.8	0.235736	0.0621364	3.79385	0.00014833	0.00113028
MER70A	18.754	0.235202	0.601178	0.391235	0.695623	0.852139
MLT1G1	2378.29	0.23455	0.0739025	3.17377	0.0015047	0.00886136
MERVL-int	2282.02	0.234253	0.0745517	3.14215	0.00167713	0.00975537
Lx	5662.12	0.234064	0.0651603	3.59213	0.000327986	0.00230832
MADE2	47.4384	0.233649	0.367221	0.636263	0.524605	0.742423
MLTR73	169.959	0.232702	0.198196	1.1741	0.240353	0.472669
MLT1H2	105.329	0.232485	0.224514	1.0355	0.300435	0.540809
RMER12B	516.859	0.232444	0.115178	2.01813	0.043578	0.139915
RLTR48A	188	0.23226	0.162672	1.42778	0.153355	0.351409
Lx3A	1163.58	0.230795	0.0981862	2.35059	0.0187438	0.0727188
MMERVK9C_I-int	546.828	0.230711	0.11283	2.04476	0.0408786	0.133408
L1MEa	32.4157	0.230583	0.478354	0.482033	0.629782	0.811295
RLTR49	226.446	0.230394	0.157371	1.46402	0.143189	0.335182
RLTR20B3A_MM	100.714	0.229927	0.26273	0.875146	0.381494	0.622916
MER115	60.0859	0.229229	0.308943	0.741978	0.458101	0.692977
L1_Mus2	5228.2	0.227542	0.0701945	3.24159	0.00118863	0.00722901
Lx9	8957.31	0.227183	0.0600951	3.78038	0.000156587	0.00118712
RMER13A2	439.198	0.227178	0.139136	1.63277	0.102516	0.26423
MTEb	1877.59	0.227148	0.0831559	2.73159	0.00630295	0.0295396
IAPLTR3-int	689.115	0.226624	0.0995625	2.2762	0.0228339	0.0846335
RLTR16	486.737	0.226597	0.130822	1.7321	0.0832563	0.226952
MLT1O	62.4154	0.225812	0.33355	0.676995	0.498409	0.722756
RLTR44E	17.6059	0.225588	0.547491	0.412039	0.680311	0.843219
L1P5	17.5883	0.225587	0.526401	0.428547	0.668253	0.835705
Lx6	3523.94	0.22549	0.0580033	3.88754	0.000101265	0.000802792
RLTR12H	53.2688	0.224601	0.345061	0.650902	0.51511	0.735204
ORR1A4-int	2051.71	0.223601	0.0714908	3.1277	0.00176183	0.0101923
MER63B	104.402	0.223084	0.266535	0.83698	0.402604	0.643634
Tigger7	1828.31	0.221484	0.0735918	3.00963	0.00261569	0.0142437
MTE2b-int	90.2239	0.221223	0.271206	0.815702	0.414671	0.654085
MER5C1	13.5322	0.221185	0.61315	0.360735	0.718297	0.864803
MLT1J1	167.045	0.219891	0.195592	1.12424	0.260913	0.496953
L1MC4a	988.302	0.219881	0.0803277	2.7373	0.00619454	0.0291167
L1M2	3861.69	0.219142	0.0641905	3.41393	0.000640324	0.00418401
RLTR13A1	125.365	0.219	0.22983	0.952879	0.340652	0.583822
HAL1	1017.64	0.217928	0.101983	2.13691	0.0326051	0.111696
Lx5	4000.62	0.21766	0.05921	3.67606	0.000236866	0.00171218
MER121	17.9339	0.217585	0.524965	0.414476	0.678525	0.842059
BGLII_Mur	310.19	0.216314	0.130959	1.65177	0.0985813	0.256951
L1MA5	1185.18	0.21622	0.0914529	2.36428	0.0180653	0.0706524
MER2B	486.279	0.215425	0.119903	1.79666	0.0723894	0.204979
LFSINE_Vert	463.544	0.213986	0.107807	1.9849	0.0471556	0.14882
L4_C_Mam	87.1016	0.213497	0.247295	0.863332	0.387955	0.629892
MamRep434	62.1387	0.212319	0.33438	0.634963	0.525453	0.74269
L1MB4	1097.56	0.211295	0.0928693	2.27519	0.0228947	0.0847931
L1VL4	4119.98	0.209759	0.0544093	3.8552	0.000115633	0.000904643
RLTR31B_Mm	27.7743	0.209474	0.441554	0.474402	0.635213	0.815232
Charlie13b	26.7004	0.209331	0.462146	0.452954	0.650582	0.824937
MER74A	113.673	0.208925	0.223242	0.935867	0.349342	0.59252
Tigger13a	147.372	0.208377	0.19494	1.06893	0.285101	0.524128
L1M3b	44.777	0.207291	0.379395	0.546374	0.584809	0.783038
MT2C_Mm	818.25	0.206833	0.0875554	2.36231	0.0181614	0.0709616
RMER6D	559.165	0.206728	0.111332	1.85686	0.0633306	0.18574
MER94	53.9719	0.206411	0.313596	0.658207	0.510405	0.731741
RLTR9A3A	18.8027	0.206339	0.520769	0.39622	0.691943	0.850446
IAPEY2_LTR	68.1472	0.205811	0.302579	0.680189	0.496385	0.721277
MYSERV-int	528.065	0.20473	0.118937	1.72133	0.0851918	0.230657
L1MA10	72.7039	0.204169	0.286115	0.713592	0.47548	0.706723
Tigger10	143.811	0.203802	0.225293	0.904609	0.365673	0.607757
RLTR44B	215.35	0.20355	0.161066	1.26376	0.206315	0.427667
RLTR20A4	2670.05	0.203264	0.0585988	3.46874	0.00052291	0.00348239
L1MDa	1353.5	0.203109	0.0693983	2.92672	0.00342557	0.0177844
MRLTR33	166.14	0.202446	0.197303	1.02607	0.304859	0.5458
MTE-int	1235.02	0.201725	0.0907421	2.22306	0.0262116	0.0943417
IAPLTR2_Mm	727.577	0.201437	0.114055	1.76613	0.0773745	0.215489
LTR33	177.449	0.20127	0.173398	1.16074	0.245748	0.479024
RLTR40	1196.08	0.201168	0.0783414	2.56784	0.0102335	0.0443191
MER58A	1142.22	0.199605	0.090787	2.19861	0.0279059	0.0990486
Zaphod2	3.22096	0.199527	1.28263	0.155561	0.876379	0.946732
MER57E1	39.3141	0.197884	0.361213	0.547831	0.583808	0.782482
RMER10A	1824.96	0.197479	0.0875696	2.25511	0.0241266	0.0884254
BGLII_B	551.37	0.197415	0.118258	1.66936	0.095046	0.249895
Kanga1b	10.5859	0.196037	0.721991	0.271523	0.785989	0.900782
ORR1F	5184.23	0.196005	0.0604769	3.24099	0.00119117	0.00724022
MER44C	88.658	0.195903	0.256735	0.763058	0.445429	0.681679
ORR1B2	2681.44	0.195727	0.0655767	2.9847	0.00283856	0.0152341
RLTR44C	41.1972	0.194996	0.368203	0.529587	0.596398	0.790263
Charlie5	412.487	0.194218	0.123213	1.57627	0.114963	0.286553
RMER16A2	95.6142	0.194189	0.248449	0.781605	0.434447	0.672089
RCHARR1	2741.56	0.194188	0.0627426	3.09499	0.00196817	0.0111919
L1MC5	2166.11	0.193951	0.0709792	2.73251	0.00628539	0.0294776
MER3	1064.03	0.193738	0.0955213	2.02822	0.0425382	0.137583
L1ME3B	132.575	0.193392	0.22313	0.866723	0.386094	0.627794
L1MA8	548.523	0.192716	0.12658	1.52249	0.127887	0.309452
MER77	429.69	0.192392	0.111425	1.72665	0.0842308	0.228889
IAPEY_LTR	184.808	0.192096	0.172946	1.11073	0.266684	0.503294
MER70B	16.7118	0.189745	0.547644	0.346475	0.728986	0.870511
RLTR1D	76.9781	0.188671	0.305938	0.616695	0.537436	0.750946
LTR87	72.374	0.188235	0.283133	0.664827	0.506161	0.728445
ORR1A2	5172.68	0.188216	0.0627054	3.00159	0.00268574	0.0145452
ORR1A2-int	2132.98	0.188024	0.0732801	2.56582	0.0102932	0.044559
RLTR17D_Mm	372.887	0.187871	0.140078	1.34119	0.179859	0.390154
MLT1G	163.773	0.187643	0.197694	0.94916	0.342539	0.585881
L2	5929.47	0.187532	0.0567032	3.30726	0.000942139	0.00589701
MTC	10361.3	0.187129	0.0582777	3.21099	0.00132279	0.00793368
L2a	9460.28	0.186955	0.053341	3.50489	0.000456789	0.00310056
Lx4A	2119.69	0.186896	0.0847676	2.20481	0.0274676	0.0978568
Charlie18a	43.0147	0.186334	0.398242	0.46789	0.639863	0.818022
L1MB5	1656.6	0.18567	0.0762937	2.43362	0.0149488	0.0604961
L1MCa	893.078	0.185443	0.0845506	2.19328	0.0282869	0.0999961
L1M4	4451.83	0.185199	0.0625798	2.9594	0.0030824	0.0163364
LTR16B	222.722	0.184482	0.164766	1.11966	0.262861	0.498794
RLTR51A_Mm	699.378	0.184263	0.0909273	2.02649	0.0427149	0.138016
RLTR12E	341.531	0.18372	0.169494	1.08393	0.278396	0.517283
L3b	451.483	0.18357	0.115492	1.58946	0.111956	0.281044
Tigger5	435.547	0.183001	0.11416	1.60302	0.10893	0.275574
HAL1M8	290.509	0.182683	0.137116	1.33232	0.182754	0.394788
RMER17B	933.086	0.182037	0.0921034	1.97644	0.0481044	0.151024
Lx5b	1398.2	0.182017	0.0867353	2.09853	0.0358582	0.120734
MLT1C	1402.43	0.180848	0.0864675	2.09151	0.0364824	0.122282
RLTR26C_MM	81.4637	0.180311	0.265978	0.677916	0.497825	0.722319
L1_Mur1	974.205	0.177848	0.0924974	1.92273	0.0545135	0.16611
RLTR14_RN	179.912	0.176536	0.182503	0.967307	0.333391	0.576315
ORR1G	989.969	0.176173	0.0863231	2.04086	0.0412651	0.134291
RMER6BA	356.787	0.175458	0.121982	1.4384	0.150321	0.346822
URR1A	11619.7	0.174716	0.0420186	4.15807	3.20952e-05	0.000285294
B4	24352	0.174112	0.0559091	3.1142	0.00184447	0.010578
MLT1G1-int	3.33595	0.173015	1.44631	0.119625	0.90478	0.959635
RLTR9A3B	34.5289	0.172048	0.431967	0.39829	0.690416	0.849505
RLTR25B	1543.63	0.171981	0.084387	2.038	0.04155	0.134922
RLTR15	921.07	0.171586	0.0939841	1.82569	0.0678968	0.195691
ORR1A3	1364.06	0.171561	0.0929483	1.84576	0.0649264	0.189331
RLTR45	522.346	0.170567	0.112164	1.52069	0.128339	0.310033
L1MD2	871.956	0.170188	0.0891138	1.90978	0.0561618	0.16982
MER47B	127.588	0.16982	0.220959	0.76856	0.442155	0.679119
RMER6C	995.48	0.169587	0.0847171	2.0018	0.0453062	0.144218
Tigger1	562.973	0.169117	0.122608	1.37933	0.167792	0.372437
MER2	3385.63	0.168457	0.0668409	2.52027	0.0117264	0.0495376
MLTR12	204.217	0.16796	0.16296	1.03068	0.30269	0.543647
MTB	2446.9	0.167948	0.0596634	2.81493	0.00487881	0.0239094
MLT1J	1161.16	0.167262	0.0781861	2.13928	0.0324129	0.111275
MLT2B2	165.547	0.167119	0.217676	0.767742	0.44264	0.679385
Lx5c	3353.84	0.166715	0.0645598	2.58233	0.00981343	0.0427666
MLTR31A_MM	55.348	0.166206	0.316277	0.525508	0.59923	0.792309
RLTR24	261.652	0.16554	0.143416	1.15426	0.248393	0.482464
ERVB4_2-I_MM-int	342.616	0.165529	0.125557	1.31836	0.187385	0.4015
PB1D11	11440.4	0.164344	0.0548448	2.99653	0.00273069	0.0147568
MTA_Mm	7482.82	0.164072	0.0520866	3.14999	0.00163274	0.00952647
MT-int	273.407	0.162154	0.145611	1.11362	0.265444	0.501837
RMER17C	3082.96	0.161419	0.0574211	2.81114	0.00493664	0.024119
Kanga1c	32.031	0.160779	0.397479	0.404498	0.685847	0.846403
ERVB4_3-I_MM-int	1191.82	0.160567	0.088749	1.80922	0.0704161	0.201004
B4A	43229.9	0.160386	0.0562059	2.85354	0.00432358	0.0216418
L1MB8	2828.08	0.160382	0.0681831	2.35223	0.0186614	0.0724801
RLTR12C	294.56	0.158331	0.129688	1.22086	0.222139	0.448762
RLTR9A	172.361	0.157573	0.203198	0.775469	0.438063	0.675075
BGLII_B2	154.26	0.156948	0.180931	0.867446	0.385698	0.627481
MER112	110.634	0.156629	0.230039	0.680879	0.495948	0.721105
IAP-d-int	1052.43	0.156492	0.0743122	2.10588	0.0352152	0.118953
RLTR41B	10.1595	0.154681	0.677748	0.228228	0.819469	0.918914
B3A	53719.5	0.154238	0.0492871	3.12939	0.00175172	0.0101467
MamRep137	71.7059	0.154166	0.287948	0.535394	0.592377	0.787659
L1M3c	10.9746	0.15391	0.67466	0.22813	0.819545	0.918914
L1_Mus1	9280.11	0.153661	0.0572329	2.68484	0.0072565	0.0332013
X8_LINE	22.7605	0.152688	0.517789	0.294884	0.768082	0.892003
MMSAT4	6874.67	0.1526	0.113254	1.34741	0.177847	0.387404
RMER19B2	874.574	0.151784	0.0869197	1.74626	0.0807666	0.222114
MLT2D	254.133	0.150203	0.147293	1.01976	0.307843	0.548876
L1MA4	2017.1	0.149767	0.065288	2.29395	0.0217936	0.0818149
B1_Mur1	25247.6	0.149319	0.0526571	2.83569	0.00457275	0.02263
MIR	11774.3	0.149245	0.0595602	2.50579	0.0122178	0.0512284
MLT2B3	171.499	0.14882	0.188458	0.789672	0.42972	0.667918
ERVL-E-int	149.587	0.148371	0.232455	0.63828	0.523291	0.741631
Charlie14a	9.33599	0.147504	0.753796	0.195681	0.844859	0.931289
LTR16A1	37.9884	0.147292	0.436523	0.337421	0.7358	0.874011
IAPEY4_LTR	210.093	0.147179	0.169776	0.866902	0.385996	0.627737
URR1B	8255.7	0.146982	0.0529713	2.77474	0.00552457	0.0264964
MLT1H1	139.912	0.146627	0.192579	0.761386	0.446427	0.682258
ORR1E	4445	0.146533	0.0676681	2.16547	0.0303516	0.105857
RLTR42	55.431	0.146319	0.305743	0.478568	0.632246	0.812977
RSINE1	60120.8	0.145008	0.0530553	2.73314	0.00627335	0.0294406
RLTR26_Mus	125.059	0.144183	0.230184	0.626381	0.531065	0.746345
ORR1D1	7677.22	0.142474	0.0594107	2.39811	0.0164797	0.0655598
RMER15	4632.25	0.142379	0.0558444	2.54957	0.0107855	0.0463525
L1Md_F3	5794.8	0.142152	0.055601	2.55665	0.0105687	0.0455714
MLT1F2	399.915	0.141747	0.128448	1.10354	0.269794	0.506865
RLTR4_MM-int	49360.8	0.141638	0.0485197	2.91919	0.00350947	0.018138
MIRc	8465.16	0.140933	0.0471921	2.98638	0.00282305	0.0151548
B1_Mur3	17712.5	0.140861	0.0529585	2.65984	0.00781785	0.0353348
RLTR43C	26.754	0.140271	0.468908	0.299145	0.764829	0.890454
L1MB2	960.301	0.139877	0.0855598	1.63484	0.102082	0.263404
Charlie15a	224.441	0.139629	0.197769	0.706019	0.480176	0.70921
RMER4A	2456.74	0.138951	0.0674582	2.05981	0.0394164	0.129817
ID4_	15574.6	0.137948	0.0492859	2.79894	0.00512703	0.0249438
MLTR11A	849.153	0.137089	0.0877072	1.56303	0.118046	0.292342
RMER13A1	412.924	0.136536	0.143658	0.950421	0.341898	0.58504
Tigger2b	188.661	0.135892	0.170924	0.795043	0.426589	0.664825
B1_Mur4	29644.8	0.134375	0.0509292	2.63846	0.00832827	0.0372455
MuRRS4-int	3882.48	0.13435	0.0516501	2.60116	0.00929083	0.040788
ID4	14574.5	0.133934	0.0433978	3.0862	0.00202733	0.0114812
L1MB3	1778.44	0.133572	0.0822585	1.62381	0.104416	0.267437
B1F	27854.3	0.133547	0.0485375	2.75142	0.00593378	0.0280812
MER58B	1525.75	0.133223	0.0723574	1.84119	0.0655944	0.190813
MER21-int	8.29247	0.13051	0.759571	0.17182	0.863579	0.940544
MTE2a	4281.21	0.130332	0.0585469	2.22611	0.0260071	0.0937516
ID2	3825.68	0.130312	0.0541154	2.40804	0.0160385	0.0641108
MT2A	2203.05	0.129866	0.0701741	1.85062	0.0642243	0.187757
ID_B1	71958.3	0.128325	0.0474578	2.70399	0.00685125	0.0315971
ORR1C1	2348.43	0.128259	0.0705875	1.81702	0.0692146	0.198637
MTB-int	1002.33	0.127459	0.0843323	1.51139	0.130689	0.314306
ORR1B1	5415.72	0.126517	0.0623074	2.03053	0.0423029	0.136961
LTR79	68.953	0.1261	0.287089	0.439238	0.660489	0.831322
RLTR12G	108.216	0.125451	0.220457	0.569051	0.569322	0.773184
Lx2B2	2376.05	0.12514	0.061777	2.02567	0.0427981	0.138199
RLTR20C1_MM	1075.21	0.123924	0.0831402	1.49054	0.136083	0.323447
PB1D10	43243.4	0.123747	0.047425	2.60932	0.00907226	0.0399971
B3	105777	0.123389	0.0510281	2.41805	0.0156039	0.0626745
LTRIS_Mus	593.704	0.123366	0.0996391	1.23812	0.21567	0.440523
L1M2c	141.575	0.122702	0.199963	0.613623	0.539464	0.752265
RLTR10C	576.349	0.121906	0.12486	0.976347	0.328893	0.57238
RMER20A	212.773	0.121759	0.170256	0.71515	0.474516	0.705722
L1MEf	720.915	0.119953	0.120346	0.996735	0.318893	0.560511
MER58D	40.9468	0.119927	0.346241	0.346367	0.729067	0.870511
L1ME1	1822.03	0.118829	0.0739783	1.60627	0.108216	0.274368
MLT1A0	2036.7	0.116557	0.070934	1.64318	0.100347	0.260411
MTEa	3938.55	0.115829	0.0576687	2.00853	0.0445872	0.142371
B1_Mur2	25017.8	0.11577	0.0506133	2.28734	0.0221762	0.0828764
RLTR13A2	312.576	0.115595	0.141617	0.816251	0.414357	0.653788
MT2B2	2416.79	0.115277	0.0663527	1.73733	0.082329	0.225072
MER46C	285.031	0.11523	0.135723	0.849006	0.395878	0.636695
Tigger18a	43.7771	0.114502	0.348768	0.328304	0.742682	0.877435
RMER6B	707.262	0.114388	0.120937	0.945852	0.344224	0.587493
RMER21B	256.83	0.114009	0.168525	0.676508	0.498718	0.722901
B1F2	15569.2	0.113617	0.0452105	2.51306	0.011969	0.0503884
FordPrefect	32.2513	0.113456	0.39591	0.286571	0.774441	0.895746
RLTR31D_MM	1395.7	0.113381	0.0737783	1.53678	0.124347	0.303403
MERVL_2A-int	2774.01	0.113145	0.0768501	1.47228	0.140946	0.331587
L1VL2	2274.81	0.112603	0.0709493	1.58709	0.112491	0.282048
Tigger5b	474.739	0.112163	0.113864	0.985064	0.324593	0.566799
IAP1-MM_LTR	553.529	0.112117	0.107221	1.04567	0.295713	0.535829
ORR1C2-int	578.825	0.112073	0.117501	0.953807	0.340181	0.583338
MLTR31C_MM	179.974	0.110991	0.198288	0.559746	0.575653	0.776917
MusHAL1	1062.15	0.110817	0.0975444	1.13607	0.255929	0.490496
Charlie12	162.862	0.106364	0.180338	0.589803	0.555323	0.763033
hAT-N1_Mam	19.2581	0.106095	0.51946	0.204241	0.838165	0.927789
LTRIS4A	114.179	0.105775	0.220914	0.478806	0.632077	0.812964
B1_Mus1	62300.5	0.104449	0.0403579	2.58807	0.00965145	0.0421752
RLTR41	259.7	0.104271	0.155393	0.671013	0.502212	0.72529
MERV1_LTR	172.257	0.103999	0.198005	0.525234	0.599421	0.792309
MMERVK10D3_I-int	1959.77	0.103133	0.0716031	1.44035	0.149769	0.345933
RLTR17B_Mm	6536.7	0.102445	0.0472993	2.16589	0.0303197	0.105781
L1MB7	3602.55	0.101973	0.0675743	1.50905	0.131286	0.315128
Plat_L3	51.2508	0.101788	0.333603	0.305117	0.760277	0.887738
B2_Mm2	73771.3	0.100959	0.0433835	2.32713	0.0199584	0.0763225
RLTR20B2	203.158	0.100938	0.213227	0.473386	0.635938	0.815609
MLT1B	3148.33	0.100813	0.0489864	2.05798	0.0395923	0.130211
MLT1J2	118.489	0.100769	0.220698	0.456594	0.647963	0.823389
LTR81B	15.7161	0.100419	0.586917	0.171096	0.864149	0.940653
RLTR9E	310.936	0.0997699	0.141779	0.703701	0.481619	0.710332
HAL1ME	173.754	0.0992408	0.177095	0.560382	0.575219	0.776567
Charlie4	49.1974	0.0971311	0.360164	0.269686	0.787402	0.901631
Charlie7	141.02	0.095482	0.235638	0.405206	0.685326	0.846239
RLTR20A2	241.405	0.0953387	0.156575	0.608902	0.54259	0.753947
LTR108a_Mam	76.4974	0.0949423	0.25405	0.373714	0.708617	0.858636
MYSERV16_I-int	791.581	0.0947088	0.0991865	0.954856	0.339651	0.582825
MamSINE1	114.923	0.0946431	0.246225	0.384376	0.7007	0.854951
MLT1F1-int	6.61901	0.0943675	0.890104	0.106018	0.915568	0.964235
L2b	4781.69	0.0940985	0.0637539	1.47596	0.139953	0.329998
PB1	8168.54	0.0938009	0.0529716	1.77078	0.0765974	0.213747
Charlie4z	264.746	0.0936741	0.143948	0.650747	0.51521	0.735204
B1F1	15141.7	0.0934266	0.0439875	2.12394	0.0336754	0.114608
Lx2A	257.264	0.0922019	0.155019	0.594777	0.551992	0.760913
RLTR11B	443.876	0.0916892	0.123835	0.740414	0.459049	0.693556
RLTR20B5_MM	169.314	0.0909672	0.197451	0.460707	0.645009	0.821423
B1_Mm	29152.3	0.0902986	0.0404191	2.23406	0.0254791	0.0922637
RLTR44-int	1270.96	0.090161	0.0774837	1.16361	0.244581	0.477395
RLTR25A	492.324	0.0901038	0.120322	0.748856	0.453944	0.689264
L3	3253.04	0.0898363	0.0598171	1.50185	0.133136	0.318248
B1_Mus2	54679.7	0.0891344	0.0422303	2.11068	0.0348001	0.117723
MT2B	10398.6	0.0890629	0.0552351	1.61243	0.106868	0.272044
L1ME3A	977.412	0.0890067	0.0882848	1.00818	0.31337	0.554503
Ricksha	101.966	0.0887166	0.246676	0.359649	0.71911	0.865353
ORR1A3-int	859.241	0.0881965	0.0917343	0.961434	0.336334	0.579571
MLT1E2	233.088	0.0874272	0.155116	0.563623	0.573011	0.775521
RMER3D-int	592.057	0.0872439	0.146076	0.597248	0.550342	0.759509
RLTR20A3_MM	137.936	0.0856001	0.187144	0.457403	0.647381	0.822984
L1MA6	1687.29	0.0852836	0.0679849	1.25445	0.209679	0.432444
MER47A	46.9912	0.0850778	0.359008	0.23698	0.812672	0.914399
MLT2B4	216.094	0.0837874	0.171926	0.487345	0.626014	0.809513
ORR1D2	3928.99	0.0826901	0.0586293	1.41039	0.158425	0.358723
RMER17C2	567.274	0.0825536	0.11475	0.719424	0.47188	0.703677
RLTR31C_MM	432.212	0.0822084	0.113478	0.724446	0.468792	0.701167
MLT1E	124.309	0.0816977	0.203119	0.402216	0.687525	0.847318
L1M3e	321.794	0.0797893	0.139709	0.571112	0.567923	0.772293
ORR1E-int	343.089	0.0794501	0.143336	0.554292	0.579379	0.779419
L1MC	1543.66	0.0789755	0.0692193	1.14095	0.253892	0.488694
RLTR1B	747.469	0.0784894	0.100044	0.784552	0.432716	0.670658
MLT1H1-int	5.96173	0.0776205	1.06056	0.073188	0.941657	0.974215
PB1D7	19208.7	0.0773655	0.0437065	1.77011	0.0767082	0.213949
MLT1B-int	53.4105	0.0765903	0.31148	0.245892	0.805766	0.911203
MER45A	100.22	0.0765774	0.230857	0.331709	0.740109	0.876378
RLTR45-int	818.544	0.0750236	0.0830499	0.903356	0.366337	0.608215
RLTR1A2_MM	287.1	0.0748433	0.134457	0.556633	0.577778	0.778307
RLTR9D	436.725	0.0743515	0.131831	0.563989	0.572762	0.775428
MER5C	35.5859	0.0743455	0.386918	0.192148	0.847626	0.93269
RLTR13D2	90.8284	0.073491	0.244198	0.300949	0.763454	0.889848
LTR10_RN	220.686	0.0731098	0.155637	0.469744	0.638538	0.817416
RLTR51B_Mm	57.7203	0.0727801	0.31564	0.23058	0.817641	0.917857
RLTR41C	338.774	0.0727329	0.136775	0.531769	0.594886	0.789406
L2c	4654.82	0.0720466	0.0526684	1.36793	0.171335	0.377644
RLTR20B1	258.131	0.0718317	0.142021	0.505783	0.613009	0.802265
RMER17C-int	313.935	0.0696947	0.159645	0.436562	0.662429	0.832203
HERVL40-int	34.4462	0.06889	0.369942	0.186218	0.852274	0.934807
SRV_MM-int	308.072	0.0682961	0.14048	0.486163	0.626852	0.809943
Lx4B	6246.88	0.0682321	0.0521527	1.30831	0.190767	0.406552
LTR9	0.655373	0.0676742	3.22499	0.0209843	0.983258
LTR37A	84.8909	0.0675037	0.258488	0.261148	0.793978	0.905254
MamTip2	276.63	0.0674368	0.140321	0.480589	0.630809	0.811995
RLTR42-int	535.193	0.0658974	0.119115	0.553225	0.58011	0.77987
ORR1C2	3872.05	0.0658911	0.052311	1.2596	0.207813	0.429776
ORR1B1-int	1411.36	0.0657916	0.0776375	0.847421	0.396761	0.637622
MER102c	93.7644	0.0657033	0.252529	0.260182	0.794724	0.905474
MARNA	199.728	0.0656849	0.205464	0.31969	0.749203	0.881422
Charlie1	972.794	0.0654306	0.0882507	0.741418	0.45844	0.693087
IAPLTR2a	154.117	0.0647678	0.211323	0.306487	0.759234	0.887146
Charlie25	40.0718	0.0644801	0.410347	0.157136	0.875138	0.946247
RLTR1C	196.88	0.0643812	0.211746	0.304049	0.761091	0.888288
ERVL-int	50.8839	0.063301	0.323588	0.195622	0.844906	0.931289
MER96B	40.2171	0.0629153	0.383909	0.163881	0.869825	0.94347
RLTR26	57.2093	0.0608665	0.290327	0.209648	0.833942	0.925279
Tigger20a	35.5805	0.0600442	0.38881	0.154431	0.87727	0.947202
MER20	2257.72	0.0594122	0.0693344	0.856892	0.391504	0.632594
MER126	26.2378	0.0586687	0.475891	0.123282	0.901884	0.95817
Lx2A1	285.977	0.0572178	0.146702	0.390026	0.696517	0.852244
ORR1A0	1271.78	0.0554563	0.0776164	0.714492	0.474923	0.706109
Tigger8	14.2859	0.0527487	0.654543	0.0805886	0.935769	0.972003
RLTR11A	2708.82	0.0501096	0.05673	0.883298	0.377075	0.618996
MLTR31FA_MM	297.73	0.0489343	0.134498	0.36383	0.715985	0.863621
ID	5814.7	0.0477128	0.0442016	1.07944	0.280393	0.51928
PB1D9	41120.9	0.0466013	0.0385544	1.20871	0.226773	0.454594
RMER4B	2390.32	0.04616	0.0854492	0.540204	0.589056	0.785735
MurERV4-int	2113.1	0.0452315	0.0597796	0.756638	0.449267	0.685061
MER113A	129.576	0.0437343	0.215918	0.202551	0.839486	0.928592
RLTR1E_MM	17.8223	0.0432827	0.546529	0.0791956	0.936877	0.972381
LTRIS4B	15.0653	0.0432503	0.611199	0.0707631	0.943586	0.97494
UCON23	3.54445	0.0422974	1.36805	0.030918	0.975335	0.993882
Charlie4a	1126.92	0.0411308	0.0837558	0.49108	0.62337	0.8078
Tigger16a	47.9513	0.0396493	0.336212	0.11793	0.906123	0.960378
RLTR12B	760.965	0.0395266	0.0938725	0.421066	0.673707	0.838672
L1MC1	1554.82	0.0386626	0.0855112	0.452135	0.651172	0.825244
MER92-int	22.2514	0.0374477	0.517943	0.0723009	0.942362	0.974299
Lx2	3211.06	0.0346331	0.076817	0.450853	0.652096	0.82585
RLTR10A	148.95	0.0344409	0.205577	0.167533	0.866951	0.941876
LTR89	37.4497	0.0337781	0.410579	0.0822695	0.934432	0.971533
LTR41	121.139	0.0333337	0.234136	0.142369	0.886789	0.9506
HUERS-P3b-int	1.75985	0.0332164	1.5591	0.0213049	0.983002
MER92A	25.2381	0.0317719	0.461352	0.0688671	0.945095	0.975498
LTR107_Mam	2.56028	0.0315122	1.69276	0.0186159	0.985148	0.997413
RLTR24B_MM	511.621	0.0306903	0.10206	0.300708	0.763637	0.890013
RLTR18B	692.488	0.0304757	0.0947563	0.321622	0.747739	0.880779
MER103C	191.565	0.0293753	0.18746	0.156702	0.87548	0.946349
MER89-int	0.787141	0.0293721	3.06766	0.00957477	0.992361
BGLII	360.234	0.0293627	0.150783	0.194735	0.845601	0.931413
IAPEY4_I-int	2655.17	0.0292099	0.0554481	0.526797	0.598334	0.791994
MERVK26-int	185.457	0.0286593	0.174172	0.164546	0.869302	0.943257
RLTR23	342.774	0.0285566	0.13481	0.211829	0.832241	0.924645
L1M4b	384.768	0.0285411	0.127734	0.223442	0.823192	0.920662
RLTR34C_MM	224.962	0.0281705	0.167857	0.167825	0.866721	0.94182
MLT2C1	126.149	0.0269906	0.198595	0.135908	0.891894	0.952959
B2_Mm1t	19927.4	0.0267463	0.0416188	0.642649	0.520452	0.73902
L1ME3	681.858	0.0252733	0.0930631	0.271571	0.785952	0.900782
MamGypLTR1a	4.03816	0.0252084	1.27538	0.0197654	0.984231	0.997057
L1ME3E	46.0219	0.0249732	0.339314	0.073599	0.941329	0.974215
LTR40b	93.7642	0.0247963	0.244439	0.101442	0.9192	0.965069
LTR77	0.755406	0.0246937	2.90245	0.00850789	0.993212
RLTR19	363.921	0.0243126	0.122887	0.197846	0.843166	0.93045
ERVB2_1A-I_MM-int	191.003	0.0239329	0.191209	0.125166	0.900392	0.957322
RLTR11D	163.855	0.0216214	0.200132	0.108036	0.913967	0.963418
RLTR30D_RN	2958.25	0.0210919	0.0566565	0.372276	0.709687	0.859119
Arthur1C	7.27853	0.0205942	0.83097	0.0247834	0.980228	0.996075
LTR34	0.897979	0.0184741	2.82078	0.0065493	0.994774
FAM	30.431	0.0178058	0.400217	0.0444903	0.964514	0.987909
RLTR13B4	104.32	0.0176855	0.241749	0.0731567	0.941681	0.974215
MamRep1894	8.23867	0.0170327	0.736441	0.0231283	0.981548	0.996628
L1PB4	38.9416	0.0166977	0.390344	0.0427768	0.965879	0.98853
LTR23-int	1.33303	0.0166884	2.07224	0.00805331	0.993574
MER110-int	7.58962	0.0166866	0.795386	0.0209792	0.983262	0.996857
IAPEY3_LTR	77.0553	0.0164413	0.277501	0.0592477	0.952755	0.980206
MTA_Mm-int	5870.01	0.0159271	0.0487634	0.32662	0.743955	0.878583
LTR108d_Mam	3.55621	0.0129284	1.30994	0.00986943	0.992125	0.999036
LTR29	1.00958	0.0122929	2.40681	0.00510755	0.995925
RLTR13B3	108.404	0.0117001	0.232878	0.0502415	0.95993	0.985056
L1M4a2	328.068	0.0102705	0.152626	0.067292	0.946349	0.976223
RLTR10D	66.8155	0.00745493	0.318603	0.0233988	0.981332	0.996556
RLTR19B	209.998	0.00689909	0.159099	0.0433636	0.965412	0.988443
LTR16B1	137.407	0.00657703	0.191151	0.0344075	0.972552	0.992383
RLTR19-int	6121.07	0.00636575	0.0599389	0.106204	0.915421	0.96419
RLTR20A	72.3485	0.00136408	0.281332	0.00484866	0.996131	0.999795
LTR52-int	1.13469	0	2.68506	0	1
LTR59	0.463623	0	4.08046	0	1
MamRep1161	0.216388	0	4.08046	0	1
MER66B	0.347717	0	4.08046	0	1
MurSAT1	0.221863	0	4.08046	0	1
RLTR50A	0.665588	0	3.4667	0	1
Lx3B	5427.59	-0.000803031	0.0499911	-0.0160635	0.987184	0.997622
RLTR8	191.701	-0.00476195	0.179565	-0.0265193	0.978843	0.995289
MLT1A	958.152	-0.00491976	0.0904231	-0.0544082	0.95661	0.982763
MMERVK10C-int	5000.95	-0.00650289	0.0546618	-0.118966	0.905302	0.959895
IAPLTR4	302.596	-0.0110934	0.153932	-0.0720669	0.942549	0.974318
RMER17D2	304.746	-0.0111385	0.152228	-0.0731701	0.941671	0.974215
RLTR6_Mm	484.8	-0.0117267	0.116246	-0.100878	0.919648	0.965273
RLTR13C3	200.029	-0.0123827	0.177358	-0.0698176	0.944339	0.975298
RNERVK23-int	2660.22	-0.0143474	0.0622216	-0.230585	0.817637	0.917857
MER123	2.20047	-0.0153177	1.64863	-0.00929118	0.992587	0.99921
RLTR20C2_MM	506.722	-0.015927	0.125396	-0.127014	0.898929	0.956592
ETnERV3-int	679.093	-0.0174625	0.107424	-0.162557	0.870867	0.943919
MER102a	100.06	-0.0195418	0.247537	-0.0789452	0.937076	0.972408
BLACKJACK	93.3789	-0.0208836	0.25015	-0.0834844	0.933466	0.97116
MER50B	0.89956	-0.0217864	2.96465	-0.00734872	0.994137
IAPLTR2a2_Mm	671.024	-0.0234759	0.103723	-0.226333	0.820942	0.919383
MER67C	104.754	-0.0239422	0.2229	-0.107412	0.914462	0.963748
LTRIS4	117.888	-0.0246769	0.25379	-0.0972336	0.922541	0.96653
Charlie15b	95.4301	-0.0255297	0.222063	-0.114966	0.908472	0.961441
Lx3C	1067.63	-0.0264204	0.217663	-0.121382	0.903388	0.95883
LTR16D1	162.875	-0.0272533	0.19107	-0.142635	0.886578	0.950499
L1ME2z	478.879	-0.0282106	0.124065	-0.227386	0.820124	0.919058
LTRIS_Mm	138.149	-0.0285981	0.214432	-0.133367	0.893903	0.953812
LTR41B	29.4678	-0.0308421	0.403377	-0.0764597	0.939053	0.973179
Tigger19a	223.306	-0.0310189	0.156365	-0.198375	0.842752	0.930343
RLTR30B_MM	79.9233	-0.0311805	0.264584	-0.117848	0.906188	0.960378
MER31B	351.672	-0.0312496	0.124256	-0.251495	0.801432	0.908699
LTR52	11.6052	-0.0333616	0.685736	-0.0486508	0.961198	0.985919
RMER20B	379.747	-0.0335737	0.131618	-0.255084	0.798658	0.907162
MER20B	94.4818	-0.0343556	0.292735	-0.117361	0.906574	0.960559
Arthur1B	47.8138	-0.0348641	0.347187	-0.100419	0.920012	0.965509
RLTR6C_Mm	367.729	-0.039544	0.126691	-0.31213	0.754942	0.884334
L1ME3F	61.1414	-0.0397056	0.277928	-0.142863	0.886399	0.950453
ORR1A0-int	2226.18	-0.0405545	0.0571307	-0.709854	0.477795	0.708191
MLT1G3	149.089	-0.0422797	0.178939	-0.23628	0.813216	0.914813
MTE2b	9640.15	-0.04292	0.0521178	-0.823519	0.410213	0.650255
X6A_LINE	15.4425	-0.04466	0.602633	-0.074108	0.940924	0.974196
MMVL30-int	4660.5	-0.0470746	0.0526773	-0.89364	0.371514	0.61363
L1MEh	30.1175	-0.0478055	0.41428	-0.115394	0.908133	0.961301
LTR104_Mam	17.0937	-0.0480524	0.69607	-0.0690338	0.944963	0.975498
RLTR21	846.777	-0.0503997	0.0792822	-0.6357	0.524972	0.742582
ERVB7_3-LTR_MM	119.823	-0.0512066	0.204367	-0.250562	0.802153	0.909196
MT2_Mm	1977.39	-0.0595221	0.0585297	-1.01695	0.309175	0.550355
MLT1L	321.554	-0.0605976	0.15149	-0.400011	0.689149	0.84861
Charlie7a	120.369	-0.0606283	0.225724	-0.268595	0.788242	0.902073
MURVY-LTR	162.817	-0.0621024	0.189166	-0.328296	0.742688	0.877435
HAL1b	221.522	-0.0633474	0.176565	-0.358778	0.719761	0.865876
MER54B	64.9209	-0.0636208	0.296836	-0.21433	0.83029	0.924111
MER113B	6.34229	-0.0639487	0.972047	-0.0657877	0.947547	0.977117
RLTR31_Mur	95.9742	-0.0659829	0.239608	-0.275379	0.783025	0.899202
MERX	5.56734	-0.0661853	1.02018	-0.0648763	0.948273	0.977478
MIRb	19305.5	-0.0671886	0.0421474	-1.59413	0.110906	0.279284
MLT1F1	976.322	-0.0674687	0.0815185	-0.827649	0.407869	0.648021
RLTR48C	50.3444	-0.0710291	0.33507	-0.211983	0.83212	0.924645
RLTR44A	451.207	-0.071747	0.128661	-0.557644	0.577087	0.778155
RLTR12BD_Mm	248.206	-0.0735215	0.166539	-0.441467	0.658875	0.830395
Charlie9	68.4579	-0.0737861	0.272785	-0.270492	0.786782	0.901313
Charlie16a	73.0599	-0.0749631	0.260586	-0.287671	0.773598	0.895406
LTR28B	18.7841	-0.0758143	0.547912	-0.13837	0.889948	0.952151
ERVB4_1B-I_MM-int	186.402	-0.0763297	0.181352	-0.420892	0.673834	0.838672
RLTR31M	146.544	-0.0764802	0.187611	-0.407652	0.683529	0.845124
MamRep1527	89.0417	-0.0768577	0.239471	-0.320947	0.74825	0.881029
LTR45C	8.94082	-0.0772522	0.755535	-0.102248	0.91856	0.965069
RMER19A	743.565	-0.0795064	0.0964181	-0.824601	0.409598	0.649677
LTR83	82.2508	-0.0814738	0.283917	-0.286963	0.77414	0.895746
L1MC2	665.117	-0.0820064	0.102959	-0.796498	0.425743	0.66455
Charlie2a	83.9566	-0.0827101	0.231715	-0.356948	0.721131	0.86659
MLT1F2-int	64.6809	-0.0843655	0.318738	-0.264686	0.791251	0.903661
L1MEg	1654.29	-0.0854213	0.0649078	-1.31604	0.18816	0.402458
RLTR13C2	599.225	-0.090327	0.118975	-0.759211	0.447726	0.683792
MamRep1879	18.3391	-0.0929387	0.531241	-0.174947	0.861122	0.939474
RLTR10	1160.76	-0.0938043	0.0758086	-1.23738	0.215945	0.44062
L1M4c	600.068	-0.0969077	0.11579	-0.836924	0.402635	0.643635
MIR3	32998.1	-0.0974927	0.0445489	-2.18844	0.0286372	0.101063
Zaphod	107.396	-0.0986037	0.231093	-0.426683	0.66961	0.836827
RLTR26D_MM	65.7208	-0.0991529	0.324341	-0.305706	0.759829	0.887535
MLT1-int	45.9625	-0.0997719	0.359594	-0.277457	0.781429	0.898667
RLTR10B	91.7567	-0.0998489	0.253384	-0.394062	0.693536	0.851224
MER5B	1479.06	-0.100481	0.0744564	-1.34953	0.177167	0.386407
MLT1G-int	4.66245	-0.101036	1.10287	-0.091612	0.927006	0.968557
MLTR25C	74.3872	-0.101499	0.275832	-0.367973	0.712893	0.861847
RLTR17	1019.77	-0.105194	0.0775385	-1.35667	0.174886	0.38316
MER90a	74.8098	-0.106177	0.26689	-0.39783	0.690756	0.84959
AmnSINE2	128.119	-0.106445	0.214821	-0.495506	0.620243	0.805966
Charlie6	21.4894	-0.107852	0.519762	-0.207503	0.835617	0.926144
MER65D	16.3235	-0.108258	0.543747	-0.199096	0.842188	0.929983
MER72B	4.68542	-0.110803	1.06248	-0.104287	0.916942	0.964828
L1M6B	3.1148	-0.113032	1.3676	-0.0826499	0.93413	0.971393
RLTR10-int	2487.67	-0.114751	0.0644537	-1.78037	0.0750162	0.210622
Tigger14a	28.4863	-0.114985	0.436715	-0.263295	0.792323	0.904407
LTR78B	64.9823	-0.115303	0.285332	-0.404102	0.686138	0.846435
RLTR16C_MM	95.6976	-0.119074	0.240341	-0.495435	0.620293	0.80597
MER58C	332.338	-0.120101	0.127762	-0.94004	0.347197	0.59047
HERVL74-int	64.7873	-0.121364	0.319782	-0.37952	0.704302	0.856841
MMAR1	351.78	-0.123842	0.126815	-0.976558	0.328788	0.5723
RLTR13D5	127.095	-0.124411	0.221777	-0.560971	0.574817	0.776343
LTR55	12.7	-0.124491	0.657806	-0.189252	0.849895	0.933846
RLTR13D4	50.09	-0.127555	0.358959	-0.355348	0.722329	0.867161
MER34A1	46.9271	-0.128231	0.316482	-0.405175	0.685349	0.846239
RLTR26B_MM	87.0731	-0.128677	0.260864	-0.493273	0.621819	0.806745
MLTR18_MM	203.761	-0.13156	0.224318	-0.586489	0.557547	0.764313
SUBTEL_sa	8.689	-0.138079	0.884661	-0.156081	0.875969	0.946622
MER63D	174.005	-0.138081	0.180502	-0.764984	0.444281	0.680578
ERVB4_1B-LTR_MM	42.7664	-0.139052	0.369272	-0.376556	0.706503	0.857708
ORR1A1	1634.96	-0.140551	0.0814722	-1.72514	0.0845029	0.229299
L1MEg2	29.297	-0.143787	0.467409	-0.307627	0.758366	0.886848
BGLII_C	18.4516	-0.144233	0.578315	-0.249401	0.80305	0.909867
B2_Mm1a	20260.6	-0.145852	0.0497322	-2.93274	0.00335982	0.0175276
IAPLTR2b	380.377	-0.146661	0.140454	-1.0442	0.296394	0.536504
MLTR31E_MM	36.987	-0.151222	0.436566	-0.34639	0.72905	0.870511
IAPEY3-int	692.364	-0.151797	0.098629	-1.53907	0.123787	0.302617
MLT1E1	64.276	-0.15194	0.295759	-0.513731	0.60744	0.79867
RMER17B2	223.083	-0.155291	0.168493	-0.921647	0.356713	0.599907
RLTR13E	570.107	-0.15535	0.103223	-1.50499	0.132327	0.316897
HERV16-int	49.337	-0.155775	0.427235	-0.364612	0.715401	0.863447
MER34B-int	210.196	-0.155842	0.197818	-0.787805	0.430811	0.668751
MER105	91.1878	-0.158422	0.25854	-0.612756	0.540038	0.752511
LTR88a	2.55114	-0.159135	1.4911	-0.106723	0.915009	0.963957
X7D_LINE	71.5653	-0.159193	0.287747	-0.553239	0.5801	0.77987
LTR75_1	199.7	-0.16347	0.161378	-1.01296	0.311077	0.552324
MER54A	50.1871	-0.169929	0.331125	-0.513187	0.60782	0.798683
ETnERV2-int	471.507	-0.170117	0.124021	-1.37168	0.170162	0.375935
RLTR35B_MM	160.277	-0.177711	0.195628	-0.908416	0.363658	0.606427
ORSL	61.0888	-0.181957	0.343445	-0.5298	0.596251	0.790218
MER88	13.6146	-0.181985	0.675797	-0.26929	0.787706	0.901709
Tigger17b	19.2882	-0.187394	0.499456	-0.375195	0.707515	0.858413
MTE2a-int	181.017	-0.200918	0.19446	-1.03321	0.301507	0.54199
RLTR9F	32.9997	-0.202961	0.41314	-0.491264	0.62324	0.807733
Zaphod3	217.583	-0.206254	0.17437	-1.18285	0.236868	0.467794
RLTR27	387.694	-0.20953	0.123897	-1.69117	0.0908046	0.241983
RMER16B2	117.993	-0.210066	0.216638	-0.969661	0.332215	0.575332
RLTR31_Mm	105.858	-0.210521	0.233148	-0.902953	0.366551	0.608376
X7C_LINE	11.4653	-0.211495	0.772128	-0.273912	0.784152	0.899933
MLT2B5	45.3915	-0.224328	0.345819	-0.648685	0.516542	0.736008
ERVL-B4-int	236.839	-0.225275	0.175675	-1.28234	0.199723	0.418292
Tigger12	534.118	-0.226083	0.143537	-1.57508	0.115238	0.287136
MLT1E1A	287.45	-0.229964	0.144795	-1.58821	0.11224	0.281553
Kanga11a	18.9217	-0.232862	0.635824	-0.366237	0.714188	0.862612
MER76	98.8442	-0.234041	0.2251	-1.03972	0.29847	0.538903
LTR108e_Mam	5.29376	-0.236121	0.993209	-0.237735	0.812086	0.914015
MER68C	3.30788	-0.239112	1.28963	-0.185412	0.852906	0.935353
GSAT_MM	213.529	-0.258554	0.195653	-1.32149	0.186337	0.40013
RLTR44D	10.4228	-0.260143	0.755605	-0.344284	0.730633	0.871475
MER65-int	7.5002	-0.26401	0.788988	-0.334618	0.737913	0.875141
MER77B	279.49	-0.267699	0.144053	-1.85834	0.0631214	0.185347
LTR106_Mam	28.1003	-0.270167	0.422975	-0.638731	0.522998	0.741371
MLT1H-int	42.2147	-0.280591	0.335588	-0.836117	0.403089	0.64407
Charlie17a	28.1998	-0.304471	0.472529	-0.644344	0.519352	0.738063
LTR50	428.177	-0.307529	0.120146	-2.55963	0.0104784	0.0452195
MER4CL34	2.42659	-0.313044	1.34212	-0.233246	0.81557	0.916421
MER67D	7.39985	-0.326369	0.82116	-0.397449	0.691036	0.849808
ETnERV-int	27341.8	-0.332037	0.0369167	-8.99422	2.3791e-19	9.15493e-18
FordPrefect_a	1.73557	-0.334014	2.15921	-0.154693	0.877064
L1ME5	8.46428	-0.335305	0.835949	-0.401107	0.688341	0.848023
RMER16A3	84.1287	-0.351854	0.26597	-1.32291	0.185866	0.39941
LTR84a	36.8494	-0.355084	0.372245	-0.953898	0.340136	0.583322
IAPLTR1_Mm	9584.11	-0.358024	0.0399697	-8.95738	3.32476e-19	1.26074e-17
MER90	22.685	-0.35914	0.512173	-0.701209	0.483173	0.711564
MMETn-int	78181.8	-0.361498	0.0395603	-9.13789	6.36816e-20	2.53001e-18
Charlie17b	16.9157	-0.36397	0.544447	-0.668513	0.503806	0.726433
MER92B	19.2274	-0.376518	0.603991	-0.623384	0.533032	0.747653
ERVB7_1-LTR_MM	5407.98	-0.383853	0.0454208	-8.45106	2.88678e-17	9.67745e-16
MamRep38	27.5144	-0.384871	0.42551	-0.904495	0.365733	0.607757
IAPA_MM-int	366.372	-0.387438	0.127118	-3.04785	0.00230486	0.0128295
RLTR13G	11053	-0.389629	0.0379239	-10.2739	9.23463e-25	5.04584e-23
MER67A	22.4131	-0.390489	0.559423	-0.698021	0.485164	0.712935
RLTRETN_Mm	1433.78	-0.397062	0.0758331	-5.236	1.64097e-07	2.21541e-06
Charlie10b	5.40594	-0.398713	1.09651	-0.36362	0.716142	0.863626
ERVB4_1C-LTR_Mm	7754.46	-0.41289	0.0481656	-8.57229	1.01447e-17	3.51402e-16
L1MEg1	7.74735	-0.414402	0.810689	-0.511172	0.60923	0.799672
UCON29	9.27583	-0.420832	0.771371	-0.545564	0.585366	0.783373
HAL1_SS	70.1172	-0.446041	0.271108	-1.64525	0.099918	0.259551
Charlie20a	20.1069	-0.4466	0.516679	-0.864367	0.387386	0.629261
LTR40A1	10.226	-0.47764	0.690182	-0.69205	0.488906	0.715605
Tigger1a_Art	41.0518	-0.492325	0.420668	-1.17034	0.241863	0.474339
RLTR19A2	15.317	-0.503462	0.576084	-0.873938	0.382152	0.623434
RLTR1B-int	1974.65	-0.508462	0.0778103	-6.53464	6.3762e-11	1.29124e-09
LTR16D	7.22446	-0.525086	0.867144	-0.605535	0.544824	0.755689
MamGypLTR2b	44.8771	-0.525236	0.343013	-1.53124	0.125709	0.305905
MLT2E	3.75444	-0.526444	1.28949	-0.408257	0.683085	0.844962
LTR28	0.779803	-0.536624	2.62544	-0.204394	0.838046
LTR86C	2.54871	-0.565379	1.62502	-0.347921	0.727899	0.869885
RMER16B3	49.1833	-0.56566	0.332321	-1.70215	0.0887269	0.237876
MER89	66.3149	-0.57292	0.299839	-1.91076	0.0560355	0.16968
MER45R	71.6073	-0.580068	0.27398	-2.11719	0.0342435	0.116256
LTR81C	10.2962	-0.584884	0.71155	-0.821986	0.411085	0.650984
IAPEz-int	220879	-0.588254	0.0366063	-16.0698	4.15703e-58	4.86186e-56
MamTip1	13.05	-0.607235	0.650521	-0.933459	0.350583	0.593803
RLTR1F_Mm	12.8639	-0.624188	0.703643	-0.88708	0.375036	0.617388
Eulor9B	7.0565	-0.639564	0.984905	-0.649366	0.516102	0.735575
MER50-int	6.27375	-0.649714	0.890564	-0.729554	0.465663	0.698528
MER74C	4.32027	-0.65781	1.04489	-0.62955	0.528989	0.745094
ERVB3_1-I_MM-int	150.931	-0.659186	0.1826	-3.61	0.000306198	0.0021667
LTR85c	15.8525	-0.662463	0.61396	-1.079	0.280588	0.519548
IAPEy-int	118.419	-0.66255	0.222067	-2.98355	0.00284923	0.0152796
LTR69	7.08941	-0.701274	0.88582	-0.791666	0.428555	0.666879
MLT1H2-int	1.45432	-0.736139	2.14216	-0.343643	0.731115
IAPEY3C_LTR	20.4152	-0.749872	0.497605	-1.50696	0.13182	0.315973
IAPLTR1a_Mm	10386.9	-0.767644	0.0437657	-17.5398	7.11211e-69	1.00721e-66
Charlie11	6.94154	-0.805962	0.914854	-0.880973	0.378332	0.620112
L1MCb	82.1503	-0.809903	0.28764	-2.81568	0.00486737	0.0238758
RLTR12F	3.37551	-0.81469	1.4941	-0.545271	0.585567	0.783491
MLT1I-int	2.87203	-0.86196	1.38621	-0.621809	0.534067	0.748163
MLT1J2-int	0.774462	-0.88071	2.89124	-0.304613	0.760661
LTRIS5	17.0409	-0.882206	0.581388	-1.51741	0.129163	0.311701
MER97a	0.771598	-0.893532	2.91126	-0.306923	0.758902
LTR90B	3.64082	-0.899183	1.21275	-0.741444	0.458425	0.693087
LTR32	0.106707	-0.943296	4.08046	-0.231174	0.81718
MLT1K-int	0.106707	-0.943296	4.08046	-0.231174	0.81718
Eulor1	1.21729	-0.943316	2.54224	-0.371057	0.710595
MamRep488	0.661472	-0.956025	3.39637	-0.281484	0.778339
LTR103b_Mam	0.891422	-0.966674	2.64523	-0.36544	0.714783
(CATTC)n	0.883083	-0.972994	2.88557	-0.337193	0.735971
MLTR32C_MM	8.01403	-0.975856	0.85763	-1.13785	0.255182	0.489907
RMER3D4	0.755872	-0.983123	3.01593	-0.325977	0.744442
Eulor8	2.19223	-0.986915	1.70306	-0.579495	0.562255	0.767795
MER94B	1.41978	-0.999799	1.88599	-0.53012	0.596029
LTR81	4.58592	-1.0496	1.34512	-0.780303	0.435212	0.672475
LTR86B1	4.38804	-1.12227	1.2675	-0.885416	0.375933	0.617936
MamGypLTR3	2.30111	-1.13066	1.52171	-0.743022	0.457468	0.692253
Tigger12A	5.65466	-1.1376	1.02284	-1.1122	0.266053	0.502581
MER34-int	4.43727	-1.1495	1.12555	-1.02128	0.307124	0.548063
MLT1A-int	6.45339	-1.18363	1.17991	-1.00315	0.315789	0.557038
MER97c	12.7542	-1.2128	0.714476	-1.69746	0.089609	0.23941
Arthur1A	8.01976	-1.22283	0.886198	-1.37986	0.16763	0.372356
RLTR9B2	17.1366	-1.24255	0.556414	-2.23313	0.0255401	0.0924362
MMERVK10D3_LTR	27.0062	-1.30234	0.474329	-2.74565	0.00603904	0.0284823
LTR101_Mam	23.3291	-1.30302	0.497908	-2.617	0.0088707	0.0392999
RLTR46A	5.03463	-1.38947	1.21591	-1.14274	0.253146	0.487829
MER97b	1.77536	-1.39616	1.67002	-0.836017	0.403145
MER66A	2.06878	-1.55366	1.52324	-1.01997	0.307742
RLTR9A2	8.72551	-1.57138	0.877881	-1.78997	0.0734591	0.207246
LTRIS6	7.93707	-1.57514	0.978759	-1.60932	0.107547	0.273159
MLT1G3-int	3.14514	-1.72074	1.67573	-1.02686	0.304487	0.545412
LTR85b	0.213414	-1.81666	4.03977	-0.449695	0.652931
MER50	0.440752	-1.81669	4.03405	-0.450338	0.652466
nhAT5a_ML	0.21795	-1.84303	4.0374	-0.456489	0.648038
Charlie1b_Mars	0.568279	-1.85746	3.69906	-0.502145	0.615566
L1M3a	1.65322	-1.99757	2.11183	-0.945894	0.344203
MER76-int	0.322389	-2.40981	3.99542	-0.603143	0.546413
X9_LINE	1.89222	-2.44652	1.9902	-1.22928	0.218966
X2_LINE	2.11038	-2.46042	1.84849	-1.33104	0.183175	0.395288
LTR16D2	0.984151	-2.68486	2.58864	-1.03717	0.299657
MLT1E2-int	1.57571	-2.7035	2.35215	-1.14937	0.250402
ORSL-2a	3.27868	-2.78673	1.44202	-1.93252	0.0532956	0.163379
RLTR47_MM	2.55247	-2.87283	1.7288	-1.66175	0.0965636	0.252863
MER92C	1.11294	-3.41915	2.68331	-1.27423	0.202581
Cheshire_Mars_	1.98988	-3.43203	2.01931	-1.6996	0.0892058
