# Supplementary material for: Loss of PHF8 induces a viral mimicry response by activating endogenous retrotransposons
Source: Nat Commun. 2023 Jul 15;14:4225. doi: 10.1038/s41467-023-39943-y (PMC10349869; doi:10.1038/s41467-023-39943-y)
Supplement: Supplementary file 11 — Supplementary Data 8 [file 41467_2023_39943_MOESM11_ESM.xlsx]

## Sheet: Supplementary Data 8
Supplementary Data 8. List of differential expressed retroelement loci from strand-specific RNA-seq analysis of Phf8 KO + Phf8 CT26 cells vs. Phf8 KO cells.
Name	BaseMean	Log2 Fold Change	IfcSE	Stat	P value	Padj	Note: P value was calculated using DESeq2 package (v1.20.0) (see details in “Methods”).
FordPrefect_a	1.73557	-3.62903	2.4117	-1.50476	0.132386	0.266353
MER66C	1.09788	-3.42201	2.48349	-1.3779	0.168233
MER92D	0.656302	-3.4022	3.37064	-1.00936	0.312801
MER95	0.656841	-2.82153	3.45633	-0.816337	0.414308
RLTR3_Mm	5.71323	-2.711	1.09417	-2.47767	0.0132242	0.0390883
LTR108b_Mam	0.874218	-2.66355	2.84309	-0.93685	0.348836
LTR88c	1.08361	-2.43923	2.3747	-1.02718	0.304338
RLTR19D	8.01613	-2.06441	1.08591	-1.9011	0.0572895	0.135756
RLTR9A4	0.225572	-1.85627	4.03508	-0.460033	0.645493
MamRep488	0.661472	-1.85479	3.52196	-0.526637	0.598446
MLT1E3-int	0.215376	-1.79823	4.04026	-0.445079	0.656263
RLTR46	0.215376	-1.79823	4.04026	-0.445079	0.656263
HUERS-P3b-int	1.75985	-1.76855	1.77846	-0.994423	0.320017	0.51048
MamGypLTR1d	19.9602	-1.75427	0.562093	-3.12095	0.00180267	0.0066108
MLT1E1A-int	3.56724	-1.63275	1.34374	-1.21507	0.224338	0.396707
LTR68	12.9158	-1.52951	0.768107	-1.99128	0.0464506	0.114111
RMER3D3	6.1783	-1.41511	0.910624	-1.554	0.120184	0.246582
MER73	7.18316	-1.4144	0.906858	-1.55967	0.118837	0.244459
LTR67B	309.82	-1.35308	0.152908	-8.84899	8.83129e-19	1.7321e-17
MER68B	422.885	-1.31424	0.123485	-10.6429	1.88253e-26	5.63421e-25
LTR23-int	1.33303	-1.27022	2.21411	-0.573696	0.566174
LTR75	4.18744	-1.2191	1.06192	-1.14801	0.250963	0.429706
MER57E2	1.12192	-1.16272	2.50245	-0.464632	0.642195
LTR37-int	3.10562	-1.15505	1.21012	-0.954485	0.339838	0.531305
LTR45	1.6557	-1.14037	2.0533	-0.555381	0.578634	0.75059
RLTR13D3	102.488	-1.06236	0.235271	-4.51547	6.3177e-06	3.56172e-05
RLTR50B	22.1328	-1.05123	0.503634	-2.0873	0.0368612	0.0939127
RLTR13D	3.10432	-0.98216	1.47254	-0.666985	0.504781	0.688847
MER125	10.132	-0.980323	0.816299	-1.20094	0.229776	0.403522
MER4CL34	2.42659	-0.964878	1.45398	-0.663614	0.506938	0.691058
MamRep1894	8.23867	-0.958308	0.781733	-1.22588	0.220245	0.391555
LTR80B	23.8114	-0.956157	0.465884	-2.05235	0.0401356	0.100813
LTR103_Mam	0.109723	-0.929422	4.08052	-0.22777	0.819825
LTR58	0.109723	-0.929422	4.08052	-0.22777	0.819825
RLTR1	0.107688	-0.929422	4.08052	-0.22777	0.819825
LTR65	42.9012	-0.890351	0.344549	-2.58411	0.00976317	0.0299442
Eulor9C	2.73358	-0.88445	1.44968	-0.610099	0.541796	0.720772
MER57-int	6.48325	-0.88127	0.977083	-0.90194	0.367089	0.560704
ERVB7_2-LTR_MM	108.388	-0.875543	0.226103	-3.87232	0.000107803	0.000502819
Ricksha_0	99.6812	-0.859147	0.234893	-3.65762	0.00025457	0.0011046
LTR82A	33.1708	-0.853864	0.376134	-2.27011	0.0232012	0.0633227
RMER3D4	0.755872	-0.839164	3.15514	-0.265968	0.790264
MER68C	3.30788	-0.831144	1.36014	-0.611074	0.54115	0.720394
MMTV-int	31.6259	-0.830679	0.408838	-2.03181	0.0421733	0.10522
LTR16E2	21.4074	-0.799457	0.533976	-1.49718	0.134347	0.26921
LTR102_Mam	37.9138	-0.798411	0.364302	-2.19162	0.0284071	0.0750205
MLT2C2	103.944	-0.757259	0.288318	-2.62647	0.00862758	0.0268104
MER110A	4.64269	-0.748015	1.09873	-0.680802	0.495997	0.681452
MMETn-int	78181.8	-0.70768	0.039657	-17.845	3.16002e-71	3.60571e-69
SYNREP_MM	173.805	-0.689446	0.17986	-3.83324	0.000126466	0.000582674
IMPB_01	6671.25	-0.688276	0.0545764	-12.6112	1.83131e-36	8.57271e-35
MERV1_I-int	387.926	-0.687076	0.136807	-5.02224	5.10734e-07	3.35005e-06
LTR9A1	4.81485	-0.661702	1.10877	-0.596791	0.550647	0.728125
ERVB4_1C-LTR_Mm	7754.46	-0.661656	0.0489558	-13.5154	1.26894e-41	7.02019e-40
LTR109A2	3.01456	-0.646281	1.41116	-0.457977	0.646969	0.800825
MLTR13	115.408	-0.645753	0.220474	-2.92893	0.00340132	0.0117219
L1M2a	125.829	-0.636907	0.228885	-2.78265	0.00539176	0.0177255
L1M3d	17.6494	-0.627247	0.593452	-1.05695	0.290536	0.477262
L1_Mm	1924.29	-0.611852	0.0793287	-7.71287	1.23022e-14	1.75696e-13
L1Md_F	1112.03	-0.595327	0.0846734	-7.03087	2.05257e-12	2.3605e-11
RLTR13G	11053	-0.590007	0.0385576	-15.302	7.41678e-53	5.84485e-51
MamTip3	14.6927	-0.583057	0.636583	-0.915917	0.35971	0.552865
IAPEY5_I-int	4.77184	-0.57898	1.22859	-0.471257	0.637457	0.794076
RLTR12A	274.312	-0.573745	0.157579	-3.641	0.000271583	0.00116961
MER89	66.3149	-0.566915	0.314964	-1.79994	0.0718704	0.163215
IAPEY_LTR	184.808	-0.553474	0.176332	-3.13881	0.00169634	0.00626386
LTR33C	25.279	-0.536511	0.460053	-1.16619	0.243536	0.420673
L4_C_Mam	87.1016	-0.517293	0.251603	-2.05598	0.039784	0.100148
MTD-int	1108.76	-0.514753	0.104695	-4.91668	8.80242e-07	5.57029e-06
MuRRS4-int	3882.48	-0.514293	0.0522099	-9.8505	6.82072e-23	1.69612e-21
L1Md_Gf	284.504	-0.511741	0.156841	-3.2628	0.00110319	0.00423713
RLTR9D2	55.3787	-0.507471	0.314508	-1.61354	0.106627	0.224744
Charlie7a	120.369	-0.507067	0.231519	-2.19017	0.0285117	0.0752481
RLTRETN_Mm	1433.78	-0.495876	0.07801	-6.35658	2.06297e-10	1.95314e-09
LTR90A	7.72608	-0.489248	0.800539	-0.611149	0.541101	0.720372
Charlie23a	32.8328	-0.488911	0.415468	-1.17677	0.239286	0.415737
MER65D	16.3235	-0.484775	0.56202	-0.862558	0.388381	0.582159
Tigger1a_Art	41.0518	-0.484189	0.435485	-1.11184	0.266208	0.448621
ETnERV-int	27341.8	-0.483798	0.0371341	-13.0284	8.43799e-39	4.2399e-37
FordPrefect	32.2513	-0.47936	0.404298	-1.18566	0.235757	0.411354
RLTR17C_Mm	43.6678	-0.477041	0.366454	-1.30177	0.192993	0.355422
RLTR20B4_MM	51.7639	-0.476701	0.319139	-1.49371	0.135252	0.270642
MLT1C-int	14.0894	-0.475488	0.594079	-0.800378	0.423492	0.61692
X6B_LINE	31.2862	-0.472019	0.414704	-1.13821	0.255034	0.434605
L1ME3C	67.6882	-0.470694	0.291314	-1.61576	0.106145	0.223944
RLTR10B2	125.606	-0.468117	0.202677	-2.30967	0.0209066	0.0578604
L1M6B	3.1148	-0.466708	1.40494	-0.332189	0.739746	0.86305
DNA1_Mam	10.5037	-0.466009	0.669441	-0.696116	0.486356	0.673435
hAT-N1_Mam	19.2581	-0.465507	0.529971	-0.878363	0.379747	0.573758
Tigger17c	172.033	-0.461288	0.190557	-2.42074	0.0154891	0.0448738
RLTR46B	353.752	-0.461096	0.151476	-3.04402	0.00233436	0.00835095
SUBTEL_sa	8.689	-0.460891	0.905909	-0.508761	0.610919	0.776154
MER70-int	1.98951	-0.457265	2.08035	-0.219803	0.826025	0.916188
Tigger12c	49.4451	-0.454854	0.344111	-1.32182	0.186227	0.346337
RLTR30E_MM	55.6742	-0.451286	0.304501	-1.48205	0.138326	0.275496
X6A_LINE	15.4425	-0.448834	0.617392	-0.726984	0.467236	0.65684
LTR33B	9.56251	-0.44526	0.714705	-0.622998	0.533286	0.713872
MLT1A0-int	137.256	-0.439299	0.208816	-2.10376	0.0353995	0.0907401
MER106A	90.7189	-0.43373	0.249117	-1.74107	0.0816711	0.181098
MamGypLTR2c	3.43184	-0.431474	1.23687	-0.348845	0.727206	0.854609
LTR33A	88.3071	-0.431286	0.291508	-1.4795	0.139007	0.276422
MLT1M	23.5447	-0.431024	0.486443	-0.886073	0.375578	0.569581
RLTR34B_MM	594.691	-0.425849	0.114257	-3.7271	0.000193698	0.000859888
LTR45C	8.94082	-0.425125	0.77604	-0.547814	0.58382	0.755112
RLTR13A	80.7211	-0.41672	0.270728	-1.53926	0.123742	0.252533
ERVB7_1-LTR_MM	5407.98	-0.41403	0.0462764	-8.94688	3.65662e-19	7.36297e-18
RLTR47	55.6984	-0.410545	0.357981	-1.14683	0.25145	0.430204
MER65-int	7.5002	-0.408197	0.819028	-0.498392	0.618208	0.781334
MER66A	2.06878	-0.405969	1.6877	-0.240545	0.809908	0.907312
L1M2b	4.31929	-0.400678	1.03933	-0.385515	0.699856	0.836832
L1ME3Cz	210.837	-0.399729	0.174295	-2.29341	0.0218243	0.0600311
RLTR18-int	157.209	-0.395636	0.196577	-2.01263	0.0441541	0.109377
MMSAT4	6874.67	-0.395092	0.113351	-3.48557	0.000491096	0.00202426
MER121	17.9339	-0.393885	0.531182	-0.741526	0.458374	0.648838
Charlie10a	6.66331	-0.390101	0.899565	-0.433655	0.664539	0.813336
MER68-int	14.1011	-0.38891	0.58552	-0.664213	0.506554	0.690749
HERVL40-int	34.4462	-0.384081	0.377189	-1.01827	0.308548	0.497542
Charlie14a	9.33599	-0.37827	0.763977	-0.495132	0.620507	0.782511
MLT1H1-int	5.96173	-0.377282	1.07459	-0.351094	0.725518	0.853725
RMER6D	559.165	-0.377183	0.112245	-3.36034	0.000778464	0.00309016
BGLII_A	81.2572	-0.37658	0.267306	-1.4088	0.158894	0.306836
ORR1B2-int	248.841	-0.37333	0.188909	-1.97624	0.0481275	0.117544
LTR88a	2.55114	-0.372454	1.52895	-0.2436	0.80754	0.905681
RLTR9A3	127.526	-0.370726	0.199186	-1.86121	0.0627145	0.146129
MER31-int	19.3412	-0.367118	0.503172	-0.729607	0.465631	0.655467
MER50-int	6.27375	-0.363959	0.936502	-0.388637	0.697545	0.835254
LTR81A	13.7079	-0.361243	0.647638	-0.557785	0.576992	0.749302
RLTR19-int	6121.07	-0.359377	0.0602161	-5.96811	2.40014e-09	2.02707e-08
ORR1C2-int	578.825	-0.357776	0.118606	-3.0165	0.00255711	0.00907079
Charlie10b	5.40594	-0.35324	1.12945	-0.312753	0.754468	0.872467
LTR80A	19.3967	-0.346616	0.506035	-0.684965	0.493366	0.679443
Kanga1d	30.4327	-0.345864	0.440248	-0.785612	0.432095	0.62546
RLTR11A2	1164.68	-0.342675	0.0875228	-3.91527	9.03035e-05	0.000427109
Tigger17	79.348	-0.342586	0.272426	-1.25754	0.208558	0.376336
RMER16C	93.6541	-0.342261	0.283677	-1.20651	0.227619	0.400698
LTRIS4A	114.179	-0.340572	0.223769	-1.52198	0.128014	0.259534
Tigger18a	43.7771	-0.338606	0.353312	-0.958376	0.337873	0.529181
MT2_Mm	1977.39	-0.337751	0.0594901	-5.67743	1.36731e-08	1.06563e-07
RLTR34D_MM	317.894	-0.337314	0.128618	-2.62261	0.00872598	0.0270739
MER52-int	18.604	-0.337194	0.588331	-0.573138	0.566552	0.741281
Zaphod3	217.583	-0.337018	0.178207	-1.89116	0.0586028	0.138452
HAL1_SS	70.1172	-0.336625	0.281671	-1.1951	0.232048	0.406307
L1MEg2	29.297	-0.336604	0.476954	-0.705737	0.480352	0.667733
RLTR13B1	539.55	-0.335564	0.0996508	-3.3674	0.000758811	0.0030209
ERVB2_1-I_MM-int	10.6606	-0.321544	0.739126	-0.435032	0.663539	0.812748
IAPEY4_LTR	210.093	-0.321022	0.171369	-1.87328	0.0610294	0.142845
MERX	5.56734	-0.319747	1.03912	-0.307708	0.758304	0.874421
MER5C1	13.5322	-0.317066	0.617671	-0.513325	0.607724	0.773523
MER113	124.429	-0.316811	0.237397	-1.33452	0.182035	0.340217
LTR90B	3.64082	-0.316688	1.28171	-0.247082	0.804845	0.904089
RLTR13A3	227.921	-0.314738	0.175008	-1.79842	0.072111	0.163643
RLTR6B_Mm	377.294	-0.314105	0.134645	-2.33285	0.0196562	0.054878
X3_LINE	15.6316	-0.307437	0.615122	-0.499798	0.617217	0.78076
L1MB1	414.164	-0.301964	0.117006	-2.58076	0.00985825	0.0301861
MADE2	47.4384	-0.297601	0.368906	-0.806714	0.419831	0.61375
RLTR41B	10.1595	-0.296592	0.684809	-0.433102	0.664941	0.813674
MER96B	40.2171	-0.296147	0.3885	-0.762284	0.44589	0.637635
RLTR19A	28.2429	-0.290273	0.459803	-0.6313	0.527845	0.709207
IAPLTR2_Mm	727.577	-0.287396	0.114475	-2.51056	0.0120539	0.0360612
RMER17A-int	83.0296	-0.285403	0.284061	-1.00472	0.31503	0.504748
LTR40c	91.9207	-0.283819	0.235854	-1.20336	0.228836	0.402322
ORR1C1-int	293.42	-0.283757	0.153484	-1.84877	0.0644911	0.149499
Tigger12	534.118	-0.282798	0.145315	-1.9461	0.0516426	0.124575
MER44C	88.658	-0.282624	0.258268	-1.09431	0.27382	0.4575
RodERV21-int	450.66	-0.274884	0.131274	-2.09398	0.036262	0.0925583
Arthur1	58.6678	-0.273655	0.325872	-0.839762	0.401042	0.594977
MER34B-int	210.196	-0.272894	0.200632	-1.36017	0.173775	0.328591
IAPEY4_I-int	2655.17	-0.271045	0.0559415	-4.84515	1.26516e-06	7.81771e-06
MamRep4096	6.68554	-0.269579	0.864535	-0.31182	0.755178	0.872643
MYSERV6-int	2657.03	-0.269073	0.0789197	-3.40945	0.000650941	0.00262389
MLT2F	379.411	-0.267511	0.123494	-2.16619	0.0302965	0.0792047
AmnSINE1	236.022	-0.266934	0.172001	-1.55193	0.120679	0.24748
MurERV4_19-int	571.331	-0.266114	0.0975837	-2.72703	0.00639066	0.0205771
RLTR20A2B_MM	76.9504	-0.265735	0.276463	-0.961196	0.336453	0.527801
X1_LINE	3.54607	-0.26453	1.12806	-0.234499	0.814598	0.909975
RLTR48A	188	-0.263805	0.163358	-1.61489	0.106335	0.224242
RLTR41A2	53.1245	-0.262601	0.32948	-0.797017	0.425441	0.619127
LTRIS3	185.353	-0.260725	0.165016	-1.58	0.114107	0.23693
RLTR22_Mus	201.163	-0.258428	0.217578	-1.18775	0.234933	0.410276
RLTR6-int	4014.88	-0.255824	0.0536606	-4.76744	1.86583e-06	1.13012e-05
Ricksha_a	2.62796	-0.253997	1.64235	-0.154655	0.877093	0.944589
MER113A	129.576	-0.251942	0.218211	-1.15458	0.248261	0.426481
RLTR31B2	529.372	-0.251407	0.120621	-2.08427	0.0371352	0.0945228
MER44A	151.918	-0.248712	0.244223	-1.01838	0.308498	0.497502
RMER16A2	95.6142	-0.246988	0.249551	-0.989732	0.322305	0.512748
BGLII_B	551.37	-0.24486	0.118639	-2.0639	0.0390271	0.0985823
LTR16E1	17.6928	-0.24246	0.525512	-0.461378	0.644527	0.79884
MER91B	43.4954	-0.241645	0.367197	-0.658082	0.510486	0.694044
RLTR12H	53.2688	-0.241408	0.345996	-0.697719	0.485353	0.672507
RLTR40	1196.08	-0.239176	0.0785813	-3.04367	0.00233709	0.00835936
MLT1G1	2378.29	-0.237506	0.0739806	-3.21038	0.00132558	0.00499755
MER45C	14.9574	-0.235562	0.617993	-0.381173	0.703075	0.839107
ZP3AR	2975.51	-0.234579	0.0753801	-3.11195	0.00185858	0.00679536
MTC-int	1607.18	-0.230383	0.070505	-3.26761	0.00108462	0.00417826
L1MEc	1260.49	-0.229577	0.0771237	-2.97674	0.0029133	0.0101924
L1Md_T	11400.1	-0.229533	0.0540022	-4.25045	2.13343e-05	0.00011171
MER31B	351.672	-0.227152	0.125986	-1.803	0.071389	0.162425
Charlie2a	83.9566	-0.227149	0.236215	-0.961622	0.33624	0.527637
RLTR30D_MM	40.0123	-0.2261	0.364362	-0.620538	0.534904	0.715309
MER44D	358.469	-0.224121	0.122817	-1.82484	0.0680247	0.156084
LTR33A_	40.9455	-0.223423	0.366994	-0.608792	0.542662	0.72153
ERVB4_1-I_MM-int	88.5975	-0.22167	0.260453	-0.851096	0.394716	0.58827
RLTR41C	338.774	-0.22145	0.137842	-1.60655	0.108152	0.227258
RLTR1D2_MM	78.5983	-0.22069	0.260668	-0.846634	0.397199	0.590676
RLTR48B	76.3527	-0.216271	0.31274	-0.691537	0.489228	0.675619
MT-int	273.407	-0.215033	0.146263	-1.47018	0.141513	0.28044
ERVB5_2-LTR_MM	129.115	-0.214049	0.193247	-1.10765	0.268014	0.450487
LTR10_RN	220.686	-0.213431	0.157013	-1.35932	0.174046	0.328848
LTR16A2	44.652	-0.211572	0.390843	-0.541324	0.588285	0.758795
RLTR5_Mm	17.4573	-0.210044	0.557271	-0.376915	0.706237	0.841706
L1MDa	1353.5	-0.20936	0.0695518	-3.01012	0.00261141	0.0092335
MTB_Mm	1991.02	-0.206109	0.0858321	-2.4013	0.016337	0.0469452
L1M8	37.5501	-0.206056	0.362992	-0.567661	0.570265	0.744406
MamGypLTR1b	28.5253	-0.205313	0.44938	-0.456882	0.647756	0.80144
Tigger1	562.973	-0.204926	0.122923	-1.66711	0.0954918	0.205727
MLTR18A_MM	53.6367	-0.200922	0.331058	-0.606907	0.543912	0.722403
L1M4a1	96.7981	-0.199901	0.243436	-0.821166	0.411552	0.605639
MER88	13.6146	-0.198694	0.687073	-0.289189	0.772437	0.883222
RMER10B	1094.23	-0.198578	0.0956555	-2.07597	0.0378969	0.0961488
ORR1D1-int	625.65	-0.198313	0.107047	-1.85259	0.0639414	0.148377
Cheshire	338.32	-0.194699	0.132777	-1.46636	0.142549	0.281958
Tigger20a	35.5805	-0.193985	0.392098	-0.494736	0.620787	0.782529
RMER19B	2907.06	-0.193714	0.0668743	-2.89669	0.00377128	0.0128513
MER58D	40.9468	-0.19234	0.348399	-0.552068	0.580901	0.75264
RMER6A	2913.84	-0.191473	0.064815	-2.95415	0.0031353	0.0108925
MYSERV-int	528.065	-0.188736	0.119078	-1.58498	0.112971	0.235106
RLTR19B	209.998	-0.187315	0.16079	-1.16496	0.244034	0.421466
L1_Mur2	3135.8	-0.185721	0.0767631	-2.4194	0.015546	0.0450149
L1MA7	1110.88	-0.183247	0.0732446	-2.50185	0.0123545	0.0368397
MLT1I-int	2.87203	-0.182984	1.45057	-0.126146	0.899617	0.956623
MER104	118.035	-0.180978	0.214668	-0.843061	0.399194	0.592919
MER58C	332.338	-0.180863	0.129757	-1.39386	0.163359	0.313578
Kanga1b	10.5859	-0.180853	0.723166	-0.250086	0.802521	0.902965
L1MEd	814.083	-0.180517	0.0905185	-1.99425	0.0461242	0.113449
L1M7	33.2122	-0.180285	0.380078	-0.474338	0.635259	0.792193
RMER17C	3082.96	-0.179949	0.0575192	-3.1285	0.00175701	0.00646281
RMER4A	2456.74	-0.179232	0.0675953	-2.65154	0.00801245	0.0251054
ORR1B2	2681.44	-0.178864	0.0656256	-2.72551	0.00642014	0.0206568
Charlie26a	13.6873	-0.178271	0.64775	-0.275216	0.783151	0.889844
Charlie7	141.02	-0.174946	0.236609	-0.739388	0.459671	0.649709
MLT1E3	145.144	-0.174395	0.198193	-0.879923	0.378901	0.572796
RLTR15	921.07	-0.174201	0.094139	-1.85046	0.064247	0.149007
MLT1J-int	43.9012	-0.172208	0.410289	-0.419724	0.674687	0.820023
ORR1G-int	7.11131	-0.171672	1.00198	-0.171333	0.863962	0.936855
L1_Mur3	5716.32	-0.170712	0.0583851	-2.92389	0.00345688	0.0118909
Kanga1c	32.031	-0.170667	0.398669	-0.428093	0.668584	0.815962
Charlie1b	319.036	-0.169724	0.159157	-1.0664	0.286244	0.472228
RLTR30	96.8752	-0.16829	0.243852	-0.69013	0.490112	0.67637
RLTR16	486.737	-0.156827	0.130749	-1.19945	0.230354	0.404278
RLTR13B2	65.6773	-0.155793	0.267792	-0.581769	0.560722	0.736763
X7B_LINE	38.5659	-0.155259	0.394837	-0.393223	0.694155	0.832788
RLTR33	515.902	-0.153031	0.109324	-1.39979	0.161577	0.310867
MMERVK9E_I-int	1018.58	-0.152156	0.100775	-1.50986	0.13108	0.264235
L5	8.31099	-0.152071	1.13522	-0.133957	0.893436	0.953498
RLTR11B	443.876	-0.150933	0.124329	-1.21398	0.224754	0.397153
RLTR31A_Mm	70.3341	-0.14974	0.282213	-0.530594	0.5957	0.765025
RLTR28	864.504	-0.149448	0.0916013	-1.6315	0.102784	0.218303
URR1A	11619.7	-0.146429	0.0420303	-3.48388	0.000494192	0.00203664
L1ME4a	553.145	-0.145735	0.106086	-1.37375	0.169521	0.32258
RLTR1C	196.88	-0.144803	0.21252	-0.681363	0.495642	0.681126
L1MDb	125.308	-0.144297	0.23012	-0.627051	0.530626	0.711528
ORR1D-int	228.831	-0.143007	0.150547	-0.949918	0.342154	0.533897
Charlie17	43.9869	-0.140494	0.353365	-0.397588	0.690934	0.830744
LFSINE_Vert	463.544	-0.138757	0.107686	-1.28853	0.197561	0.362341
Tigger7	1828.31	-0.138367	0.0735325	-1.88171	0.0598753	0.140697
Charlie19a	65.1794	-0.138154	0.287713	-0.480181	0.631099	0.789657
MLTR18B_MM	1661.99	-0.137121	0.0649927	-2.10979	0.0348767	0.0895439
MTEa-int	628.974	-0.136561	0.112521	-1.21365	0.224883	0.397318
RMER17A	459.007	-0.134816	0.108415	-1.24352	0.213677	0.382991
MER57D	19.9641	-0.134211	0.540376	-0.248366	0.803851	0.903765
RLTR31D_MM	1395.7	-0.13359	0.0739489	-1.80652	0.0708368	0.161358
HERV16-int	49.337	-0.133096	0.43109	-0.308743	0.757517	0.873917
ERV3-16A3_LTR	28.0965	-0.132192	0.485377	-0.27235	0.785353	0.891246
L1M5	4298.35	-0.131812	0.0661925	-1.99134	0.0464431	0.114105
RLTR16B_MM	175.897	-0.130137	0.185862	-0.700181	0.483814	0.671018
Lx10	1253.32	-0.129073	0.0775369	-1.66466	0.0959803	0.206657
RLTR28B	195.318	-0.128084	0.163589	-0.782963	0.433649	0.626778
RLTR30B_MM	79.9233	-0.126485	0.266967	-0.473786	0.635653	0.79252
MT2C_Mm	818.25	-0.125964	0.0874519	-1.44038	0.149761	0.293363
MTB-int	1002.33	-0.125391	0.0844754	-1.48435	0.137717	0.274557
RLTR49	226.446	-0.125015	0.15699	-0.79633	0.42584	0.619435
L1M6	12.5054	-0.124532	0.69446	-0.179322	0.857685	0.933686
L1MC5	2166.11	-0.123789	0.0709485	-1.74477	0.0810244	0.179883
MER77	429.69	-0.123639	0.111333	-1.11053	0.266771	0.44894
Tigger17a	400.112	-0.122904	0.151837	-0.809445	0.418259	0.61272
MLT1B	3148.33	-0.122692	0.0491027	-2.49868	0.0124656	0.0371257
ID4_	15574.6	-0.122213	0.0492973	-2.4791	0.0131714	0.0389628
RMER16	142.22	-0.121449	0.196387	-0.618418	0.5363	0.716505
MER2	3385.63	-0.120757	0.0668448	-1.80653	0.070835	0.161358
Charlie13b	26.7004	-0.120674	0.461387	-0.261546	0.793671	0.89693
RMER13A2	439.198	-0.120394	0.138909	-0.86671	0.386101	0.580118
MER5A	2141.04	-0.11982	0.0696713	-1.7198	0.0854696	0.18781
ORR1G	989.969	-0.119464	0.0863069	-1.38417	0.166306	0.317704
L1MA6	1687.29	-0.119406	0.0681669	-1.75167	0.0798309	0.177924
LTR39	2.89216	-0.118706	1.28115	-0.0926556	0.926177	0.969177
RLTR20D	131.784	-0.117995	0.227186	-0.519377	0.603498	0.770659
Charlie4	49.1974	-0.116864	0.361144	-0.323594	0.746246	0.867157
Tigger15a	181.995	-0.116018	0.185876	-0.624171	0.532515	0.71322
LTR87	72.374	-0.115506	0.282871	-0.408335	0.683027	0.825741
RLTR45	522.346	-0.112565	0.112135	-1.00383	0.315461	0.505198
LTR16B2	44.597	-0.11231	0.357535	-0.314124	0.753427	0.871929
RMER17A2	714.421	-0.112192	0.135363	-0.828825	0.407203	0.600782
MER57E1	39.3141	-0.109786	0.360565	-0.304484	0.760759	0.875761
L1MD	1326.92	-0.109284	0.0775711	-1.40882	0.158888	0.306836
MT2B1	2348.88	-0.109012	0.0845865	-1.28876	0.197481	0.362255
LTR84b	79.4505	-0.108722	0.275454	-0.394702	0.693063	0.83207
Tigger19a	223.306	-0.107684	0.157674	-0.682953	0.494636	0.680172
RMER15-int	944.076	-0.10722	0.105841	-1.01303	0.311048	0.50037
L1_Rod	1947.47	-0.106996	0.0706404	-1.51466	0.129859	0.262352
MER44B	470.506	-0.105892	0.118928	-0.890386	0.373258	0.567398
RMER13A	294.855	-0.1021	0.146661	-0.696162	0.486327	0.673435
Lx2B	809.77	-0.10195	0.103798	-0.982197	0.326003	0.51683
MER74B	52.7232	-0.101293	0.305163	-0.331931	0.739941	0.863186
MLT1H-int	42.2147	-0.100575	0.342735	-0.293447	0.76918	0.881293
GSAT_MM	213.529	-0.100056	0.197964	-0.505427	0.613259	0.77764
IAPLTR2a	154.117	-0.0995695	0.211966	-0.469742	0.638539	0.794836
L1M4a2	328.068	-0.0994624	0.153304	-0.64879	0.516474	0.699964
MER110	5.08148	-0.0994497	1.10963	-0.0896238	0.928586	0.970443
L1PB4	38.9416	-0.0984245	0.392461	-0.250788	0.801978	0.902632
B1_Mus2	54679.7	-0.0975307	0.0422366	-2.30915	0.0209352	0.0579176
L1M3c	10.9746	-0.0967162	0.674456	-0.143399	0.885975	0.949188
MER34	86.8144	-0.0963879	0.266464	-0.361729	0.717554	0.848684
L1M1	108.013	-0.0945188	0.215555	-0.43849	0.661031	0.8109
RLTR25B	1543.63	-0.093661	0.0843356	-1.11058	0.266751	0.44894
PB1D11	11440.4	-0.0934219	0.0548371	-1.70363	0.0884509	0.193237
B1_Mus1	62300.5	-0.0917426	0.0403617	-2.27301	0.0230254	0.0629214
Kanga2_a	88.317	-0.0915922	0.269889	-0.33937	0.734331	0.859571
B2_Mm1a	20260.6	-0.0914061	0.0498006	-1.83544	0.0664402	0.153073
RLTR18B	692.488	-0.0911665	0.0951692	-0.957941	0.338092	0.529369
Lx4A	2119.69	-0.0909828	0.084706	-1.0741	0.282777	0.468055
RLTR11C_MM	322.193	-0.0902756	0.145484	-0.620521	0.534915	0.715309
L1M3	1349.53	-0.0898626	0.0809378	-1.11027	0.266884	0.449036
MIRc	8465.16	-0.0898344	0.0471922	-1.90359	0.0569641	0.135091
MLTR31D_MM	175.412	-0.0881281	0.179991	-0.489625	0.624399	0.784771
L1MB2	960.301	-0.0879735	0.0855575	-1.02824	0.303838	0.49272
MTB_Mm-int	252.656	-0.0877785	0.154229	-0.569144	0.569258	0.743402
RMER5	1736.19	-0.0877421	0.0774788	-1.13247	0.257439	0.437546
Charlie24	125.974	-0.0866148	0.220984	-0.391951	0.695095	0.833459
MLTR12	204.217	-0.0859374	0.162731	-0.528095	0.597434	0.766204
RLTR51A_Mm	699.378	-0.0854757	0.0907417	-0.941967	0.346209	0.538243
RLTR20B3	180.89	-0.0854359	0.19571	-0.436543	0.662443	0.81191
MMERVK10C-int	5000.95	-0.0854067	0.0547882	-1.55885	0.119031	0.244721
MLT1J	1161.16	-0.0850585	0.0781017	-1.08907	0.276121	0.460195
RMER21B	256.83	-0.0849748	0.16865	-0.503852	0.614366	0.778412
X7D_LINE	71.5653	-0.0832748	0.291123	-0.286046	0.774843	0.884664
RMER20B	379.747	-0.0824719	0.132422	-0.622798	0.533418	0.713997
MER106B	37.727	-0.0824018	0.371597	-0.22175	0.824508	0.915361
ERVB7_4-LTR_MM	34.0392	-0.0822127	0.375232	-0.219098	0.826573	0.916417
RLTR20A4	2670.05	-0.0818498	0.0584875	-1.39944	0.161681	0.311003
MER96	10.5004	-0.0817365	0.711801	-0.114831	0.908579	0.960356
MER2B	486.279	-0.0816473	0.119551	-0.682952	0.494637	0.680172
L1ME3D	58.2238	-0.0814926	0.343726	-0.237086	0.81259	0.908833
RLTR13D2	90.8284	-0.0812328	0.244844	-0.331774	0.74006	0.863186
MARNA	199.728	-0.081106	0.205859	-0.393988	0.69359	0.832526
Lx5b	1398.2	-0.0804602	0.0866327	-0.928751	0.353018	0.545399
RLTR24B_MM	511.621	-0.0799618	0.102525	-0.779923	0.435436	0.628304
L1MD3	640.62	-0.0777433	0.101368	-0.766938	0.443118	0.63508
L1M4	4451.83	-0.0774756	0.0625297	-1.23902	0.215338	0.385175
L1M2	3861.69	-0.0769726	0.0640994	-1.20083	0.229817	0.403561
Chap1_Mam	54.5017	-0.0759685	0.318207	-0.238739	0.811308	0.908187
L1ME3B	132.575	-0.0756813	0.222573	-0.340029	0.733834	0.859213
L1MB4	1097.56	-0.0755879	0.0926635	-0.815724	0.414658	0.609032
L1MA5	1185.18	-0.0754921	0.0912478	-0.827331	0.408049	0.601463
Charlie29a	48.1017	-0.0736898	0.3291	-0.223913	0.822825	0.914312
B1_Mur3	17712.5	-0.0731642	0.0529542	-1.38165	0.167079	0.318841
Lx3A	1163.58	-0.0729304	0.097954	-0.744537	0.456552	0.647311
RMER6-int	161.942	-0.0727371	0.215704	-0.337208	0.73596	0.860788
Charlie15b	95.4301	-0.0715889	0.22374	-0.319964	0.748995	0.868982
ERVB5_1-LTR_MM	17.575	-0.071247	0.555059	-0.128359	0.897865	0.955756
RMER30	1062.5	-0.0707816	0.0889678	-0.795587	0.426272	0.619857
RMER2	476.993	-0.0688362	0.122905	-0.560076	0.575427	0.748203
LTR31	77.7996	-0.0687643	0.261011	-0.263454	0.792201	0.895816
MER63B	104.402	-0.0686607	0.265612	-0.2585	0.796021	0.89863
RLTR13D4	50.09	-0.068523	0.362223	-0.189174	0.849957	0.929364
MER63C	38.599	-0.0677742	0.353269	-0.191849	0.847861	0.928236
RLTR9A3B	34.5289	-0.067453	0.431083	-0.156473	0.87566	0.943582
PB1D9	41120.9	-0.0671252	0.0385654	-1.74055	0.0817621	0.181186
MLT1F-int	106.748	-0.0670265	0.260898	-0.256907	0.797251	0.899484
L1MC5a	916.698	-0.0669229	0.0855657	-0.782123	0.434142	0.627225
MT2B2	2416.79	-0.0669032	0.066357	-1.00823	0.313344	0.503022
B2_Mm1t	19927.4	-0.0666757	0.0416455	-1.60103	0.10937	0.2294
RLTR30D2_MM	301.743	-0.0639837	0.153112	-0.417888	0.676029	0.82108
B1F	27854.3	-0.0624624	0.0485339	-1.28698	0.1981	0.363117
B3A	53719.5	-0.0611599	0.0492832	-1.24099	0.21461	0.384187
Lx8b	4397.43	-0.0610371	0.0644361	-0.947251	0.343511	0.535328
L1MB3	1778.44	-0.0596602	0.0822205	-0.725613	0.468076	0.657738
BGLII_Mus	100.761	-0.0585164	0.216059	-0.270835	0.786518	0.891922
MER119	84.4462	-0.0583376	0.257335	-0.226699	0.820658	0.913187
L1_Mus1	9280.11	-0.0583086	0.0572125	-1.01916	0.308128	0.497123
MYSERV16_I-int	791.581	-0.0568785	0.0992279	-0.573211	0.566502	0.741261
MLT1E	124.309	-0.0565808	0.203369	-0.278218	0.780845	0.888249
B1_Mur2	25017.8	-0.0565304	0.0506117	-1.11694	0.264019	0.445755
MurERV4-int	2113.1	-0.0563981	0.059899	-0.941554	0.346421	0.538369
L1ME2	780.377	-0.0556398	0.0944868	-0.588863	0.555953	0.732721
L1ME4b	470.454	-0.0555353	0.129148	-0.430014	0.667185	0.815283
MLTR31A_MM	55.348	-0.0554106	0.315438	-0.175663	0.860559	0.935175
RLTR35B_MM	160.277	-0.0552955	0.197762	-0.279606	0.77978	0.887629
Charlie15a	224.441	-0.0530364	0.197574	-0.268439	0.788362	0.893041
MER94	53.9719	-0.0528004	0.312095	-0.16918	0.865655	0.937875
RMER13B	487.46	-0.0527733	0.10054	-0.524897	0.599655	0.767596
Lx	5662.12	-0.0522605	0.0650725	-0.803112	0.42191	0.615639
MER81	75.9506	-0.0515074	0.247259	-0.208314	0.834984	0.920838
MTD	15739.2	-0.0510451	0.0556317	-0.917553	0.358853	0.551856
L1MC4	2538.91	-0.0508275	0.0709207	-0.716681	0.473571	0.661966
B1_Mm	29152.3	-0.0497796	0.0404213	-1.23152	0.218129	0.388992
B2_Mm2	73771.3	-0.0494614	0.0433835	-1.1401	0.254246	0.433566
ERVB4_2-LTR_MM	6.53274	-0.0493464	0.924219	-0.0533925	0.957419	0.986416
MERVL-int	2282.02	-0.0488907	0.0743559	-0.657522	0.510845	0.694483
L1MB5	1656.6	-0.0482014	0.0761254	-0.633184	0.526614	0.707981
ORR1B1	5415.72	-0.0474368	0.0622872	-0.761582	0.44631	0.638026
L1ME3G	444.655	-0.0468972	0.123442	-0.379912	0.704011	0.83983
Looper	110.446	-0.0459147	0.229295	-0.200243	0.84129	0.924415
L1Md_A	4324.81	-0.0457938	0.0582052	-0.786764	0.43142	0.624697
RLTR31B_Mm	27.7743	-0.0452874	0.439272	-0.103097	0.917886	0.964197
HERVL74-int	64.7873	-0.0449823	0.322269	-0.13958	0.888992	0.951037
RLTR31_Mur	95.9742	-0.0444988	0.241281	-0.184428	0.853678	0.931329
ORR1F	5184.23	-0.0437884	0.0603974	-0.725005	0.468449	0.658033
L1MEj	23.2716	-0.0435301	0.448028	-0.0971593	0.9226	0.967187
L1MCa	893.078	-0.0434217	0.0842538	-0.515368	0.606296	0.772645
PB1	8168.54	-0.0423769	0.0529715	-0.799995	0.423714	0.61712
LTR9	0.655373	-0.0413929	3.22787	-0.0128236	0.989769
B1_Mur4	29644.8	-0.0410734	0.0509224	-0.806588	0.419904	0.613815
RLTR26C_MM	81.4637	-0.0406901	0.264972	-0.153564	0.877954	0.945072
RLTR13B3	108.404	-0.0404953	0.233639	-0.173325	0.862396	0.936289
MLT2D	254.133	-0.0401963	0.146907	-0.273618	0.784378	0.890832
LTR105_Mam	12.3504	-0.0401127	0.644743	-0.0622151	0.950392	0.983196
Kanga1a	16.6468	-0.0399312	0.538882	-0.0741001	0.940931	0.977611
MTC	10361.3	-0.0395765	0.0582385	-0.679559	0.496783	0.682043
L1MC4a	988.302	-0.0389145	0.0799223	-0.486904	0.626327	0.785756
BGLII_B2	154.26	-0.038226	0.180337	-0.21197	0.83213	0.919608
(CATTC)n	0.883083	-0.038202	2.98087	-0.0128157	0.989775
RLTR14_RN	179.912	-0.0381065	0.181848	-0.209551	0.834018	0.920532
HAL1	1017.64	-0.0366739	0.101672	-0.360706	0.718319	0.849112
MLTR73	169.959	-0.0366508	0.197127	-0.185925	0.852504	0.930589
Lx9	8957.31	-0.036537	0.060031	-0.608635	0.542767	0.721558
MamRep1527	89.0417	-0.0359929	0.241297	-0.149164	0.881424	0.947211
URR1B	8255.7	-0.0348457	0.0529372	-0.658247	0.51038	0.693979
RLTR30C_MM	14.9518	-0.034257	0.592685	-0.0577997	0.953908	0.985347
RLTR20B2	203.158	-0.0341951	0.213139	-0.160435	0.872538	0.942155
L1MB8	2828.08	-0.0338665	0.0680873	-0.497398	0.618908	0.781586
RLTR1A2_MM	287.1	-0.0333271	0.134517	-0.247754	0.804325	0.903955
RLTR13C3	200.029	-0.0332561	0.178011	-0.186821	0.851801	0.930411
Kanga11a	18.9217	-0.0320211	0.641968	-0.0498795	0.960218	0.987999
MusHAL1	1062.15	-0.0316513	0.0974787	-0.3247	0.745408	0.866748
L1MA5A	553.228	-0.0309865	0.109597	-0.282732	0.777382	0.886065
RMER6C	995.48	-0.0297018	0.0844586	-0.351673	0.725084	0.853464
RLTR10C	576.349	-0.0293869	0.12472	-0.235624	0.813725	0.909675
L4_B_Mam	29.4179	-0.0290705	0.411615	-0.0706253	0.943696	0.979138
RLTR13D1	120.732	-0.0286318	0.236017	-0.121313	0.903443	0.958437
X5A_LINE	6.75256	-0.0285389	0.847052	-0.033692	0.973123	0.993654
RLTR13B4	104.32	-0.0279359	0.242334	-0.115278	0.908224	0.960345
ID2	3825.68	-0.0266228	0.0540535	-0.492527	0.622347	0.783338
B1_Mur1	25247.6	-0.0263301	0.0526439	-0.500154	0.616966	0.780624
MTB	2446.9	-0.0252437	0.0595096	-0.424196	0.671423	0.817605
ORR1A3-int	859.241	-0.0240623	0.0916943	-0.262418	0.792999	0.896531
ORR1D1	7677.22	-0.023957	0.0593747	-0.403488	0.686589	0.828338
MLT1H2	105.329	-0.0234131	0.222857	-0.105059	0.916329	0.963402
Tigger5	435.547	-0.022936	0.113621	-0.201864	0.840023	0.923764
L1Md_F2	23818.9	-0.0227019	0.0490222	-0.463095	0.643296	0.798218
RLTR20B1	258.131	-0.0209644	0.142022	-0.147613	0.882648	0.947802
MER33	819.604	-0.0206659	0.0900889	-0.229395	0.818562	0.911872
MER21-int	8.29247	-0.0202923	0.757278	-0.0267964	0.978622	0.994645
B3	105777	-0.0199754	0.0510258	-0.391477	0.695445	0.833651
L1_Mus3	9530.85	-0.0199678	0.0615104	-0.324624	0.745466	0.866769
MLT1A1	1102.11	-0.0198028	0.0922033	-0.214773	0.829944	0.918721
Lx5c	3353.84	-0.0191392	0.0644507	-0.296959	0.766497	0.879461
ID4	14574.5	-0.0191206	0.0433733	-0.440837	0.659331	0.809857
RCHARR1	2741.56	-0.0179817	0.0625637	-0.287413	0.773796	0.884084
L1ME3A	977.412	-0.0168686	0.0882259	-0.191198	0.84837	0.928562
MER58A	1142.22	-0.0164664	0.0904735	-0.182002	0.855581	0.932563
RLTR19C	141.882	-0.016452	0.199779	-0.0823512	0.934367	0.973423
MIR	11774.3	-0.0159743	0.0595316	-0.268334	0.788442	0.893041
Charlie2b	155.908	-0.0159042	0.184742	-0.0860887	0.931396	0.971807
LTR50	428.177	-0.015844	0.121832	-0.130048	0.896529	0.955391
ERVB7_2B-LTR_MM	90.1561	-0.0154339	0.287894	-0.0536097	0.957246	0.986374
MT2B	10398.6	-0.0154003	0.0552256	-0.278861	0.780352	0.888009
LTR81B	15.7161	-0.0136941	0.585978	-0.0233697	0.981355	0.995239
Lx3_Mus	2765.98	-0.0135334	0.081834	-0.165376	0.868648	0.939353
MLT1I	249.383	-0.0134513	0.151843	-0.0885869	0.92941	0.970788
MLTR31F_MM	109.445	-0.0128726	0.25592	-0.0502993	0.959884	0.98784
RMER6B	707.262	-0.0125379	0.120793	-0.103797	0.917331	0.963925
ID_B1	71958.3	-0.0117296	0.0474532	-0.247184	0.804766	0.904089
MLTR25A	721.979	-0.0113474	0.0964269	-0.117678	0.906322	0.959582
MTE2a	4281.21	-0.0109905	0.0584807	-0.187934	0.850928	0.929827
RMER17D	228.049	-0.0104268	0.165571	-0.062975	0.949786	0.982757
Charlie1	972.794	-0.00992052	0.0882384	-0.112429	0.910484	0.960752
MER102a	100.06	-0.00961186	0.24831	-0.038709	0.969122	0.992493
RSINE1	60120.8	-0.0095704	0.0530488	-0.180407	0.856833	0.933151
ORR1A1-int	882.478	-0.00943523	0.0906831	-0.104046	0.917133	0.963856
RLTR12C	294.56	-0.00926432	0.12906	-0.0717832	0.942774	0.978552
RMER12	1204.85	-0.00896954	0.0814924	-0.110066	0.912357	0.961344
L1ME1	1822.03	-0.00773758	0.0738702	-0.104746	0.916578	0.963504
RLTR34C_MM	224.962	-0.00479544	0.168033	-0.0285387	0.977233	0.994374
MER20	2257.72	-0.00417564	0.0693282	-0.0602299	0.951973	0.983811
PB1D10	43243.4	-0.0033771	0.0474168	-0.0712216	0.943221	0.978831
Lx6	3523.94	-0.00251322	0.0577958	-0.0434845	0.965315	0.990612
LTR85a	17.5874	-0.00178694	0.617204	-0.00289522	0.99769	1
MER3	1064.03	-0.00174328	0.0951807	-0.0183155	0.985387	0.99603
B4	24352	-0.00140806	0.0558873	-0.0251946	0.9799	0.995099
B4A	43229.9	-0.00107992	0.0561951	-0.0192173	0.984668	0.996028
RMER17B	933.086	-0.00106282	0.0917326	-0.011586	0.990756	0.997449
Lx7	9312.77	-0.000602746	0.0530154	-0.0113693	0.990929	0.997485
Eulor9A	13.1307	-0.000337219	0.606402	-0.000556098	0.999556	1
LTR32	0.106707	0	4.08052	0	1
LTR85b	0.213414	0	4.08052	0	1
MER76-int	0.322389	0	4.08052	0	1
MLT1K-int	0.106707	0	4.08052	0	1
nhAT5a_ML	0.21795	0	4.08052	0	1
MLTR18D_MM	366.607	0.000167745	0.138875	0.00120789	0.999036	1
L1MA8	548.523	0.000212622	0.126078	0.00168643	0.998654	1
RLTR13D3A1	361.943	0.000346499	0.147328	0.00235188	0.998123	1
BGLII_Mur	310.19	0.000517057	0.129951	0.00397887	0.996825	1
RLTR14-int	600.318	0.00234087	0.0984271	0.0237828	0.981026	0.995239
L1_Mus2	5228.2	0.00247317	0.0700744	0.0352936	0.971846	0.993275
Lx8	11542.8	0.00276894	0.0620719	0.0446085	0.964419	0.990427
Ricksha_c	31.9362	0.00320673	0.453593	0.00706961	0.994359	0.998873
ORR1A3	1364.06	0.00344767	0.0927093	0.037188	0.970335	0.992713
RLTR51B_Mm	57.7203	0.00374303	0.315303	0.0118712	0.990528	0.997311
L2	5929.47	0.00572279	0.0565996	0.10111	0.919463	0.965148
MLT1A0	2036.7	0.00632816	0.0708135	0.0893637	0.928793	0.970473
MER68	315.846	0.0084124	0.140491	0.0598785	0.952252	0.984008
RLTR53B_Mm	67.4348	0.00845224	0.270623	0.0312326	0.975084	0.993714
MLT1K	1071.19	0.00936957	0.0722183	0.129739	0.896773	0.955391
RLTR44B	215.35	0.0129229	0.159892	0.0808228	0.935583	0.974319
ERVB4_1B-I_MM-int	186.402	0.0136875	0.182148	0.0751453	0.940099	0.977032
MLTR11A	849.153	0.013915	0.0873806	0.159246	0.873475	0.942525
ORR1A0	1271.78	0.0156648	0.0775678	0.20195	0.839956	0.923736
ORR1C1	2348.43	0.0164322	0.0704504	0.233245	0.815571	0.910447
L2a	9460.28	0.01695	0.053267	0.318208	0.750327	0.869975
LTR103b_Mam	0.891422	0.0170916	2.74121	0.00623505	0.995025
MTE2b-int	90.2239	0.0175551	0.269313	0.0651848	0.948027	0.981903
Lx2B2	2376.05	0.0180291	0.0616248	0.292562	0.769857	0.881791
MTA_Mm	7482.82	0.018161	0.0520046	0.349218	0.726925	0.854496
MLT1D	1406.22	0.0186236	0.080811	0.230459	0.817735	0.911424
RLTR46A2	33.6326	0.0190843	0.382258	0.0499251	0.960182	0.987999
RMER21A	333.141	0.0191762	0.154282	0.124294	0.901083	0.957321
L1MA10	72.7039	0.0194052	0.284074	0.0683104	0.945539	0.979924
RMER15	4632.25	0.0200165	0.0557398	0.359106	0.719516	0.849994
L1MD1	643.649	0.0214494	0.121395	0.176691	0.859751	0.934528
LTR108e_Mam	5.29376	0.0226013	1.00488	0.0224916	0.982056	0.995362
Charlie9	68.4579	0.0236589	0.274065	0.0863257	0.931207	0.971749
MamGypLTR3	2.30111	0.0237451	1.59617	0.0148763	0.988131	0.996673
RLTR13C2	599.225	0.024608	0.119362	0.206163	0.836663	0.921539
L3	3253.04	0.0259934	0.0597369	0.435132	0.663467	0.812738
L1_Mur1	974.205	0.0261037	0.0920825	0.283482	0.776807	0.885801
LTR28	0.779803	0.0273831	2.68762	0.0101886	0.991871
ERVB7_3-LTR_MM	119.823	0.0276543	0.205088	0.134841	0.892737	0.953025
RLTR9A3A	18.8027	0.0279538	0.516161	0.0541571	0.95681	0.986205
Charlie21a	19.6389	0.0283348	0.49254	0.0575278	0.954125	0.985383
X7A_LINE	14.0341	0.028356	0.643366	0.0440744	0.964845	0.990572
LTR16B1	137.407	0.0285068	0.191296	0.149019	0.881539	0.947211
LTR86B2	5.75132	0.0295094	1.05795	0.027893	0.977747	0.99459
ORSL	61.0888	0.0295137	0.345709	0.0853715	0.931966	0.97217
LTR91	0.439274	0.0297465	3.3808	0.00879868	0.99298
B1F1	15141.7	0.0314024	0.0439608	0.714327	0.475025	0.662983
LTR41B	29.4678	0.0321626	0.40437	0.0795374	0.936605	0.974735
LTR44	0.226455	0.0323668	4.08052	0.00793202	0.993671
LTR16D2	0.984151	0.032367	2.7913	0.0115957	0.990748
RMER12C	752.463	0.0324658	0.096134	0.337714	0.735579	0.860648
RLTR21	846.777	0.0326791	0.0795248	0.41093	0.681124	0.824378
RMER3D-int	592.057	0.0333035	0.145883	0.228289	0.819422	0.912527
IAP-d-int	1052.43	0.0341236	0.0738771	0.461897	0.644156	0.798732
RLTR13D3A	105.926	0.0346415	0.213157	0.162516	0.8709	0.941137
LTR73	22.2517	0.0351722	0.485951	0.0723782	0.942301	0.978385
MT2A	2203.05	0.0366039	0.0699933	0.522964	0.601	0.768628
LTR40a	46.6782	0.0372004	0.377851	0.0984526	0.921573	0.966344
RMER4B	2390.32	0.0375672	0.0854111	0.43984	0.660053	0.810381
RMER6BA	356.787	0.039086	0.121063	0.322858	0.746803	0.867541
MTEb	1877.59	0.0391628	0.0828169	0.472885	0.636295	0.79308
L1_Mus4	1920.1	0.0391842	0.0812724	0.482134	0.629711	0.788495
RLTR1F_Mm	12.8639	0.040037	0.719461	0.0556487	0.955622	0.986024
RLTR1E_MM	17.8223	0.0417588	0.545693	0.0765243	0.939002	0.976209
L1ME4c	170.006	0.042448	0.188274	0.225458	0.821623	0.913435
RLTR20C1_MM	1075.21	0.0426067	0.0828274	0.514403	0.60697	0.77311
HAL1M8	290.509	0.043373	0.136041	0.318824	0.74986	0.869663
ERVB5_1-I_MM-int	64.0296	0.0434119	0.317867	0.136573	0.891369	0.952325
MLT1D-int	10.6585	0.0446963	0.777205	0.0575091	0.95414	0.985383
LTR48B	23.1201	0.0457128	0.457141	0.0999971	0.920347	0.965712
MRLTR33	166.14	0.0457512	0.195827	0.233631	0.815272	0.910392
MER117	204.795	0.0458664	0.151486	0.302777	0.76206	0.876722
Tigger5b	474.739	0.045944	0.113385	0.405204	0.685327	0.827363
RLTR18	218.587	0.0464946	0.172886	0.268932	0.787982	0.892888
LTR29	1.00958	0.0474494	2.40597	0.0197215	0.984266
L2b	4781.69	0.0475588	0.0636824	0.746813	0.455176	0.646148
L1MEg	1654.29	0.0479019	0.0651022	0.735796	0.461855	0.65166
L1MC	1543.66	0.0481259	0.0690482	0.696989	0.485809	0.672976
LTR88b	19.4044	0.048311	0.621448	0.0777394	0.938035	0.975675
Tigger6a	76.9409	0.0511246	0.26359	0.193955	0.846211	0.927542
ORR1E	4445	0.05128	0.0675498	0.759143	0.447767	0.639192
L1MB7	3602.55	0.0513429	0.0674732	0.760938	0.446694	0.638493
IAPEY2_LTR	68.1472	0.0515529	0.300121	0.171774	0.863616	0.936719
MLTR11B	518.342	0.0519507	0.130422	0.398329	0.690388	0.830315
LTR40b	93.7642	0.0521196	0.24417	0.213456	0.830971	0.919162
LTR86A2	3.44443	0.0532038	1.15864	0.0459193	0.963375	0.98986
MER91C	5.55633	0.0550123	0.973265	0.0565235	0.954925	0.985684
ORR1D2	3928.99	0.055691	0.0585384	0.951359	0.341422	0.533058
RLTR24	261.652	0.056047	0.142308	0.393843	0.693697	0.832526
ORR1C2	3872.05	0.0567683	0.0522264	1.08697	0.277051	0.461359
MER91A	33.4948	0.0573736	0.435627	0.131703	0.895219	0.954703
ORR1A2	5172.68	0.0584276	0.0625584	0.93397	0.35032	0.542465
L1M4b	384.768	0.0601722	0.127551	0.471749	0.637106	0.793728
PB1D7	19208.7	0.0606906	0.0436817	1.38938	0.164717	0.315567
MER58B	1525.75	0.0611289	0.0720431	0.848504	0.396157	0.589727
RMER17B2	223.083	0.061259	0.169394	0.361637	0.717623	0.848698
ORR1A4-int	2051.71	0.0615352	0.071099	0.865486	0.386772	0.58074
MER63D	174.005	0.061662	0.181451	0.339828	0.733986	0.859213
L1M	76.2796	0.0624872	0.269086	0.23222	0.816367	0.910779
ORR1A0-int	2226.18	0.062912	0.0571842	1.10016	0.271261	0.454463
Lx3C	1067.63	0.0634832	0.217677	0.29164	0.770562	0.882138
MLT2B2	165.547	0.064077	0.216459	0.296024	0.767212	0.879958
FAM	30.431	0.064643	0.399602	0.161768	0.871488	0.941448
RLTR12B	760.965	0.064674	0.093695	0.690261	0.49003	0.676322
MLT1F	506.502	0.0653189	0.101749	0.641964	0.520897	0.70339
L1M3f	8.65115	0.0655772	0.814076	0.0805541	0.935797	0.974403
Charlie1a	1342.7	0.066637	0.0923395	0.721653	0.470508	0.659705
LTR78	189.741	0.066641	0.159316	0.418294	0.675732	0.820927
MER115	60.0859	0.0669467	0.305692	0.219001	0.82665	0.916417
ERVB3_1-I_MM-int	150.931	0.0673557	0.187815	0.358627	0.719874	0.85028
MLT1J1-int	1.5467	0.067361	2.15332	0.0312824	0.975044	0.993714
MER70B	16.7118	0.0683387	0.542104	0.126062	0.899683	0.956623
L1MC1	1554.82	0.0686492	0.0854105	0.803756	0.421538	0.615389
MER126	26.2378	0.0688039	0.474425	0.145026	0.884691	0.948647
MLT1-int	45.9625	0.0695771	0.360747	0.192869	0.847061	0.927798
Charlie17b	16.9157	0.0708864	0.552964	0.128194	0.897996	0.955783
MER57C2	35.91	0.0713836	0.396412	0.180074	0.857094	0.933308
MMERVK10D3_I-int	1959.77	0.073292	0.0713881	1.02667	0.304576	0.493613
ERVL-int	50.8839	0.0734995	0.32234	0.228018	0.819632	0.912527
RMER10A	1824.96	0.0748217	0.0872317	0.857735	0.391039	0.584671
Charlie10	33.9767	0.0759286	0.393551	0.192932	0.847012	0.927798
RLTR20A1	14.5033	0.0759366	0.636104	0.119378	0.904976	0.958993
MER31A	154.899	0.0768681	0.223049	0.344623	0.730378	0.857049
RLTR17B_Mm	6536.7	0.0772915	0.0471993	1.63756	0.101514	0.216087
L1VL2	2274.81	0.0776951	0.0707415	1.0983	0.272075	0.455357
RMER19C	490.425	0.0780205	0.106087	0.735438	0.462073	0.651715
MER53	157.495	0.0792778	0.184645	0.429352	0.667667	0.815479
L1VL1	642.632	0.0828682	0.0938186	0.883281	0.377084	0.570877
RLTR10	1160.76	0.0844333	0.0759697	1.11141	0.266393	0.448734
RMER16-int	682.81	0.0859922	0.0953527	0.901833	0.367146	0.560715
RLTR12B2	68.1607	0.0864358	0.305351	0.28307	0.777123	0.885991
ORR1A4	2855.99	0.0865853	0.0657186	1.31752	0.187666	0.348482
LTR40A1	10.226	0.0886679	0.704209	0.125911	0.899802	0.956703
L2c	4654.82	0.0892474	0.0525609	1.69798	0.0895117	0.195127
MER21B	670.315	0.0897172	0.123252	0.727919	0.466663	0.656382
RMER20C_Mm	234.249	0.0902686	0.170964	0.527997	0.597501	0.766204
LTRIS2	638.562	0.0902976	0.0961272	0.939355	0.347548	0.539662
RLTR17D_Mm	372.887	0.0924368	0.139008	0.664974	0.506067	0.6903
Tigger2b	188.661	0.0942772	0.16958	0.555945	0.578248	0.750281
L1Md_F3	5794.8	0.0948115	0.0554617	1.7095	0.0873593	0.191138
B1F2	15569.2	0.095364	0.0451566	2.11185	0.0346993	0.0891826
MER70A	18.754	0.0954595	0.595075	0.160416	0.872553	0.942155
RMER17C-int	313.935	0.0967726	0.159094	0.608274	0.543006	0.721751
RLTR20B3A_MM	100.714	0.0975454	0.260165	0.374937	0.707707	0.842053
ID	5814.7	0.0995688	0.0441125	2.25716	0.0239983	0.0651977
RLTR13D6	222.629	0.100398	0.17993	0.55798	0.576858	0.749173
L3b	451.483	0.101208	0.114399	0.884687	0.376325	0.57028
MTE-int	1235.02	0.101242	0.0901938	1.1225	0.26165	0.44278
MLT1F1-int	6.61901	0.101761	0.884189	0.11509	0.908374	0.960356
RLTR25A	492.324	0.102032	0.119751	0.852034	0.394195	0.587765
ETnERV2-int	471.507	0.102565	0.124491	0.823877	0.410009	0.603864
LTR108a_Mam	76.4974	0.10269	0.252237	0.407117	0.683922	0.826395
L1MA4A	566.551	0.103464	0.11592	0.892548	0.372099	0.565951
RMER12B	516.859	0.10431	0.113999	0.915006	0.360188	0.553405
L1MC2	665.117	0.104423	0.103057	1.01325	0.310941	0.5003
Tigger10	143.811	0.104622	0.223352	0.468419	0.639485	0.795622
Lx5	4000.62	0.105056	0.0589299	1.78274	0.0746292	0.168433
ERVB2_1A-I_MM-int	191.003	0.106772	0.190692	0.559919	0.575535	0.748231
RLTR14	389.735	0.106865	0.125089	0.854319	0.392928	0.586435
Plat_L3	51.2508	0.107145	0.331383	0.323325	0.746449	0.867314
RMER19B2	874.574	0.107249	0.0862569	1.24337	0.213732	0.382991
Charlie5	412.487	0.107679	0.122008	0.882556	0.377476	0.571155
LTRIS_Mus	593.704	0.107815	0.0989047	1.09009	0.275673	0.459697
MER5C	35.5859	0.108742	0.384623	0.282722	0.77739	0.886065
MER90a	74.8098	0.110498	0.267437	0.413175	0.679478	0.82342
ORR1A2-int	2132.98	0.110675	0.0728949	1.51828	0.128944	0.260961
Lx2	3211.06	0.111258	0.0767258	1.45007	0.147038	0.289037
L1M3e	321.794	0.11185	0.13896	0.804908	0.420873	0.614698
RLTR13C1	215.508	0.111948	0.176141	0.635559	0.525064	0.706926
RMER16B2	117.993	0.112547	0.217977	0.516324	0.605628	0.77219
Charlie18a	43.0147	0.113095	0.394709	0.286528	0.774474	0.88449
HAL1ME	173.754	0.113511	0.175832	0.645567	0.51856	0.701272
MER92A	25.2381	0.113767	0.459421	0.247632	0.804419	0.903986
MER45B	48.9528	0.114238	0.347514	0.328728	0.742361	0.864582
RLTR45-int	818.544	0.114626	0.0825621	1.38837	0.165026	0.31592
MERVL_2A-int	2774.01	0.114775	0.076651	1.49737	0.134298	0.269152
LTRIS4B	15.0653	0.115001	0.608425	0.189014	0.850082	0.929405
Charlie22a	28.9599	0.115057	0.44417	0.259038	0.795606	0.89829
RLTR10D2	435.662	0.115975	0.114279	1.01484	0.310181	0.499591
L1VL4	4119.98	0.116055	0.0541104	2.14478	0.0319701	0.0830252
L1ME3	681.858	0.117546	0.0927199	1.26775	0.204887	0.371731
MER77B	279.49	0.117554	0.145197	0.809618	0.41816	0.612656
L1MEf	720.915	0.118357	0.119828	0.987729	0.323285	0.513823
RLTR20A3_MM	137.936	0.119108	0.185716	0.641347	0.521297	0.703541
RMER16B	17.5601	0.120025	0.609593	0.196894	0.84391	0.92594
RMER19A	743.565	0.122681	0.0964441	1.27204	0.203358	0.369954
MMERGLN_LTR	1109.72	0.123807	0.0902077	1.37246	0.16992	0.323227
LTR83	82.2508	0.126428	0.283979	0.445202	0.656174	0.807157
MER92-int	22.2514	0.126964	0.515605	0.246243	0.805494	0.904469
L1ME2z	478.879	0.127887	0.123873	1.0324	0.301883	0.490554
MLTR18C_MM	360.357	0.129033	0.132885	0.971014	0.331542	0.522585
LTR48	67.1744	0.130078	0.287138	0.453016	0.650537	0.803427
L1M2c	141.575	0.130635	0.198241	0.658967	0.509917	0.693652
RMER16A3	84.1287	0.131544	0.268719	0.489521	0.624473	0.784818
ERVB3_1-LTR_MM	11.3954	0.131705	0.641893	0.205182	0.83743	0.92187
Charlie4a	1126.92	0.13224	0.0834481	1.5847	0.113035	0.235218
RLTR31C_MM	432.212	0.134395	0.11267	1.19282	0.232941	0.407544
L1MA4	2017.1	0.134952	0.0648596	2.08068	0.0374635	0.0952367
MTEb-int	123.291	0.13509	0.206153	0.65529	0.512281	0.695701
RLTR13A2	312.576	0.135458	0.140531	0.963903	0.335094	0.526474
MLT1E2	233.088	0.135698	0.153977	0.881287	0.378162	0.571953
RLTR12G	108.216	0.136104	0.21833	0.623387	0.53303	0.713661
ERVB4_3-LTR_MM	181.665	0.138001	0.16428	0.840034	0.400889	0.59482
MLT1H1	139.912	0.138602	0.190476	0.727659	0.466822	0.656446
LTR33	177.449	0.139172	0.171101	0.81339	0.415994	0.610463
MERVK26-int	185.457	0.139409	0.173313	0.804377	0.421179	0.615064
MER5B	1479.06	0.142279	0.0744762	1.9104	0.0560816	0.133332
RLTR43C	26.754	0.142954	0.46444	0.307799	0.758235	0.874421
RLTR9B	46.0564	0.147559	0.3476	0.424507	0.671196	0.817556
BGLII	360.234	0.148591	0.15023	0.989087	0.322621	0.513139
L1MEi	68.1195	0.149644	0.272607	0.548938	0.583048	0.754573
MER45A	100.22	0.149733	0.229048	0.653719	0.513293	0.696557
RLTR12D	144.208	0.15056	0.223435	0.673843	0.500411	0.684888
RLTR6_Mm	484.8	0.150588	0.115879	1.29952	0.193764	0.356512
MLT1F2	399.915	0.150802	0.127314	1.18449	0.236219	0.41196
MLT1C	1402.43	0.151228	0.0859061	1.76039	0.0783414	0.175366
MMERGLN-int	10340	0.151936	0.105346	1.44225	0.149231	0.292559
Tigger16a	47.9513	0.15693	0.334068	0.469753	0.638531	0.794836
MER102b	207.865	0.158449	0.183503	0.863467	0.387881	0.581834
MERV1_LTR	172.257	0.158608	0.19652	0.807081	0.41962	0.613702
RLTR20C	31.9732	0.158937	0.426576	0.372588	0.709455	0.843291
RLTR13D5	127.095	0.159597	0.221908	0.719202	0.472016	0.660889
MLT1H	349.667	0.159734	0.134541	1.18726	0.235127	0.410516
Charlie12	162.862	0.160665	0.178574	0.899711	0.368274	0.561926
LTR37A	84.8909	0.160844	0.256563	0.626919	0.530713	0.711572
MTEa	3938.55	0.162158	0.0574295	2.82361	0.00474866	0.0157986
MLTR31FA_MM	297.73	0.163261	0.133541	1.22255	0.221499	0.393369
RLTR22_Mur	492.497	0.163376	0.114984	1.42086	0.155358	0.301415
MTE2a-int	181.017	0.163763	0.195036	0.839656	0.401101	0.59499
MamRep434	62.1387	0.164354	0.330557	0.497205	0.619044	0.781586
L1MD2	871.956	0.16458	0.0882299	1.86536	0.0621312	0.144975
RLTR9F	32.9997	0.165307	0.414632	0.398682	0.690127	0.83022
Charlie6	21.4894	0.16682	0.519599	0.321056	0.748168	0.868298
RLTR31M	146.544	0.169427	0.187257	0.904787	0.365578	0.55906
Charlie16a	73.0599	0.169761	0.26005	0.652798	0.513886	0.697233
MURVY-LTR	162.817	0.170678	0.18873	0.904348	0.365811	0.559181
L1MC3	797.095	0.170738	0.106272	1.60661	0.10814	0.227254
RLTR9D	436.725	0.17082	0.131029	1.30368	0.192342	0.35458
MamRep137	71.7059	0.170957	0.284742	0.600394	0.548243	0.726306
MER127	7.41401	0.171656	1.03451	0.16593	0.868212	0.939033
ERVB4_2-I_MM-int	342.616	0.17611	0.123921	1.42115	0.155274	0.30133
L1MA9	1321.89	0.176326	0.066384	2.65615	0.00790381	0.0248076
MER5A1	567.104	0.176891	0.105083	1.68335	0.0923069	0.199999
RLTR10E	132.337	0.177936	0.221456	0.803486	0.421694	0.615447
ORR1D2-int	280.435	0.178215	0.146237	1.21867	0.222968	0.395049
IAP1-MM_I-int	2046.79	0.180268	0.0593745	3.03612	0.00239645	0.00854656
LTR84a	36.8494	0.18417	0.375888	0.489958	0.624163	0.784564
RMER17C2	567.274	0.184578	0.113959	1.61968	0.1053	0.222525
Zaphod	107.396	0.187158	0.230743	0.81111	0.417303	0.611727
RLTR26	57.2093	0.187574	0.287502	0.652428	0.514125	0.697504
MER21C	865.721	0.188191	0.0907205	2.0744	0.0380422	0.0964616
RLTR26D_MM	65.7208	0.188206	0.323928	0.581011	0.561233	0.737093
MLT2B4	216.094	0.18845	0.170507	1.10523	0.269058	0.451645
MER34A	48.221	0.189303	0.322426	0.587122	0.557122	0.733455
RLTR10-int	2487.67	0.190711	0.064418	2.96052	0.00307122	0.0106885
RLTR1B	747.469	0.19264	0.0993437	1.93913	0.0524858	0.126317
L1M3de	60.4794	0.1927	0.286675	0.67219	0.501463	0.685899
MamGypLTR3a	45.135	0.192728	0.324201	0.59447	0.552198	0.729159
Charlie4z	264.746	0.193282	0.14247	1.35665	0.174892	0.330192
RLTR4_Mm	252024	0.193816	0.0315182	6.14932	7.78143e-10	6.89347e-09
MTA_Mm-int	5870.01	0.195001	0.0486321	4.00971	6.07928e-05	0.000295966
MLT1N2	66.687	0.1951	0.274825	0.709906	0.477763	0.665617
MMAR1	351.78	0.196176	0.126705	1.54829	0.121553	0.248897
RLTR9A	172.361	0.196193	0.201114	0.975533	0.329296	0.520093
HAL1b	221.522	0.196487	0.176076	1.11592	0.264458	0.446291
L1MEh	30.1175	0.198417	0.412416	0.481109	0.630439	0.789103
Tigger13a	147.372	0.200871	0.191903	1.04673	0.295224	0.483077
ETnERV3-int	679.093	0.202114	0.106995	1.889	0.0588921	0.138911
Lx3B	5427.59	0.202282	0.0498612	4.05691	4.97266e-05	0.000245805
MER113B	6.34229	0.202612	0.968735	0.209151	0.83433	0.920632
MER20B	94.4818	0.205352	0.291722	0.70393	0.481476	0.668754
RLTR42	55.431	0.206991	0.301447	0.686659	0.492298	0.678275
RLTR9C	75.78	0.207152	0.260697	0.79461	0.42684	0.620259
MER102c	93.7644	0.207498	0.250301	0.828991	0.40711	0.600782
MER54B	64.9209	0.208603	0.295701	0.705451	0.480529	0.667733
MER110-int	7.58962	0.208926	0.788577	0.26494	0.791055	0.89506
MLT1J1	167.045	0.209064	0.192772	1.08452	0.278136	0.462672
Charlie20a	20.1069	0.209358	0.522853	0.400415	0.688851	0.829423
LTR75_1	199.7	0.210708	0.161405	1.30546	0.191738	0.353764
L1MEb	71.4595	0.211194	0.256468	0.823471	0.41024	0.604164
LTRIS_Mm	138.149	0.21146	0.213391	0.990949	0.321711	0.512398
SRV_MM-int	308.072	0.214037	0.139211	1.53749	0.124172	0.253222
MER47B	127.588	0.214058	0.218107	0.981435	0.326378	0.517216
RLTR44E	17.6059	0.215014	0.537611	0.399943	0.689198	0.829431
RLTR42-int	535.193	0.215266	0.118259	1.82029	0.0687156	0.157388
RLTR19A2	15.317	0.215912	0.584579	0.369346	0.71187	0.844739
RLTR19	363.921	0.216205	0.121888	1.7738	0.0760963	0.171232
Charlie13a	33.142	0.216537	0.402266	0.538293	0.590375	0.760551
RLTR20A	72.3485	0.216745	0.279404	0.775742	0.437902	0.630428
RLTR20A2	241.405	0.218079	0.15492	1.40769	0.159222	0.30728
X5B_LINE	11.1992	0.218266	0.640921	0.340551	0.733442	0.858972
IAPEz-int	220879	0.218323	0.0366178	5.96221	2.48847e-09	2.10005e-08
MLT1F1	976.322	0.221847	0.081217	2.73154	0.00630395	0.0203577
ORR1E-int	343.089	0.223446	0.14212	1.57223	0.115896	0.239873
MLT1O	62.4154	0.223821	0.328883	0.680548	0.496157	0.681578
MURVY-int	15.7723	0.22686	0.604664	0.375183	0.707524	0.842003
RLTR12E	341.531	0.226916	0.167995	1.35073	0.176781	0.332693
RLTR41	259.7	0.232475	0.153704	1.51248	0.130411	0.263201
RLTR10A	148.95	0.233329	0.203909	1.14428	0.252507	0.431372
Tigger17b	19.2882	0.233379	0.499577	0.467153	0.64039	0.796421
RLTR12BD_Mm	248.206	0.233477	0.165928	1.4071	0.159399	0.307485
MLT1J2	118.489	0.233799	0.218112	1.07192	0.283755	0.469248
MLT1L	321.554	0.234588	0.150904	1.55455	0.120053	0.246357
MuRRS-int	204.483	0.234921	0.190677	1.23204	0.217936	0.388743
MLTR31E_MM	36.987	0.236303	0.436084	0.541874	0.587905	0.758574
MTE2b	9640.15	0.239683	0.0520504	4.60482	4.12816e-06	2.38753e-05
IAPEY3_LTR	77.0553	0.24001	0.275242	0.871997	0.38321	0.577427
MamGypLTR2b	44.8771	0.240221	0.347826	0.690636	0.489795	0.676152
LTR79	68.953	0.240239	0.283276	0.848074	0.396397	0.589886
RLTR1D	76.9781	0.240498	0.302054	0.796206	0.425912	0.619499
MER45R	71.6073	0.242065	0.278335	0.869688	0.384471	0.578502
MER34A1	46.9271	0.24485	0.315466	0.776152	0.437659	0.630307
RLTR17	1019.77	0.246581	0.0772751	3.19095	0.00141805	0.00530961
L4_A_Mam	125.632	0.248289	0.201042	1.23501	0.216826	0.387141
MMVL30-int	4660.5	0.248616	0.052535	4.73237	2.21908e-06	1.33157e-05
MLT1G3	149.089	0.251743	0.177556	1.41782	0.156243	0.302784
RLTR10F	168.849	0.252613	0.172073	1.46806	0.142089	0.281327
MLTR18_MM	203.761	0.258739	0.223936	1.15541	0.247921	0.425963
IAPEY3-int	692.364	0.264114	0.0984238	2.68343	0.00728708	0.0230668
ERVB4_3-I_MM-int	1191.82	0.264916	0.0878996	3.01385	0.00257954	0.00913702
MuLV-int	1.61166e+06	0.265598	0.0442557	6.00143	1.95582e-09	1.66207e-08
LTR86A1	10.946	0.273335	0.710654	0.384625	0.700515	0.837263
AmnSINE2	128.119	0.273992	0.213847	1.28125	0.200104	0.365873
LTR53B	1.76206	0.274558	1.81239	0.151489	0.87959	0.946287
MLT1E1A	287.45	0.277146	0.144816	1.91377	0.0556489	0.132589
RLTR44-int	1270.96	0.27852	0.0767189	3.6304	0.000282987	0.0012142
MLT1G	163.773	0.279545	0.194589	1.43659	0.150834	0.29499
MLT1A	958.152	0.282461	0.0898129	3.14499	0.0016609	0.00614024
Arthur1A	8.01976	0.283279	0.916307	0.309153	0.757205	0.87388
RLTR9E	310.936	0.285413	0.139977	2.039	0.0414502	0.10364
MLT2B1	220.492	0.285488	0.16545	1.72552	0.0844331	0.185999
RLTR20C2_MM	506.722	0.286175	0.124592	2.29689	0.0216248	0.0595621
LTR16C	73.9002	0.28635	0.284715	1.00574	0.314541	0.504241
L1P5	17.5883	0.286405	0.514253	0.556934	0.577573	0.749657
MER67B	50.2468	0.286884	0.352323	0.814262	0.415495	0.609812
Tigger9b	87.1566	0.288783	0.235233	1.22765	0.219579	0.390765
MMERVK9C_I-int	546.828	0.290391	0.110977	2.61668	0.008879	0.0274942
RLTR23	342.774	0.290442	0.133448	2.17644	0.0295224	0.0774767
CR1_Mam	20.9878	0.29258	0.523357	0.559045	0.576131	0.748673
IAPLTR1_Mm	9584.11	0.292961	0.0400374	7.31717	2.53253e-13	3.20496e-12
LTR104_Mam	17.0937	0.29739	0.692213	0.429623	0.66747	0.815375
LTR81C	10.2962	0.297495	0.721635	0.412251	0.680156	0.823779
MER87	2.9815	0.29873	1.53654	0.194418	0.845849	0.927331
RLTR53_Mm	170.777	0.300947	0.174387	1.72574	0.084394	0.185932
IAPEy-int	118.419	0.301037	0.225471	1.33515	0.181828	0.339902
X8_LINE	22.7605	0.302372	0.509558	0.593402	0.552912	0.729632
IAPLTR2a2_Mm	671.024	0.303908	0.102956	2.95181	0.00315913	0.0109649
Charlie17a	28.1998	0.30473	0.473384	0.643728	0.519752	0.702494
L1MCc	100.695	0.304863	0.245512	1.24174	0.214331	0.383785
LTR72_RN	175.726	0.305001	0.173401	1.75894	0.0785884	0.175761
X7C_LINE	11.4653	0.305431	0.771035	0.396132	0.692008	0.831183
ORR1B1-int	1411.36	0.307227	0.0769449	3.99283	6.52904e-05	0.000315828
RMER13A1	412.924	0.307523	0.142077	2.16448	0.0304274	0.079494
RLTR6C_Mm	367.729	0.311319	0.125591	2.47882	0.0131816	0.0389879
MLTR14	1339.21	0.312889	0.0897615	3.48578	0.000490702	0.00202339
Charlie8	205.878	0.313341	0.180118	1.73965	0.0819213	0.181448
Lx2A	257.264	0.314855	0.152903	2.05918	0.0394766	0.0994771
MLT1B-int	53.4105	0.315955	0.306618	1.03045	0.302799	0.491314
Arthur1B	47.8138	0.316498	0.343961	0.920155	0.357492	0.550188
MER46C	285.031	0.316638	0.133376	2.37402	0.0175954	0.0499975
MLTR25C	74.3872	0.318425	0.273974	1.16224	0.245137	0.42277
Charlie25	40.0718	0.319311	0.405571	0.78731	0.4311	0.624391
MIR3	32998.1	0.32132	0.044522	7.21712	5.31016e-13	6.4839e-12
MER63A	76.1036	0.323436	0.284618	1.13638	0.255796	0.435361
MER112	110.634	0.325324	0.225977	1.43963	0.149971	0.293721
RLTR13E	570.107	0.325485	0.102763	3.16736	0.00153832	0.00572668
Tigger6b	130.945	0.326467	0.211217	1.54565	0.122189	0.249946
LTR86B1	4.38804	0.326949	1.3001	0.25148	0.801443	0.902355
RLTR13A1	125.365	0.329417	0.225642	1.45991	0.144314	0.284831
IAPLTR2b	380.377	0.339273	0.13985	2.42597	0.0152675	0.044355
L1ME3E	46.0219	0.339862	0.334604	1.01571	0.309765	0.499058
MLT2B3	171.499	0.341389	0.185205	1.8433	0.0652853	0.151032
MLTR31C_MM	179.974	0.344428	0.195597	1.7609	0.0782546	0.175189
IAP1-MM_LTR	553.529	0.345403	0.105593	3.27108	0.00107137	0.00413196
LTR16B	222.722	0.346182	0.161616	2.14201	0.0321926	0.0835041
RLTR26_Mus	125.059	0.347596	0.226524	1.53448	0.124912	0.254496
LTR107_Mam	2.56028	0.351405	1.67482	0.209817	0.833811	0.92052
ERVB4_1B-LTR_MM	42.7664	0.352267	0.366929	0.96004	0.337035	0.528544
L1ME3F	61.1414	0.352642	0.274354	1.28535	0.198668	0.363905
L1M4c	600.068	0.355958	0.115104	3.09248	0.00198491	0.00721749
MIRb	19305.5	0.356343	0.0420803	8.46817	2.49281e-17	4.44728e-16
MamSINE1	114.923	0.35986	0.24285	1.48182	0.138387	0.275566
RLTR11A	2708.82	0.361078	0.0561806	6.42709	1.30066e-10	1.25972e-09
RLTR8	191.701	0.361494	0.177498	2.03661	0.041689	0.104142
LTR41	121.139	0.363285	0.231282	1.57074	0.116243	0.24034
MLT-int	137.315	0.363885	0.214826	1.69386	0.090292	0.196515
RLTR4_MM-int	49360.8	0.365472	0.0484746	7.53946	4.7193e-14	6.44177e-13
Kanga1	28.8872	0.365959	0.416629	0.878382	0.379736	0.573758
Ricksha	101.966	0.366187	0.242876	1.50771	0.131628	0.26512
RLTR44D	10.4228	0.366278	0.754038	0.485755	0.627141	0.786239
LTR106_Mam	28.1003	0.367933	0.422096	0.87168	0.383383	0.577539
MER67C	104.754	0.368049	0.219985	1.67307	0.0943145	0.203591
RMER20A	212.773	0.369533	0.167364	2.20796	0.0272474	0.0725223
Tigger9a	54.3219	0.373242	0.338251	1.10345	0.269833	0.452608
LTR37B	31.7356	0.380831	0.420671	0.905292	0.36531	0.558767
ORR1F-int	93.1552	0.381516	0.248055	1.53803	0.124041	0.253002
RLTR44C	41.1972	0.382379	0.35982	1.0627	0.28792	0.474124
MER67D	7.39985	0.3835	0.820939	0.467148	0.640394	0.796421
RLTR11D	163.855	0.384338	0.197605	1.94498	0.0517773	0.124845
Lx4B	6246.88	0.390725	0.0518594	7.53432	4.90901e-14	6.68822e-13
RLTR10B	91.7567	0.392211	0.251007	1.56255	0.118158	0.243244
IAPLTR1a_Mm	10386.9	0.393619	0.0439664	8.95273	3.46812e-19	7.00919e-18
RLTR10D	66.8155	0.400178	0.314705	1.2716	0.203516	0.37001
RLTR27	387.694	0.402192	0.123233	3.26366	0.00109984	0.00422723
L1MEa	32.4157	0.403013	0.469242	0.85886	0.390418	0.584265
MER99	39.7632	0.403043	0.350295	1.15058	0.249905	0.428431
MER76	98.8442	0.403569	0.223905	1.80241	0.071481	0.162533
ORSL-2b	33.1619	0.403599	0.381539	1.05782	0.290138	0.476809
RLTR31_Mm	105.858	0.406044	0.231831	1.75147	0.079865	0.177958
LTR16D1	162.875	0.406756	0.188627	2.1564	0.0310522	0.0809196
ERVL-E-int	149.587	0.408334	0.228988	1.78321	0.0745522	0.168311
RMER17D2	304.746	0.417459	0.150453	2.77468	0.0055256	0.0181301
MER74A	113.673	0.420798	0.217724	1.93271	0.0532715	0.127828
MER74C	4.32027	0.423467	1.05843	0.40009	0.68909	0.829431
MER47A	46.9912	0.42433	0.352596	1.20344	0.228805	0.402299
UCON29	9.27583	0.428205	0.772709	0.554161	0.579469	0.751171
LTR82B	8.43066	0.428237	0.810581	0.528309	0.597285	0.766075
RMER16B3	49.1833	0.431749	0.33476	1.28973	0.197145	0.361865
MamTip2	276.63	0.437202	0.137571	3.17802	0.00148286	0.00553245
Tigger11a	27.8653	0.438363	0.46262	0.947567	0.34335	0.535153
MER94B	1.41978	0.439334	1.9338	0.227187	0.820278
LTR16A	126.789	0.444451	0.213431	2.08241	0.0373046	0.0948879
MER54A	50.1871	0.444482	0.328086	1.35477	0.17549	0.331062
MLT1E1	64.276	0.445805	0.292864	1.52223	0.127952	0.259456
RNERVK23-int	2660.22	0.447489	0.0616886	7.254	4.04644e-13	4.99715e-12
MLT2E	3.75444	0.454306	1.29499	0.350817	0.725725	0.853865
MER123	2.20047	0.456337	1.62377	0.281036	0.778683	0.886939
Tigger16b	26.2938	0.457805	0.426472	1.07347	0.28306	0.468304
Tigger8	14.2859	0.45949	0.642982	0.714623	0.474842	0.662939
LTR52	11.6052	0.461575	0.674791	0.684027	0.493958	0.67974
BGLII_C	18.4516	0.46997	0.572486	0.820928	0.411687	0.605766
Lx2A1	285.977	0.470054	0.144041	3.26334	0.00110107	0.00423124
LTR86C	2.54871	0.470557	1.6326	0.288225	0.773175	0.883743
MER103C	191.565	0.480403	0.184482	2.60406	0.00921272	0.0284191
MER67A	22.4131	0.485923	0.558651	0.869815	0.384401	0.578469
LTR16A1	37.9884	0.500399	0.427949	1.1693	0.242285	0.419205
IAPA_MM-int	366.372	0.512499	0.126772	4.0427	5.28402e-05	0.000259615
ERV3-16A3_I-int	439.146	0.514086	0.12117	4.24268	2.20871e-05	0.000115348
RLTR46A	5.03463	0.520946	1.24725	0.417675	0.676185	0.821106
LTRIS4	117.888	0.525888	0.250323	2.10084	0.035655	0.0913176
IAPLTR4_I	162.373	0.527648	0.188682	2.7965	0.00516593	0.017047
RLTR30D_RN	2958.25	0.531901	0.0559623	9.50464	2.0075e-21	4.61493e-20
L1MCb	82.1503	0.538323	0.290502	1.85308	0.0638707	0.148256
IAPLTR4	302.596	0.540131	0.151563	3.56374	0.000365608	0.0015442
LTR53	22.0797	0.547866	0.487066	1.12483	0.260662	0.441637
Tigger14a	28.4863	0.550387	0.429699	1.28086	0.200241	0.366062
ORR1A1	1634.96	0.559412	0.0808505	6.91909	4.54553e-12	5.03965e-11
MamRep1879	18.3391	0.561769	0.521463	1.07729	0.281349	0.46638
L1M3b	44.777	0.564865	0.36915	1.53018	0.125973	0.256203
MLT1G1-int	3.33595	0.576955	1.4116	0.408725	0.682741	0.825651
MamRep38	27.5144	0.57945	0.422841	1.37037	0.170571	0.32424
Arthur1C	7.27853	0.579962	0.809814	0.716166	0.473889	0.662235
LTR77	0.755406	0.584167	2.84362	0.205431	0.837235
MER4B-int	5.6362	0.600368	0.962379	0.623837	0.532734	0.713439
MER89-int	0.787141	0.601753	3.01168	0.199806	0.841632
BLACKJACK	93.3789	0.611898	0.244817	2.49941	0.0124401	0.0370599
MER90	22.685	0.618528	0.508264	1.21694	0.223626	0.395833
RLTR16C_MM	95.6976	0.648837	0.235625	2.75368	0.0058929	0.0191887
LTR89	37.4497	0.681597	0.400508	1.70183	0.0887871	0.193817
RLTR44A	451.207	0.68244	0.126464	5.39631	6.80263e-08	4.90882e-07
LTRIS5	17.0409	0.688814	0.586456	1.17454	0.240179	0.416615
MER105	91.1878	0.691295	0.253949	2.72217	0.00648538	0.0208331
MLT2C1	126.149	0.70924	0.192205	3.69002	0.000224235	0.000980938
MLT2B5	45.3915	0.712371	0.339626	2.09751	0.0359481	0.0919069
MMERVK10D3_LTR	27.0062	0.713959	0.484418	1.47385	0.140522	0.27888
IAPEY3C_LTR	20.4152	0.715758	0.499343	1.4334	0.151743	0.296265
RLTR48C	50.3444	0.737557	0.32673	2.25739	0.0239837	0.0651662
ERVL-B4-int	236.839	0.738841	0.173211	4.26556	1.994e-05	0.000104986
IAPLTR3-int	689.115	0.74624	0.0962928	7.7497	9.21131e-15	1.33202e-13
IAPLTR3	24.3913	0.746911	0.496632	1.50395	0.132593	0.266647
MER135	10.6854	0.760862	0.744882	1.02145	0.30704	0.496283
RLTR20B5_MM	169.314	0.765507	0.191761	3.992	6.55196e-05	0.000316796
MER97b	1.77536	0.76976	1.71584	0.448619	0.653706	0.805523
RLTR13F	8.83841	0.773611	0.855277	0.904515	0.365722	0.559116
LTR78B	64.9823	0.787534	0.277726	2.83565	0.00457327	0.0152638
MLT1H2-int	1.45432	0.797675	2.14148	0.372487	0.70953	0.843291
LTR28B	18.7841	0.800519	0.532955	1.50204	0.133087	0.267296
RMER16_Mm	148.682	0.805964	0.217263	3.70962	0.000207573	0.000913889
RLTR26B_MM	87.0731	0.810185	0.254589	3.18232	0.00146098	0.00545826
MER34-int	4.43727	0.828323	1.14048	0.72629	0.467661	0.65727
MLT1G-int	4.66245	0.829088	1.0729	0.772754	0.439668	0.632162
Cheshire_Mars	4.35616	0.831331	1.14012	0.729159	0.465904	0.655684
MLT1F2-int	64.6809	0.838845	0.310962	2.69758	0.00698456	0.0222474
MER72B	4.68542	0.843958	1.03128	0.818362	0.41315	0.607429
MER51-int	10.7118	0.847244	0.705654	1.20065	0.229887	0.403651
Zaphod2	3.22096	0.847608	1.22374	0.692635	0.488539	0.675107
L1MEg1	7.74735	0.856442	0.797294	1.07419	0.28274	0.468055
RLTR1B-int	1974.65	0.912555	0.0773256	11.8015	3.83635e-32	1.48492e-30
LTR55	12.7	0.918727	0.637615	1.44088	0.149618	0.293188
LTR16D	7.22446	0.935738	0.855005	1.09442	0.273769	0.4575
LTR101_Mam	23.3291	0.957289	0.504625	1.89703	0.0578238	0.136833
LTR69	7.08941	0.984616	0.878204	1.12117	0.262216	0.443494
L1ME5	8.46428	0.991943	0.817263	1.21374	0.224848	0.397288
Mam_R4	0.758432	1.00698	3.0113	0.334401	0.738077
UCON23	3.54445	1.0124	1.31919	0.767438	0.442821	0.63482
ORSL-2a	3.27868	1.03459	1.52542	0.678233	0.497624	0.682651
Eulor9B	7.0565	1.05385	0.97409	1.08188	0.279304	0.463806
LTR108d_Mam	3.55621	1.05439	1.25857	0.837767	0.402162	0.595996
IAPEY5_LTR	4.38147	1.06018	1.13357	0.935261	0.349654	0.541841
Charlie11	6.94154	1.08059	0.907725	1.19044	0.233875	0.408787
LTR81	4.58592	1.09244	1.34539	0.811988	0.416798	0.611176
MER50B	0.89956	1.09302	2.87538	0.380132	0.703847
RLTR9A2	8.72551	1.09527	0.891171	1.22902	0.219063	0.390182
RLTR9B2	17.1366	1.13172	0.559714	2.02196	0.0431805	0.10739
MER97c	12.7542	1.13381	0.717258	1.58075	0.113935	0.236708
MamGypLTR1c	14.8838	1.263	0.632895	1.9956	0.0459776	0.113165
MER92B	19.2274	1.27167	0.588126	2.16224	0.0306	0.0799029
MamTip1	13.05	1.28595	0.635045	2.02497	0.0428707	0.106741
MER97d	0.784552	1.3627	2.68841	0.506881	0.612239
L1M3a	1.65322	1.38897	2.14732	0.646839	0.517736	0.700657
MLTR32C_MM	8.01403	1.63089	0.840091	1.94133	0.0522182	0.125769
Tigger12A	5.65466	1.67328	1.00651	1.66246	0.0964205	0.207381
MLT1A-int	6.45339	1.67676	1.16869	1.43473	0.151364	0.295742
LTR85c	15.8525	1.68186	0.59283	2.83699	0.00455403	0.0152158
MLT1A1-int	3.36557	1.80805	1.5473	1.16852	0.242596	0.419611
MamRep1161	0.216388	1.8408	4.04231	0.455383	0.648834
MurSAT1	0.221863	1.87197	4.03946	0.46342	0.643063
MER97a	0.771598	1.89528	2.8247	0.670968	0.502241
Eulor8	2.19223	1.90169	1.65632	1.14815	0.250909	0.429658
MER50	0.440752	1.90264	4.031	0.472002	0.636925
MLT1J2-int	0.774462	1.91056	2.80142	0.681997	0.495241
MamGypLTR1a	4.03816	2.0393	1.16838	1.74541	0.0809138	0.179709
RLTR12F	3.37551	2.31468	1.4302	1.61844	0.105569	0.222942
MLT1G3-int	3.14514	2.36741	1.65475	1.43068	0.152522	0.297125
LTR75B	4.6561	2.43934	1.12881	2.16099	0.0306962	0.08011
Charlie1b_Mars	0.568279	2.51297	3.65127	0.688245	0.491298
MER66B	0.347717	2.51375	3.99234	0.629643	0.528928
LTR34	0.897979	2.52209	2.6295	0.959153	0.337482
MLT1E2-int	1.57571	2.54145	2.36208	1.07594	0.281955	0.46711
LTRIS6	7.93707	2.66549	0.952496	2.79843	0.00513521	0.0169533
MER92C	1.11294	2.9259	2.7129	1.07851	0.280805
LTR59	0.463623	2.92967	3.97109	0.737748	0.460667
X9_LINE	1.89222	3.26252	1.95361	1.66999	0.0949207	0.204677
RLTR50A	0.665588	3.45568	3.31398	1.04276	0.29706
X2_LINE	2.11038	3.5146	1.8008	1.95168	0.0509757	0.12321
RLTR47_MM	2.55247	3.73688	1.69597	2.20338	0.0275676	0.0732595
Eulor1	1.21729	4.1921	2.29926	1.82324	0.0682676
LTR52-int	1.13469	4.2228	2.45535	1.71984	0.0854617
Cheshire_Mars_	1.98988	4.45899	1.97688	2.25557	0.0240975	0.065443
