# Supplementary material for: Loss of PHF8 induces a viral mimicry response by activating endogenous retrotransposons
Source: Nat Commun. 2023 Jul 15;14:4225. doi: 10.1038/s41467-023-39943-y (PMC10349869; doi:10.1038/s41467-023-39943-y)
Supplement: Supplementary file 12 — Supplementary Data 9 [file 41467_2023_39943_MOESM12_ESM.xlsx]

## Sheet: Supplementary Data 9
Supplementary Data 9. List of sgRNA, shRNA and siRNA sequences used.
Gene	sgRNA or shRNA target sequence	Source
m_Phf8_sg1	TATGTTTATCCGAGAACTTC	designed for this study
m_Phf8_sg2 (main figure sg)	GGTTTAGTGAAAAAACGTCG	designed for this study
m_sgDdx58	CGTTGGAGATGCTAAGACCG	Zhang SM et al., 2021
m_sgIfih1	TGTGGGTTTGACATAGCGCG	Zhang SM et al., 2021
m_sgCgas	ACGCAAAGATATCTCGGAGG	Zhang SM et al., 2021
m_sgMavs	GCCACCAGACATCCTCGCGA	Zhang SM et al., 2021
m_sgSting1	TACCTTGGTAGACAATGAGG	Zhang SM et al., 2021
m_sgSetdb1	GGCGTAGCTATGCTACCCGG	Zhang SM et al., 2021
h_sgPHF8	GATGTTCTTTGGGGACCAGG	designed for this study
h_sgDDX58	AGGTTGTTCACAAGAATCTG	Zhang SM et al., 2021
h_sgIFIH1	TGAAGCACGAGATGAGATAG	Zhang SM et al., 2021
h_sgMAVS	GGGTATTGAAGAGATGCCAG	Zhang SM et al., 2021
h_sgCGAS	CGAGGCCGCCCTGCCTAAGG	Zhang SM et al., 2021
h_sgSTING1	TGAGTCACCTGGAGTGGATG	Zhang SM et al., 2021
m_Phf8_sh1	GCTGCTGATATTGATCTTTAC	designed for this study
m_Phf8_sh2	GGATGAAGAGTGTATCCAAAT	designed for this study
m_RLTR31_Mur_si1	AAUUGAUAUUGAUACAAGCUG	designed for this study
m_RLTR31_Mur_si2	AUUCUCAACCCACAAAACGCC	designed for this study
m_RLTR46B_si1	ACAAAGAAGGCUCAGAAAGUG	designed for this study
m_RLTR46B_si2	ACUUCAAUAACAUAUUGAGGU	designed for this study
