# Supplementary material for: Loss of PHF8 induces a viral mimicry response by activating endogenous retrotransposons
Source: Nat Commun. 2023 Jul 15;14:4225. doi: 10.1038/s41467-023-39943-y (PMC10349869; doi:10.1038/s41467-023-39943-y)
Supplement: Supplementary file 13 — Supplementary Data 10 [file 41467_2023_39943_MOESM13_ESM.xlsx]

## Sheet: Supplementary Data 10
Supplementary Data 10. List of primers used for RT-qPCR assays.
Classification	Primer (mouse)	Sequence (5' to 3')	Source
Gapdh	m_Gapdh_f	GACTTCAACAGCAACTCCCAC	Zhang SM et al., 2021
	m_Gapdh_r	TCCACCACCCTGTTGCTGTA
dsRNA sensor and adaptor	m_Tlr3_f	GTGAGATACAACGTAGCTGACTG	Sheng WQ et al., 2018
	m_Tlr3_r	TCCTGCATCCAAGATAGCAAGT
	m_Ddx58_f	GAGTACCACTTAAAGCCAGAG	Zhang SM et al., 2021
	m_Ddx58_r	AATCCATTTCTTCAGAGCATCC
	m_Ifih1_f	CGGAAGTTGGAGTCAAAGC	Zhang SM et al., 2021
	m_Ifih1_r	TTTGTTCAGTCTGAGTCATGG
dsDNA sensor	m_Cgas_f	GTTCAAACACAAGAAATGCACTG	Zhang SM et al., 2021
	m_Cgas_r	GCTGACGGAGTACACAATCCT
IFNs	m_Ifnb1_f	GGTGGAATGAGACTATTGTTG	Sheng WQ et al., 2018
	m_Ifnb1_r	AGGACATCTCCCACGTC
	m_Ifnl3_f	AGCTGCAGGTCCAAGAGCG	Sheng WQ et al., 2018
	m_Ifnl3_r	GGTGGTCAGGGCTGAGTCATT
ISGs	m_Isg15_f	GGTGTCCGTGACTAACTCCAT	Sheng WQ et al., 2018
	m_Isg15_r	TGGAAAGGGTAAGACCGTCCT
	m_Oasl2_f	CAGGAGCTGTACGGCTTCC	Sheng WQ et al., 2018
	m_Oasl2_r	CCTACCTTGAGTACCTTGAGCAC
	m_lrf7_f	CAATTCAGGGGATCCAGTTG	Zhang SM et al., 2021
	m_lrf7_r	AGGCATTGCTGAGGCTCACTT
	m_Ifi44_f	CTGATTACAAAAGAAGACATGACAGAC	Zhang SM et al., 2021
	m_Ifi44_r	AGGCAAAACCAAAGACTCCA
MHCIs	m_Nlrc5_f	GCTGAGAGCATCCGACTGAAC	Zhang SM et al., 2021
	m_Nlrc5_r	AGGTACATCAAGCTCGAAGCA
	m_Tap1_f	GGACTTGCCTTGTTCCGAGAG	Zhang SM et al., 2021
	m_Tap1_r	GCTGCCACATAACTGATAGCGA
	m_Tap2_f	CTGGCGGACATGGCTTTACTT	Zhang SM et al., 2021
	m-Tap2_r	CTCCCACTTTTAGCAGTCCCC
	m_Tapbp_f	GGCCTGTCTAAGAAACCTGCC	Zhang SM et al., 2021
	m_Tapbp_r	CCACCTTGAAGTATAGCTTTGGG
	m_LMP7_f	ATGGCGTTACTGGATCTGTGCGGTGC	Zhang SM et al., 2021
	m_LMP7_r	TCACAGAGCGGCCTCTCCGTACTTGTA
	m_H2-db_f	AGTGGTGCTGCAGAGCATTACAA	Zhang SM et al., 2021
	m-H2-db-r	GGTGACTTCACCTTTAGATCTGGG
	m_H2-d1_f	CTCCGTCCACTGACTCTTAC	Zhang SM et al., 2021
	m_H2-d1_r	GAGAACTGAGGGCTCTGGATG
	m_H2-k1_f	TCTCCAACATGGCGACCGTTGCT	Zhang SM et al., 2021
	m_H2-k1_r	AGGTCTGGGAGCCTGGAGCCAG
	m_H2-kb_f	GCTGGTGAAGCAGAGAGACTCAG	Zhang SM et al., 2021
	m_H2-kb_r	GGTGACTTTATCTTCAGGTCTGCT
ERVs	m_MERVL_f	TTTCTCAAGGCCCACCAATAGT	Sheng WQ et al., 2018
	m_MERVL_r	GACACCTTTTTTAACTATGCGAGCT
	m_MusD_f	GATTGGTGGAAGTTTAGCTAGCAT	Sheng WQ et al., 2018
	m_MusD_r	TAGCATTCTCATAAGCCAATTGCAT
	m_Line1_f	TTTGGGACACAATGAAAGCA	Sheng WQ et al., 2018
	m_Line1_r	CTGCCGTCTACTCCTCTTGG
	m_IAP_f	CTTGCCCTTAAAGGTCTAAAAGCA	Sheng WQ et al., 2018
	m_IAP_r	GCGGTATAAGGTACAATTAAAAGATATGG
	m_MERV-int_f	ATACGGCAGAAGGTAAGGGG	designed for this study
	m_MERV-int_r	CTCCATGAGCCGCTCTAGAA
	m_RLTR31_Mur_f	GGTGGGCAGCTTGTATCAAT	designed for this study
	m_RLTR31_Mur_r	GCTAGCTGTCACAAATCCCC
	m_RTLR46B_f	CCCTAGGGTGCATGAGAATC	designed for this study
	m_RLTR46B_r	GGAAACAGACACAGGACACG
Classification	Primer (human)	Sequence (5' to 3')	Source
GAPDH	h_GAPDH_f	GACTTCAACAGCAACTCCCAC	Zhang SM et al., 2021
	h_GAPDH_r	TCCACCACCCTGTTGCTGTA
dsRNA sensors	h_TLR3_f	TGGTTGGGCCACCTAGAAGTA	Zhang SM et al., 2021
	h_TLR3_r	TCTCCATTCCTGGCCTGTG
	h_IFIH1_f	GAGCAACTTCTTTCAACCACAG	Zhang SM et al., 2021
	h_IFIH1_r	CACTTCCTTCTGCCAAACTTG
	h_DDX58_f	CCAGCATTACTAGTCAGAAGGAA	Zhang SM et al., 2021
	h_DDX58_r	CACAGTGCAATCTTGTCATCC
dsDNA sensor	h_CGAS_f	TAACCCTGGCTTTGGAATCAAAA	Zhang SM et al., 2021
	h_cGAS_r	TGGGTACAAGGTAAAATGGCTTT
dsRNA adaptor	h_MAVS_f	AGGAGACAGATGGAGACACA	Zhang SM et al., 2021
	h_MAVS_r	CAGAACTGGGCAGTACCC
dsDNA adaptor	h_STING1_f	AGCATTACAACAACCTGCTACG	Zhang SM et al., 2021
	h_STING1_r	GTTGGGGTCAGCCATACTCAG
IFNs	h_IFNA1_f	AATGACAGAATTCATGAAAGCGT	Zhang SM et al., 2021
	h_IFNA1_r	GGAGGTTGTCAGAGCAGA
	h_IFNB1_f	GCCATCAGTCACTTAAACAGC	Zhang SM et al., 2021
	h_IFNB1_r	GAAACTGAAGATCTCCTAGCCT
ISGs	h_OASL_f	GCAGAAATTTCCAGGACCAC	Zhang SM et al., 2021
	h_OASL_r	CCCATCACGGTCACCATTG
	h_ISG15_f	CCTTCAGCTCTGACACC	Zhang SM et al., 2021
	h_ISG15_r	CGAACTCATCTTTGCCAGTACA
	h_IRF7_f	GTGGACTGAGGGCTTGTAG	Zhang SM et al., 2021
	h_IRF7_r	TCAACACCTGTGACTTCATGT
