# Supplementary material for: Loss of PHF8 induces a viral mimicry response by activating endogenous retrotransposons
Source: Nat Commun. 2023 Jul 15;14:4225. doi: 10.1038/s41467-023-39943-y (PMC10349869; doi:10.1038/s41467-023-39943-y)
Supplement: Supplementary file 15 — Source Data [file 41467_2023_39943_MOESM15_ESM.xlsx]

## Sheet: Fig. 1a
Figure 1a, Growth curve of CT26 tumors in nude mice
	Days Post-Injection		6			8			10			12			14			16
	CT26 nude	Number	Length	Width	Volume	Length	Width	Volume	Length	Width	Volume	Length	Width	Volume	Length	Width	Volume	Length	Width	Volume
	Control	1	4.91	4.34	48.0911	5.61	6.02	105.72	7.83	7.23	212.834	10.76	9.53	508.161	12.66	10.9	782.15	13.87	12.33	1096.49
		2	5.22	4.65	58.6921	7.03	7.03	180.663	9.71	7.34	272.029	12.03	8.64	466.978	14.75	9.68	718.697	16	11.2	1043.66
		3	6.36	5.4	96.438	8.96	7.32	249.651	10.11	8.98	423.943	13.54	10.47	771.819	16.2	11.86	1184.92	17.9	13.5	1696.38
		4	5.96	5.57	96.1524	8.29	7.18	222.232	9.58	8.01	319.62	10.95	10.12	583.148	12.84	11.21	839.034	14.06	13.71	1374.24
		5	7.29	5.42	111.36	7.46	6.85	182.022	8.73	7.8	276.189	11.26	9.26	502.069	13.05	11.63	917.853	14.88	14	1516.57
		6	7.07	5.6	115.292	7.6	6.73	178.998	9.62	8.29	343.785	11.44	9.38	523.402	12.63	10.86	774.58	15.53	12.89	1341.78
		7	6.72	5.94	123.295	8.53	6.86	208.738	11.12	8.14	383.14	12.62	10.16	677.408	14.82	12.26	1158.33	15.1	13.2	1368.13
	Phf8 KO	1	6.5	4.81	78.2	8.14	5.66	135.6	9.97	7.09	260.61	11.66	9.03	494.399	14.55	10.09	770.28	14.66	12.5	1191.12
		2	5.55	4.11	48.7506	6.59	4.59	72.1962	7.81	5.27	112.791	8.79	7.56	261.238	11.09	8.47	413.715	15.02	12.26	1173.96
		3	6.08	5.51	95.9865	7.85	6.1	151.891	9.46	7.87	304.68	11.35	9.9	578.455	13.68	11.71	975.446	15.5	13.4	1447.25
		4	5.06	4.52	53.7565	7.15	5.29	104.045	9.38	5.66	156.257	11.05	7.02	283.165	13.8	8.72	545.652	14.78	13.32	1363.6
		5	6.8	5.88	122.255	8.48	6.77	202.105	9.62	8.38	351.291	10.99	10.55	636.072	12.74	12.05	961.938	14.52	12.07	1099.98
		6	4.9	4.11	43.0411	7.05	5.39	106.505	8.26	6.57	185.402	8.76	8.32	315.322	10.96	9.12	474.028	12.29	12.15	943.426
		7	4.91	4.69	56.1604	5.84	5.48	91.1963	8.01	6.68	185.861	9.69	7.82	308.135	11.68	9.73	575.005	13.56	12.16	1042.63

## Sheet: Fig. 1b
Figure 1b, Survival curve of CT26 tumors in nude mice
	Days Post-Injection	Control	Phf8 KO
	18		1
	18		1
	18		1
	19
	20		1
	21
	22	1
	22	1
	22	1
	22	1
	23
	24	1
	24	1
	24	1
	24		1
	24		1
	25
	26		1

## Sheet: Fig. 1c
Figure 1c, Growth curve of MC38 tumors in nude mice
	Days Post-Injection		6			8			10			12			14			16
	MC38 nude	Number	Length	Width	Volume	Length	Width	Volume	Length	Width	Volume	Length	Width	Volume	Length	Width	Volume	Length	Width	Volume
	Control	1	6.15	5.18	85.81	8.84	6.73	208.202	10.73	7.46	310.514	13.3	9.67	646.708	13.97	10.86	856.76	15.97	11.89	1174.01
		2	9.66	5.77	167.237	11.55	7.42	330.669	14.7	7.75	459.118	17.09	9.22	755.453	19.38	10.06	1019.89	20.28	10.74	1216.41
		3	10.48	5.69	176.437	12.8	6.37	270.08	14.66	7.52	431.095	16.92	8.94	703.2	18.43	10.25	1006.88	20.14	10.56	1167.86
		4	8.29	6.44	178.784	9.67	8.75	384.987	11.95	9.9	609.034	13.48	10.99	846.62	15.23	11.74	1091.54	16.33	11.87	1196.44
		5	8.02	5.89	144.68	8.37	7.31	232.575	10.64	8.65	413.978	12.16	10.01	633.585	15.47	11.59	1080.59	17.44	12.03	1312.44
		6	8.26	6.38	174.834	10.9	8.57	416.286	11.89	9.46	553.309	13.3	10.61	778.549	17.19	12.35	1363.37	19.86	11.9	1462.43
		7	7.27	6.58	163.678	10.39	7.78	327.023	10.73	8.94	445.942	13.26	10.42	748.656	14.54	11.54	1006.88	16.54	11.99	1236.45
	Phf8 KO	1	9.35	7.45	269.853	11.6	8.68	454.465	14.16	10.46	805.619	16.48	12.42	1321.92	18.13	13.29	1665.14	19.52	13.88	1955.52
		2	6.77	5.78	117.611	8.6	7.34	240.932	11	9.05	468.482	12.8	10.39	718.529	14.23	12.29	1117.67	16.54	12.77	1402.56
		3	5	4.95	63.7065	6.86	5.55	109.879	8.86	7.15	235.532	10.58	9.15	460.608	13.04	10.36	727.781	13.74	12.45	1107.46
		4	5.4	4.29	51.6787	7.02	5.28	101.767	8.44	6.18	167.619	9.58	7.81	303.858	13.59	8.9	559.761	15.01	9.93	769.631
		5	8.75	7.38	247.813	11.37	8.33	410.255	13.28	9.94	682.298	14.55	11.3	966.103	15.85	12.35	1257.09	18.42	12.72	1549.77
		6	9.64	6.04	182.875	11.67	8.01	389.349	14.17	8.53	536.131	14.99	10.19	809.382	16.51	12.25	1288.32	19.22	13.63	1856.73
		7	5.68	4.98	73.2505	6.27	6.03	118.551	8.33	6.84	202.657	10.39	8.98	435.684	12.73	10.19	687.353	14.78	12.28	1158.98

## Sheet: Fig. 1d
Figure 1d, Survival curve of MC38 tumors in nude mice
	Days Post-Injection	Control	Phf8 KO
	18	1
	18		1
	18		1
	19
	20	1
	20	1
	20	1
	20	1
	20		1
	20		1
	20		1
	20		1
	22	1
	22	1
	22		1

## Sheet: Fig. 1e
	Figure 1e, Growth curve of CT26 tumors in Balb/c mice
		Days Post-Injection		6			8			10			12			14			16			18
		CT26 Balb/c	Number	Length	Width	Volume	Length	Width	Volume	Length	Width	Volume	Length	Width	Volume	Length	Width	Volume	Length	Width	Volume	Length	Width	Volume
		Control	1	6.03	4.63	67.2175	6.7	5.72	113.991	7.72	6.68	179.132	10.44	8.73	413.745	11.84	10.52	681.376	12.88	13.12	1152.89	14.09	14.15	1466.99
			2	5.62	4.9	70.1668	6.55	5.72	111.439	7.87	5.69	132.496	8.63	7.63	261.254	10.43	9.52	491.543	11.84	11.51	815.653	13.51	14.01	1378.91
			3	5.02	3.92	40.1125	5.92	4.82	71.5186	6.54	5.97	121.208	8.07	7.46	233.536	9.83	8.63	380.696	11.13	10.21	603.323	13.3	11.85	971.162
			4	4.67	4.07	40.2262	5.14	4.51	54.365	5.97	5.58	96.6598	7.25	5.89	130.789	8.11	6.66	187.056	9.49	9.13	411.35	10.86	10.59	633.323
			5	5.11	4.55	55.0107	6.46	4.88	79.9973	7.47	5.49	117.076	7.8	6.2	155.913	8.6	7.48	250.21	9.26	8.84	376.287	11.64	10.5	667.321
			6	5.62	4.43	57.3518	6.78	5.17	94.2354	7.61	5.9	137.75	8.76	7.04	225.763	9.01	8.74	357.891	10.66	10.12	567.704	11.35	12.64	942.96
			7	4.88	4.04	41.4177	5.54	5.09	74.6361	6.61	6.01	124.152	8.98	7.33	250.892	10.5	9.08	450.157	12.04	10.55	696.843	14.21	12.13	1087.22
		Phf8 KO	1	0	0	0	0	0	0	0	0	0	0	0	0	0	0	0	0	0	0	0	0	0
			2	0	0	0	0	0	0	0	0	0	0	0	0	0	0	0	0	0	0	0	0	0
			3	0	0	0	0	0	0	0	0	0	0	0	0	0	0	0	0	0	0	0	0	0
			4	0	0	0	0	0	0	0	0	0	0	0	0	0	0	0	0	0	0	0	0	0
			5	0	0	0	0	0	0	0	0	0	0	0	0	0	0	0	0	0	0	0	0	0
			6	0	0	0	0	0	0	0	0	0	0	0	0	0	0	0	0	0	0	0	0	0
			7	0	0	0	0	0	0	0	0	0	0	0	0	0	0	0	0	0	0	0	0	0

## Sheet: Fig. 1f
Figure 1f, Survival curve of CT26 tumors in Balb/c mice
	Days Post-Injection	Control	Phf8 KO
	20	1
	21
	22	1
	22	1
	22	1
	22	1
	22	1
	23
	24	1
	30		0
	30		0
	30		0
	30		0
	30		0
	30		0
	30		0

## Sheet: Fig. 1g
Figure 1g, Growth curve of MC38 tumors in C57BL/6 mice
	Days Post-Injection		6			8			10			12			14			16			18			20
	MC38 C57BL6	Number	Length	Width	Volume	Length	Width	Volume	Length	Width	Volume	Length	Width	Volume	Length	Width	Volume	Length	Width	Volume	Length	Width	Volume	Length	Width	Volume
	Control	1	6.18	4.53	65.946	7.18	6.18	142.595	8.65	6.36	181.942	9	6.86	220.239	11.48	8.73	454.961	12.92	9.38	591.114	14.06	10.2	760.657	14.58	11.28	964.671
		2	7.74	4.77	91.5759	8.83	5.9	159.834	10.04	7.48	292.106	10.8	7.77	339.054	12.17	8.2	425.522	13.06	9.74	644.265	14.91	10.23	811.395	16.41	11.03	1038.16
		3	9.64	4.08	83.4451	11.9	5.23	169.26	12.87	6.79	308.547	14.25	7.37	402.488	14.72	7.87	474.09	15.72	8.83	637.349	17.17	9.98	889.272	19.09	11.42	1294.62
		4	6	4.75	70.395	7.33	6.65	168.558	8.12	6.99	206.307	9.08	7.57	270.571	10.02	8.77	400.747	11.63	9.44	538.923	12.21	10.44	692.022	14.09	11.45	960.562
		5	5.45	4.51	57.6438	6.99	5.41	106.384	7.82	6.41	167.081	7.77	7.41	221.851	8.66	7.94	283.898	9.09	8.26	322.498	9.56	9.12	413.477	10.57	9.54	500.236
		6	5.8	4.31	56.0255	7.1	5.42	108.458	7.08	5.84	125.563	8.55	6	160.056	8.87	6.96	223.432	9.8	7.74	305.289	10.76	8.64	417.679	11.89	9.98	615.809
		7	5.6	4.08	48.4743	7.1	5.38	106.863	7.48	6.18	148.553	7.89	6.24	159.753	8.01	7.3	221.964	8.94	7.59	267.809	9.29	8.71	366.484	10.15	9.29	455.513
	Phf8 KO	1	5.39	4.91	67.5702	5.25	4.7	60.3057	4.56	3.99	37.7497	4.25	3.84	32.5878	4.23	3.48	26.638	4.09	3.21	21.9148	4.05	3.15	20.8968			0
		2	4.15	4.93	52.45	5.65	4.78	67.1286	4.38	3.39	26.1744	0	0	0	0	0	0	0	0	0	0	0	0			0
		3	6.27	4.22	58.0625	5.39	3.62	36.729	4.84	3.82	36.7262	4.43	3.75	32.3944	4.5	3.94	36.3252	3.19	3.19	16.8801	2.9	2.87	12.4212			0
		4	4.78	4.21	44.055	4.65	3.36	27.2983	0	0	0	0	0	0	0	0	0	0	0	0	0	0	0			0
		5	7.5	4.79	89.482	5.82	3.87	45.3261	4.16	3.61	28.191	3.98	3.39	23.7841	4.62	3.45	28.5946	3.97	3.49	25.1446	3.2	3	14.976			0
		6	6.49	4.44	66.5295	5.13	3.66	35.7341	4.37	3.76	32.1263	3.96	3.38	23.5251	4.95	3.48	31.1722	3.68	2.97	16.8797	3.6	2.8	14.6765			0
		7	6.28	4.3	60.3809	4.73	4.33	46.1148	4.5	4.41	45.5086	3.89	3.89	30.6092	4.41	3.54	28.7375	3.73	3.3	21.1222	3.2	2.9	13.9942			0

## Sheet: Fig. 1h
Figure 1h, Survival curve of MC38 tumors in C57BL/6 mice
	Days Post-Injection	Control	Phf8 KO
	24	1
	25
	26	1
	26	1
	27
	28	1
	28	1
	29
	30	1
	30	1
	40		0
	40		0
	40		0
	40		0
	40		0
	40		0
	40		0

## Sheet: Fig. 1i
	Figure 1i, Growth curve of CT26 tumors in Balb/c mice
		Days Post-Injection		6			8			10			12			14			16
		CT26 Balb/c	Number	Length	Width	Volume	Length	Width	Volume	Length	Width	Volume	Length	Width	Volume	Length	Width	Volume	Length	Width	Volume
		Control	1	4.6	4.29	44.0226	5.87	4.75	68.8698	6.21	5.27	89.6842	6.59	6.39	139.923	7.77	6.92	193.48	9.26	8.51	348.717
			2	5.75	5.33	84.9426	5.79	5.78	100.586	6.19	6.02	116.651	6.46	6.25	131.219	8.02	6.81	193.407	9.5	7.87	305.968
			3	4.24	3.81	32.0051	5.87	5.01	76.6155	7.51	5.67	125.548	8.8	5.44	135.42	9.98	7.24	272.026	11.94	8.25	422.586
			4	4.44	4.44	45.5148	5.56	5.32	81.8279	6.13	6.13	119.78	7.05	6.58	158.725	8.97	7.84	286.7	10.44	8.17	362.366
			5	5.61	4.83	68.0551	5.21	5.05	69.0914	6.96	5.22	98.6174	8.71	5.69	146.638	10.37	6.32	215.385	11.33	7.36	319.146
			6	4.82	4.39	48.3036	5.42	5.01	70.7421	6.14	5.81	107.776	6.07	5.03	79.8598	6.58	6.25	133.656	7.51	7.01	191.902
		Phf8	1	6.76	4.95	86.1312	6.6	4.88	81.731	8.12	6.26	165.466	8.79	6.3	181.415	10.33	7.01	263.961	12.05	8.33	434.791
			2	6.01	5.33	88.7835	7.41	5.41	112.776	8.07	7	205.624	8.87	7.55	262.918	11.88	8.84	482.752	12.12	9.63	584.465
			3	5.76	5.76	99.3735	6.17	5.64	102.058	7.29	6.29	149.98	8.81	7.11	231.589	10.89	7.94	357.003	12.17	8.38	444.408
			4	7.37	6.18	146.369	7.69	6.43	165.33	8.6	6.58	193.622	9.7	6.76	230.499	11.28	7.83	359.613	12.41	8.56	472.849
			5	7.24	5.62	118.909	7.89	6.9	195.334	8.57	7.6	257.402	9.41	7.01	240.452	11.75	7.59	351.985	12.36	8.5	464.365
			6	6.57	6.31	136.028	6.85	6.24	138.696	8.48	6.88	208.726	9.89	6.84	240.609	12.52	7.84	400.166	12.49	8.87	510.991

## Sheet: Fig. 1j
	Figure 1j, Survival curve of CT26 tumors in Balb/c mice
		Days Post-Injection	Control	Phf8
		25	1
		25	1
		25		1
		25		1
		25		1
		26
		27	1
		27		1
		28
		29	1
		29		1
		29		1
		30
		31	1
		32
		33	1

[truncated: 40 more sheets: Fig. 1k, Fig. 1l, Fig. 1n, Fig. 1o, Fig. 2e, Fig. 2f, Fig. 3a, Fig. 3c, Fig. 3e, Fig. 3f, Fig. 3g, Fig. 5c, Fig. 6c, Fig. 6d, Fig. 6f, Fig. 6h, Fig. 6i, Fig. 6j, Fig. 7a, Fig. 7b …]
